# Supplementary material for: HTRIdb: an open-access database for experimentally verified human transcriptional regulation interactions
Source: BMC Genomics. 2012 Aug 17;13:405. doi: 10.1186/1471-2164-13-405 (PMC3472291; doi:10.1186/1471-2164-13-405)
Supplement: Additional file 1 — Details about the search strategy used to collect the TF-TG interactions. This file includes (1) the Boolean query used in Pubmed search to retrieve articles that probably have human TF-TG interactions detected by small and mid-scale techniques, (2) the list of Pubmed IDs for articles retrieved after the search, (3) the list of gene official and alias symbols for human genes, (4) the list of gene official and alias names for human genes and (5) the list of Gene Expression Omnibus (GEO) Series records for the ChIP-chip experiments. [file 1471-2164-13-405-S1.txt]

ADDITIONAL FILE 1 - Details about the search strategy used to collect the TF-TG interactions


1. Boolean query used in Pubmed search to retrieve articles that probably have human TF-TG interactions detected by small and mid-scale techniques:
((("gel shift" OR "electrophoretic mobility shift assay" OR "gel mobility" OR "electrophoretic mobility-shift assay" OR "chromatin-immunoprecipitation" OR electromobility OR "chromatin immunoprecipitation" OR "chromatin immunoprecipitations" OR supershift) AND (binds OR bind OR bound OR interact OR interacts OR interacted)) NOT ("Chip-seq" OR tilling OR fusion OR viruses OR provirus OR proviruses OR enterovirus OR enteroviruses OR herpesviruses OR adenoviruses OR retroviruses OR cytomegalovirus OR cytomegaloviruses OR lentivirus OR lentiviruses OR rhinovirus OR parvovirus OR poliovirus OR polioviruses OR coxsackievirus OR coxsackieviruses OR parvoviruses OR rhinoviruses OR coronavirus OR parvovirus OR parvoviruses OR coronaviruses OR herpesvirus OR adenovirus OR retrovirus OR "chip-chip" OR "Chip-chip" OR sequencing OR "sequence mining" OR murine OR virus OR papillomavirus OR "HIV-1" OR papillomaviruses OR "genome-wide" OR mice[MH] OR rats[MH] OR "Bacterial Proteins/genetics"[MH])) NOT Review[PT] 


2. List of Pubmded IDs for articles retrieved after the search performed with the above-mentioned query:
1321338
1321810
1322399
1331673
1335241
1335418
1336366
1350057
1356336
1360648
1370462
1376918
1385431
1408794
1420166
1423284
1429549
1460055
1475707
1480467
1508207
1516629
1533897
1542667
1567432
1584225
1607656
1620588
1634545
1642094
1649392
1654803
1655897
1657975
1683350
1690724
1713680
1729613
1732734
1779972
1782215
1791844
1834700
1837842
1838791
1850832
1864980
1902475
1912581
1913856
1923827
1964488
1984681
1996113
2005898
2026589
2026603
2026605
2029891
2120707
2123467
2148205
2161847
2172252
2251250
2259631
2280769
2308836
2336386
2376582
2454922
2461328
2474819
2476438
2480596
2498873
2513876
2590181
2717405
2731569
2734104
2796988
2910853
2911466
3029724
3071491
3091258
3119989
3165376
3175764
3243278
3393529
3477800
3495805
3500317
3684596
7476885
7487931
7488171
7499234
7499344
7499379
7499410
7509811
7511817
7512732
7514587
7518432
7534297
7537848
7540587
7543683
7547510
7547936
7559553
7559606
7565641
7565802
7577701
7592908
7594590
7602114
7609733
7615982
7632694
7635985
7637813
7640286
7641207
7646438
7646763
7652737
7655015
7659086
7678055
7684229
7688722
7696184
7700077
7708050
7718519
7756643
7759548
7760822
7766684
7768941
7768959
7772258
7775473
7779811
7791790
7796935
7798268
7799924
7809140
7826885
7828600
7836384
7836392
7838154
7838721
7862127
7864072
7869026
7876106
7876168
7876260
7880446
7882553
7890673
7890769
7891708
7908518
7914891
7923608
7929035
7929083
7929086
7929277
7929368
7935382
7935486
7937112
7937800
7938000
7945936
7948021
7950981
7951412
7957928
7958954
7961715
7961807
7961866
7961976
7962542
7963567
7966413
7969136
7969144
7983049
7983051
7984146
7989755
8015372
8024562
8027084
8034988
8035808
8043198
8046352
8048042
8049444
8051057
8051160
8051161
8052631
8055899
8058334
8061564
8063775
8065332
8075306
8077216
8083237
8090056
8098026
8098881
8107489
8114711
8119145
8119986
8119988
8132641
8132667
8136373
8156625
8164652
8164686
8182090
8183566
8195246
8196638
8196661
8206588
8219255
8226883
8228802
8228815
8233832
8243805
8262924
8262968
8268221
8274427
8276832
8276841
8289810
8292011
8307997
8314770
8340402
8342330
8348972
8385336
8390355
8393159
8413232
8414972
8429019
8435883
8444884
8460398
8466853
8468462
8471431
8483477
8490020
8490185
8499645
8503989
8504927
8512933
8515067
8516311
8522361
8530431
8530498
8537121
8541528
8544848
8547328
8561897
8567696
8571932
8573565
8576177
8576248
8584035
8588459
8593782
8602841
8605251
8609052
8612605
8618898
8619634
8620924
8626421
8626632
8627152
8630028
8631908
8633057
8634138
8634146
8637711
8643355
8643395
8645191
8647845
8649405
8661027
8662896
8662914
8662930
8666036
8668165
8668349
8675694
8676892
8677751
8688489
8702673
8702722
8702759
8703023
8703909
8704286
8756564
8759754
8760289
8770944
8774732
8798441
8798509
8798690
8798771
8803927
8805641
8809045
8810259
8814238
8816467
8816912
8824283
8824521
8828460
8845379
8866550
8876167
8885246
8887648
8900111
8900208
8906820
8914017
8921911
8929459
8932359
8939920
8940064
8957070
8959343
8969226
8978965
8979086
8995433
8999843
8999884
8999951
8999965
9000593
9028949
9028967
9029501
9032234
9032258
9032265
9036928
9038190
9042419
9049304
9052735
9058597
9063748
9065466
9067290
9083071
9089489
9092567
9099724
9109677
9116497
9121440
9126321
9144496
9148757
9156346
9171095
9174598
9188493
9190940
9192834
9202406
9207209
9209438
9212049
9212056
9218475
9223638
9224654
9233624
9234679
9242190
9243600
9256236
9257196
9257843
9264553
9268168
9277481
9300179
9303434
9315650
9322942
9325313
9326246
9326392
9328340
9334192
9337693
9343366
9343394
9346946
9351401
9354663
9365192
9365254
9367892
9369454
9369482
9374532
9374551
9378975
9380697
9388261
9390195
9395481
9413158
9414094
9417082
9421393
9426158
9426241
9436904
9442377
9444394
9444957
9465027
9466822
9468519
9473248
9480831
9488486
9490699
9490797
9496243
9497371
9506959
9507986
9512462
9514402
9528764
9528985
9535905
9537263
9545528
9547272
9550262
9550409
9553079
9556563
9556566
9558345
9564869
9573057
9575816
9582375
9586107
9586948
9593745
9600346
9601089
9604881
9610379
9610618
9610763
9616307
9620167
9623725
9626663
9628743
9632647
9632663
9632821
9637785
9639512
9642274
9645267
9651321
9671811
9675066
9683192
9683258
9687151
9694713
9694812
9698073
9698521
9700053
9705341
9706399
9709914
9712833
9717848
9726429
9733582
9736732
9736770
9738013
9741337
9748294
9753625
9765594
9774437
9791734
9792676
9792695
9795374
9804773
9808155
9813006
9819401
9822695
9826761
9831131
9834219
9837714
9838096
9839451
9841885
9849963
9856825
9858532
9865725
9878123
9880562
9918112
9918923
9920887
9933644
9973254
9974409
10024509
10025510
10036232
10070739
10072762
10076995
10076997
10082137
10084986
10092306
10195696
10196209
10196480
10201951
10205665
10209065
10212217
10224156
10231366
10231604
10233393
10318878
10342835
10359656
10361124
10361125
10372988
10383140
10385407
10391953
10393213
10395065
10403381
10406469
10406964
10411304
10415108
10428483
10436859
10441483
10446910
10452760
10454619
10455139
10473602
10477908
10478842
10486243
10490627
10493872
10496322
10496926
10498903
10506168
10518827
10524198
10527846
10531318
10534126
10542244
10542271
10544967
10548736
10554008
10557079
10558877
10559216
10563819
10574927
10585464
10590070
10597252
10601663
10606235
10618379
10628748
10628750
10632574
10642512
10644769
10649433
10653977
10669650
10671569
10675566
10684967
10687862
10688646
10688667
10692488
10706719
10706725
10710519
10715552
10720480
10725539
10734088
10738944
10747008
10750021
10751422
10759862
10760799
10760958
10772892
10773351
10777512
10779377
10783396
10788498
10803841
10809228
10809673
10811295
10811625
10816578
10818092
10823886
10825296
10825392
10828020
10828826
10829013
10830317
10831038
10837498
10839621
10843178
10845908
10848972
10854244
10855690
10860827
10860994
10861849
10862761
10871372
10871406
10873651
10873660
10875244
10875896
10878551
10882738
10889158
10894148
10899169
10899581
10903435
10903495
10908317
10908361
10913246
10913256
10913277
10919991
10926553
10926930
10939628
10942196
10943737
10944527
10954707
10956548
10959477
10961992
10962580
10964933
10984499
10989598
10995388
10995484
10998423
11003644
11003667
11004525
11006269
11013233
11013235
11014230
11027556
11033083
11036068
11037881
11054669
11056169
11057875
11058112
11063740
11072080
11073119
11074604
11076795
11076940
11078737
11085749
11087747
11095974
11097834
11104574
11112447
11114159
11114884
11116147
11118435
11118618
11121114
11123198
11136970
11149512
11152456
11158325
11160303
11160874
11160902
11160941
11170135
11175333
11181076
11191885
11196700
11207625
11222776
11223178
11228343
11234878
11238373
11238942
11245470
11257457
11258905
11259630
11266514
11274400
11278253
11278463
11278818
11278998
11279094
11284743
11299723
11311976
11312260
11313346
11313353
11316759
11327841
11343253
11344167
11348471
11356008
11369448
11384994
11387316
11389486
11394889
11396968
11401562
11406617
11409876
11409901
11415448
11431352
11431360
11438703
11441019
11445565
11452027
11454703
11459795
11469472
11470525
11470777
11472980
11474128
11476892
11478808
11481480
11485307
11485737
11495920
11500512
11502738
11504876
11518807
11524676
11535594
11559537
11559711
11559712
11564608
11564866
11572874
11573944
11579211
11590182
11594795
11597733
11606500
11641059
11641404
11665970
11672442
11675004
11682470
11682627
11690632
11690644
11694348
11700050
11704838
11708801
11713309
11719067
11736660
11739196
11739509
11740495
11742542
11746525
11748232
11751888
11756653
11768239
11776974
11779634
11780390
11781100
11787775
11792717
11799066
11812820
11813249
11827469
11829142
11830330
11842107
11842291
11851423
11867618
11877397
11889044
11890700
11901148
11907029
11907114
11909852
11909954
11912197
11912209
11912213
11919188
11923475
11926990
11931653
11937547
11943774
11950834
11953317
11955626
11956185
11960987
11964305
11970950
11981028
11981036
11988847
11994285
11994312
11997104
12006616
12011097
12015319
12019791
12020827
12023905
12024014
12024042
12030849
12031800
12032831
12034715
12039061
12040027
12044867
12057991
12060688
12062800
12065766
12067897
12074569
12083374
12083808
12088866
12107262
12107343
12108548
12112015
12122114
12135392
12136940
12138181
12144513
12149244
12150969
12151407
12184632
12194973
12198550
12210207
12220531
12234094
12235180
12236587
12244572
12360408
12364593
12364596
12372430
12374798
12376324
12376534
12377782
12377807
12381793
12384434
12384595
12391156
12391174
12408750
12408953
12423202
12431806
12431981
12433930
12434298
12438307
12441126
12441668
12444079
12444129
12446585
12453419
12459033
12475986
12496392
12500112
12509425
12509459
12511605
12512077
12521304
12522000
12522006
12524255
12531019
12540614
12543860
12547192
12551936
12559945
12560513
12566316
12566320
12566446
12568723
12569263
12570057
12571239
12576474
12590140
12600448
12609741
12609999
12622720
12623125
12626549
12627232
12629508
12639954
12642125
12649267
12651067
12657633
12660164
12660821
12663044
12663743
12665570
12665595
12678504
12682256
12690110
12694871
12695333
12697656
12718522
12732631
12737630
12746293
12747840
12750289
12759366
12761050
12761881
12771025
12782596
12782640
12783165
12794134
12799380
12801909
12805085
12805369
12805378
12806625
12807730
12835654
12842822
12852840
12853459
12858361
12869636
12871210
12878188
12883001
12888335
12890669
12893643
12894229
12907235
12909625
12923186
12923492
12930829
12933667
12944906
12946272
12954221
12958311
12960026
12970736
12975361
14500345
14504408
14506281
14514691
14514692
14517289
14527674
14555463
14555760
14559996
14561740
14565844
14565864
14568562
14570916
14575719
14576826
14580323
14606649
14609950
14612423
14612929
14617632
14627987
14633989
14645497
14645499
14647449
14659877
14662774
14664697
14669984
14672732
14672948
14678199
14678988
14684580
14685267
14688276
14688482
14695187
14705945
14709618
14712233
14722073
14725900
14734561
14739078
14741701
14742674
14747281
14761964
14764426
14764427
14764452
14765107
14769039
14769796
14769797
14976218
14978033
14990991
14993281
15000748
15003510
15005603
15005855
15021909
15023400
15024015
15033350
15033443
15033491
15039136
15041467
15042619
15044625
15047705
15048083
15048722
15052269
15062546
15064717
15067355
15067362
15073182
15075319
15077194
15082775
15087465
15090544
15105429
15109301
15114678
15117948
15117961
15118068
15123725
15124245
15128733
15131260
15133049
15138269
15140761
15143169
15147968
15149733
15150074
15150264
15153330
15177567
15184659
15187081
15190069
15205472
15208653
15210709
15214842
15224348
15229398
15231737
15231840
15242350
15247906
15262183
15263012
15270074
15271977
15273740
15280358
15284123
15284237
15289308
15291746
15292253
15297189
15297458
15297971
15300220
15302913
15303967
15308639
15308689
15313918
15313931
15314177
15314207
15316020
15317818
15320874
15331348
15337761
15342491
15353399
15358512
15361825
15367689
15369388
15372465
15374949
15375553
15383299
15385560
15449318
15450207
15451063
15451190
15451439
15456760
15457214
15458926
15459204
15469934
15473256
15474298
15474507
15486975
15486985
15494508
15496419
15496426
15496501
15498775
15501915
15507319
15521013
15525603
15527794
15535799
15540987
15541729
15541732
15546613
15548518
15557561
15563456
15574413
15574595
15576464
15578590
15584989
15588942
15590326
15592436
15592452
15592513
15598662
15606758
15608673
15611051
15611127
15611668
15624698
15625236
15625306
15637054
15637079
15637148
15639232
15640154
15640523
15644444
15647281
15652157
15654081
15656906
15657354
15659849
15668228
15668237
15671034
15672325
15677324
15677453
15677454
15677760
15684612
15695395
15695802
15696546
15699146
15702243
15708372
15710329
15716578
15722551
15734732
15735762
15737996
15743775
15743888
15751966
15752353
15756586
15757899
15757903
15760841
15766387
15774581
15777731
15778453
15788656
15805267
15808511
15814102
15820746
15831526
15849313
15853773
15860659
15862113
15863387
15869597
15870692
15879136
15881651
15882075
15892171
15896659
15899845
15900016
15907840
15908194
15908423
15908448
15910003
15911693
15919766
15941720
15951330
15957163
15963946
15964232
15967796
15968979
15971268
15972680
15976006
15984930
15987735
15987820
15994939
16000331
16006237
16007129
16007156
16008523
16010690
16010978
16020486
16024613
16024779
16024922
16026328
16054593
16061257
16081638
16087726
16093321
16099863
16105834
16115476
16118214
16120815
16131487
16144830
16144913
16150558
16153155
16155188
16156669
16158053
16166417
16170155
16183168
16186106
16186799
16188218
16195251
16197915
16199883
16204079
16209948
16212549
16213469
16213525
16213649
16221759
16230375
16237091
16237704
16249517
16253992
16254079
16260592
16260776
16261846
16262601
16263717
16263792
16263824
16269453
16273202
16273209
16278805
16279946
16288473
16293709
16301215
16304843
16314316
16314494
16315372
16324152
16326864
16331276
16331412
16335799
16344466
16354592
16357834
16360646
16381820
16382138
16391242
16395335
16396631
16397018
16409643
16426580
16427018
16427078
16440314
16442497
16452478
16455661
16461353
16462763
16464174
16464847
16473849
16478829
16479262
16480952
16488890
16489044
16495656
16497732
16497991
16503547
16511335
16512785
16514417
16518840
16522740
16527872
16529657
16539657
16540586
16540664
16543235
16545679
16549874
16551728
16563127
16567799
16569215
16572728
16574651
16574658
16574784
16579839
16580301
16581781
16582625
16595680
16596619
16603717
16606622
16608838
16608856
16614080
16618766
16621969
16627877
16636674
16637064
16642532
16644732
16648487
16651265
16651411
16651443
16671893
16673891
16675454
16675542
16677608
16678129
16679514
16687394
16690106
16697011
16698963
16701802
16705168
16707660
16728402
16730330
16738562
16739027
16740634
16750418
16753023
16756717
16757381
16760672
16772323
16778215
16790528
16809346
16809765
16810739
16816389
16818628
16818642
16818736
16823775
16831872
16840538
16845145
16857725
16864713
16883603
16886907
16887796
16887883
16888681
16893520
16895524
16914450
16918502
16923815
16923960
16926850
16940443
16963839
16972788
16980608
16984923
17001307
17001315
17007815
17018600
17019650
17022943
17026958
17036321
17062732
17069755
17070499
17070643
17071613
17074759
17084916
17098936
17106239
17116727
17124180
17125826
17133347
17140695
17141338
17148781
17158748
17158780
17159913
17164243
17167546
17173859
17176115
17178875
17178887
17180578
17186020
17187679
17188819
17192849
17194444
17197543
17200797
17213822
17220279
17220878
17230502
17237818
17242210
17242407
17242690
17245125
17259978
17260018
17267411
17275127
17275994
17277111
17289878
17292587
17296613
17308084
17311863
17314196
17317671
17317820
17321721
17328667
17330845
17333165
17334399
17339334
17343826
17344191
17344216
17344340
17350117
17350616
17352650
17353909
17356171
17360715
17363459
17363596
17368189
17371504
17374353
17374985
17381135
17383641
17392340
17396233
17399686
17404570
17420275
17426252
17428788
17433303
17438144
17440111
17442673
17447895
17455195
17456793
17475670
17490615
17507182
17510314
17510411
17511886
17512459
17512921
17515612
17521334
17521434
17522055
17530395
17533042
17533050
17540774
17548428
17550981
17554788
17561809
17568000
17574780
17580305
17584765
17587331
17591841
17593032
17597815
17599832
17603560
17608717
17609210
17623812
17634147
17634531
17637757
17651731
17653089
17657737
17660293
17660948
17663720
17666047
17666403
17670745
17671186
17671431
17674191
17681019
17682059
17682124
17683071
17687072
17687328
17688409
17688422
17689241
17698844
17699779
17704137
17704768
17709515
17714511
17728249
17761371
17761951
17785366
17785579
17785820
17804711
17822668
17822788
17823282
17826980
17851584
17873902
17875215
17876541
17878219
17878937
17881732
17882273
17890447
17900823
17901074
17906119
17909009
17909037
17912268
17920708
17923257
17925399
17942943
17945255
17951535
17956871
17958742
17974029
17990281
17991764
17996480
17997710
17998332
18000219
18006828
18022314
18024509
18026140
18029765
18037956
18037962
18037965
18047560
18048642
18055454
18061571
18065496
18065756
18065760
18072282
18073218
18075498
18079322
18084622
18092345
18093978
18096692
18097042
18160415
18165439
18174157
18174225
18182446
18190532
18191727
18191920
18193021
18195090
18198354
18199540
18208837
18212061
18212735
18226221
18230685
18234320
18239623
18247370
18250150
18251004
18256039
18258596
18265085
18270252
18275041
18276000
18281035
18285464
18290341
18291097
18305375
18305377
18314487
18316612
18320068
18329191
18337247
18337547
18339685
18348143
18353772
18364745
18367585
18370318
18377656
18377981
18378697
18381203
18385742
18395509
18397880
18404683
18413735
18418052
18418398
18419600
18419748
18421578
18423372
18430739
18433450
18451137
18454873
18459127
18459945
18460542
18469865
18485278
18488713
18499756
18500556
18501346
18503552
18505768
18505928
18506761
18511497
18513187
18541003
18543253
18544453
18555208
18562694
18562803
18566016
18566411
18583320
18585997
18586005
18586824
18587271
18588516
18588874
18588995
18599480
18599546
18608091
18614799
18625220
18628474
18631131
18632625
18641343
18644986
18649360
18653712
18653994
18657505
18676374
18676636
18680514
18682532
18684932
18684951
18690718
18695675
18697203
18697801
18698092
18701815
18719603
18754681
18755239
18759300
18761675
18765292
18765474
18768462
18769160
18772138
18772145
18775869
18776329
18782567
18784357
18786141
18786246
18809380
18809684
18817855
18818396
18819935
18822397
18840095
18840615
18842585
18844219
18845576
18850323
18852129
18852215
18922183
18940792
18945682
18949048
18951895
18973687
18974396
18985155
18987311
18987363
18990703
18997820
18997859
19006120
19011236
19015243
19022240
19032343
19033359
19033819
19043455
19047144
19056816
19058135
19061309
19067769
19074849
19074951
19076642
19087304
19088023
19088198
19097132
19098224
19103645
19106115
19106225
19111069
19111170
19114710
19115260
19116449
19117054
19118563
19120688
19126541
19127412
19129222
19129223
19129951
19132242
19134014
19139068
19139263
19139719
19141643
19147544
19147702
19151767
19152316
19154347
19156545
19162185
19164283
19167089
19170058
19173296
19187036
19196430
19203349
19205872
19208738
19212333
19222424
19237226
19239479
19248099
19255092
19275880
19276186
19277579
19279013
19279407
19281782
19281796
19289144
19299445
19303924
19321451
19323650
19324871
19331400
19331402
19336413
19340300
19349300
19351910
19351956
19361279
19364127
19376833
19386558
19387455
19393742
19398759
19401466
19402223
19411194
19416648
19429913
19433068
19437535
19439415
19441127
19443654
19449463
19458633
19460946
19465385
19467240
19468048
19468702
19472297
19479935
19481544
19486887
19486893
19487245
19509295
19522008
19523687
19538480
19539370
19546240
19551868
19553068
19555666
19556247
19558638
19559773
19564345
19581291
19584258
19605405
19605546
19607874
19608687
19621336
19628962
19636380
19637235
19644855
19651778
19652226
19666106
19666820
19669598
19674970
19679347
19679880
19680825
19690166
19690168
19694479
19703278
19712670
19715681
19725879
19727442
19733223
19735555
19740104
19744931
19747485
19749353
19763506
19772640
19773351
19781662
19784072
19789310
19797051
19800882
19800890
19804407
19812418
19821532
19833092
19837082
19840113
19843526
19843528
19843633
19846536
19847889
19859911
19860880
19861536
19875459
19877072
19880525
19901969
19903768
19903813
19906305
19907922
19913918
19921427
19944019
19952113
19957372
19995546
19995558
20002544
20009769
20018891
20025940
20028857
20028976
20032097
20032313
20034404
20042643
20043041
20043082
20047966
20060399
20064876
20065153
20067416
20068148
20072143
20080105
20086032
20089041
20089961
20090957
20097687
20097716
20097901
20100605
20103633
20116366
20121258
20121949
20123735
20123965
20123999
20126258
20136501
20141633
20145147
20149781
20149803
20156195
20163328
20164440
20180024
20190805
20200153
20202217
20206243
20211151
20224598
20224786
20225273
20228127
20231357
20236940
20307547
20331966
20335021
20335167
20338228
20347390
20348003
20350137
20351181
20351196
20353996
20359597
20363964
20367639
20371611
20372835
20378831
20384626
20403436
20404350
20410444
20424123
20424263
20427094
20436512
20444705
20460526
20460578
20471086
20489156
20498137
20501852
20516212
20528922
20531016
20546116
20558128
20558189
20562908
20565761
20581861
20585448
20590529
20596086
20600361
20610535
20614009
20617556
20621834
20628005
20628365
20636440
20639533
20669926
20675569
20682644
20685939
20686118
20687897
20690902
20691220
20693288
20711239
20728021
20729552
20736324
20736451
20796026
20798686
20813154
20829431
20830236
20847044
20854925
20858596
20889547
20921938
20926124
20943659
20950586
20956948
20959293
20960210
20965181
20972454
20977427
20980003
21029724
21041734
21044622
21050451
21059658
21060808
21062008
21071400
21075212
21078666
21084380
21087445
21097529
21098664
21109948
21111057
21118156
21120446
21123297
21151873
21163924
21169257
21176776
21183687
21184844
21190945
21192791
21207956
21212384
21212793
21216604
21216899
21217813
21232177
21233203
21235713
21239609
21242964
21248772
21252297
21258408
21266110
21289293
21294679
21296692
21310710
21310893
21315774
21323647
21325822
21338575
21344396
21348942
21348943
21349819
21364020
21364923
21374761
21383675
21383955
21392518
21393444
21398617
21428455
21437359
21444724
21445285
21453679
21458521
21460037
21466159
21466784
21468593
21471212
21473742
21494603
21497119
21520010
21526180
21527551
21539536
21545695
21546410
21558281
21566144
21573184
21596049
21612401
21628458
21652709
21653803
21654541
21655267
21668996
21670145
21672318
21689639
21704886
21722659
21724586
21731748
21743868
21784869
21787430
21815640


3. List of gene official and alias symbols or human genes:

GeneID	Gene official and alias symbols
1	{"A1BG", "ABG", "DKFZP686F0970", "GAB", "HYST2477"}
2	{"A2M", "A2MD", "CPAMD-5", "CPAMD5", "DKFZP779B086", "FWP007", "S863-7"}
3	{"A2MP", "A2MP-1", "A2MP1"}
9	{"MNAT", "NATI"}
10	{"PNAT"}
11	{"AACP", "NATP"}
12	{"AACT", "GIG25", "MGC88254", "SERPINA-3", "SERPINA3"}
13	{"AADAC", "CES5A-1", "CES5A1"}
14	{"AAMP"}
15	{"AANAT", "DSPS", "SNAT"}
16	{"AARS", "CMT2N"}
17	{"AAV", "AAVS-1", "AAVS1"}
18	{"ABAT", "FLJ17813", "FLJ30272", "GABA-AT", "GABAT", "NPD009"}
19	{"ABC-1", "ABCA-1", "ABCA1", "CERP", "FLJ14958", "HDLDT-1", "HDLDT1", "MGC164864", "MGC165011", "TGD"}
20	{"ABC-2", "ABC2", "ABCA-2", "ABCA2", "MGC129761"}
21	{"ABC-3", "ABC3", "ABCA-3", "ABCA3", "ABC-C", "EST111653", "LBM180", "MGC166979", "MGC72201", "SMDP-3", "SMDP3"}
22	{"ABC-7", "ABC7", "ABCB-7", "ABCB7", "ASAT", "ATM1P", "EST140535"}
23	{"ABC27", "ABC50", "ABCF-1", "ABCF1"}
24	{"ABC10", "ABCA-4", "ABCA4", "ABCR", "ARMD-2", "ARMD2", "CORD-3", "CORD3", "DKFZP781N1972", "FFM", "FLJ17534", "RP19", "STGD", "STGD-1", "STGD1"}
25	{"ABL-1", "ABL1", "BCR/ABL", "C-ABL", "JTK-7", "JTK7", "V-ABL"}
26	{"AOC-1", "AOC1", "DAO-1", "DAO1", "KAO"}
27	{"ABL-2", "ABL2", "ABLL", "FLJ22224", "FLJ31718", "FLJ41441"}
28	{"A3GALT-1", "A3GALT1", "ABO", "NAGAT"}
29	{"ABR", "FLJ45954", "MDB"}
30	{"ACAA", "ACAA-1", "ACAA1", "PTHIO", "THIO"}
31	{"ACAC", "ACACA", "ACACAD", "ACC", "ACC-1", "ACC1"}
32	{"ACACB", "ACC-2", "ACC2", "ACCB", "HACC275"}
33	{"ACAD-4", "ACAD4", "ACADL", "FLJ94052"}
34	{"ACAD-1", "ACAD1", "ACADM", "FLJ18227", "FLJ93013", "FLJ99884", "MCADH"}
35	{"ACAD-3", "ACAD3", "ACADS", "SCAD"}
36	{"2-MEBCAD", "ACAD-7", "ACAD7", "ACADSB", "SBCAD"}
37	{"ACAD-6", "ACAD6", "ACADVL", "LCACD", "VLCAD"}
38	{"THIL"}
40	{"ACCN", "ACCN-1", "ACCN1", "ASIC-2", "ASIC2", "ASIC2A", "BNAC-1", "BNAC1", "HBNAC-1", "HBNAC1", "MDEG"}
41	{"ACCN-2", "ACCN2", "ASIC", "ASIC-1", "ASIC1", "ASIC1A", "BNAC-2", "BNAC2", "HBNAC-2", "HBNAC2"}
43	{"ACEE", "ACHE", "ARACHE", "N-ACHE", "YT"}
47	{"ACL", "ACLY", "ATPCL", "CLATP"}
48	{"ACO-1", "ACO1", "ACONS", "IREB-1", "IREB1", "IREBP", "IREBP-1", "IREBP1", "IRP-1", "IRP1"}
49	{"ACR"}
50	{"ACO-2", "ACO2", "ACONM", "MGC20605", "MGC33908"}
51	{"ACOX", "ACOX-1", "ACOX1", "MGC1198", "PALMCOX", "SCOX"}
52	{"ACP-1", "ACP1", "HAAP", "MGC111030", "MGC3499"}
53	{"ACP-2", "ACP2"}
54	{"ACP-5", "ACP5", "MGC117378", "SPENCDI"}
55	{"5'-NT", "ACP-3", "ACP3", "ACPP"}
56	{"ACRV-1", "ACRV1", "D11S4365", "SP-10", "SPACA-2", "SPACA2"}
58	{"ACTA", "ACTA-1", "ACTA1", "ASMA", "CFTD", "CFTD-1", "CFTD1", "CFTDM", "MPFD", "NEM-3", "NEM3"}
59	{"AAT-6", "AAT6", "ACTA-2", "ACTA2", "ACTSA", "MYMY-5", "MYMY5"}
60	{"ACTB", "PS1TP5BP1"}
63	{"ACTBP-3", "ACTBP3"}
64	{"ACTBP-4", "ACTBP4"}
66	{"ACTBP-6", "ACTBP6", "H8-PSI-BETA-AC3"}
67	{"ACTBP-7", "ACTBP7"}
68	{"ACTBP-8", "ACTBP8"}
69	{"ACTBP-9", "ACTBP9"}
70	{"ACTC", "ACTC-1", "ACTC1", "ASD-5", "ASD5", "CMD1R", "CMH11", "LVNC-4", "LVNC4"}
71	{"ACTG", "ACTG-1", "ACTG1", "DFNA20", "DFNA26"}
72	{"ACTA-3", "ACTA3", "ACTE", "ACTG-2", "ACTG2", "ACTL-3", "ACTL3", "ACTSG"}
73	{"ACT1GP-1", "ACT1GP1", "ACTG1P-1", "ACTG1P1", "ACTGP-1", "ACTGP1", "HY-PSI-GAMMA-AC6"}
74	{"ACTG1P-2", "ACTG1P2", "ACTGP-2", "ACTGP2", "ACTL-2", "ACTL2"}
75	{"ACTG1P-3", "ACTG1P3", "ACTGP-3", "ACTGP3", "DJ545L17.4"}
76	{"ACTG1P-4", "ACTG1P4", "ACTGP-4", "ACTGP4"}
78	{"ACTG1P-6", "ACTG1P6", "ACTGP-6", "ACTGP6"}
79	{"ACTG1P-7", "ACTG1P7", "ACTGP-7", "ACTGP7"}
80	{"ACTG1P-8", "ACTG1P8", "ACTGP-8", "ACTGP8"}
81	{"ACTININ-4", "ACTN-4", "ACTN4", "DKFZP686K23158", "FSGS", "FSGS-1", "FSGS1"}
82	{"ACTG1P-9", "ACTG1P9", "ACTGP-9", "ACTGP9"}
83	{"ACTG1P10", "ACTGP10", "ACTL-1", "ACTL1", "ACTP-1", "ACTP1"}
84	{"ACTL-4", "ACTL4"}
86	{"ACTL6A", "ARP-4", "ARP4", "ARPN-BETA", "BAF53A", "INO80K", "MGC5382"}
87	{"ACTN-1", "ACTN1", "FLJ40884", "FLJ54432"}
88	{"ACTN-2", "ACTN2", "CMD1AA"}
89	{"ACTN-3", "ACTN3", "MGC117002", "MGC117005"}
90	{"ACTRI", "ACVR-1", "ACVR1", "ACVR1A", "ACVRLK-2", "ACVRLK2", "ALK-2", "ALK2", "SKR-1", "SKR1", "TSRI"}
91	{"ACTRIB", "ACVR1B", "ALK-4", "ALK4", "SKR-2", "SKR2"}
92	{"ACTRII", "ACVR-2", "ACVR2", "ACVR2A"}
93	{"ACTR-IIB", "ACTRIIB", "ACVR2B", "HTX-4", "HTX4", "MGC116908"}
94	{"ACVRL-1", "ACVRL1", "ACVRLK-1", "ACVRLK1", "ALK-1", "HHT", "HHT-2", "HHT2", "ORW-2", "ORW2", "SKR-3", "SKR3", "TSR-I"}
95	{"ACY-1", "ACY1", "ACY1D"}
97	{"ACYP-1", "ACYP1", "ACYPE"}
98	{"ACYM", "ACYP", "ACYP-2", "ACYP2"}
100	{"ADA"}
101	{"ADAM-8", "ADAM8", "CD156", "MGC134985"}
102	{"ADAM10", "CD156C", "HST18717", "KUZ"}
103	{"ADAR", "ADAR-1", "ADAR1", "DRADA", "DSRAD", "G1P-1", "G1P1", "IFI-4", "IFI4", "K88DSRBP", "P136"}
104	{"ADAR-2", "ADAR2", "ADARB-1", "ADARB1", "DRABA-2", "DRABA2", "DRADA-2", "DRADA2", "RED-1", "RED1"}
105	{"ADAR-3", "ADAR3", "ADARB-2", "ADARB2", "FLJ25034", "FLJ36975", "FLJ41340", "RED-2", "RED2"}
106	{"ADCP-1", "ADCP1"}
107	{"AC-1", "AC1", "ADCY-1", "ADCY1"}
108	{"AC-2", "AC2", "ADCY-2", "ADCY2", "FLJ16822", "FLJ45092", "HBAC-2", "HBAC2", "KIAA1060", "MGC133314"}
109	{"AC-3", "AC3", "KIAA0511"}
111	{"AC-5", "AC5", "ADCY-5", "ADCY5"}
112	{"AC-6", "AC6", "ADCY-6", "ADCY6", "DKFZP779F075", "KIAA0422"}
113	{"AC-7", "AC7", "ADCY-7", "ADCY7", "FLJ36387", "KIAA0037"}
114	{"AC-8", "AC8", "ADCY-8", "ADCY8", "HBAC-1", "HBAC1"}
115	{"AC-9", "AC9", "ADCY-9", "ADCY9", "FLJ12046"}
116	{"ADCYAP-1", "ADCYAP1", "MGC126852"}
117	{"ADCYAP1R1", "PAC1R", "PACAPR", "PACAPRI"}
118	{"ADD-1", "ADD1", "ADDA", "MGC3339", "MGC44427"}
119	{"ADD-2", "ADD2", "ADDB"}
120	{"ADD-3", "ADD3", "ADDL"}
122	{"ADFN", "ALDS"}
123	{"ADFP", "ADRP", "MGC10598", "PLIN-2", "PLIN2"}
124	{"ADH-1", "ADH1", "ADH1A"}
125	{"ADH1B", "ADH-2", "ADH2", "DKFZP686C06125"}
126	{"ADH1C", "ADH-3", "ADH3"}
127	{"ADH-2"}
128	{"ADH-3", "ADH-5", "ADH5", "ADHX", "GSNOR"}
130	{"ADH-5", "ADH-6", "ADH6"}
131	{"ADH-7", "ADH7"}
132	{"ADK", "AK"}
133	{"ADM"}
134	{"ADORA-1", "ADORA1", "RDC-7", "RDC7"}
135	{"ADORA2A", "HA2AR", "RDC-8", "RDC8"}
136	{"ADORA2B"}
137	{"ADORA2BP", "ADORA2BP1"}
140	{"A3AR", "AD026", "ADORA-3", "ADORA3", "BA552M11.5"}
141	{"ADPRH"}
142	{"ADPRT", "ADPRT-1", "ADPRT 1", "ADPRT1", "PADPRT-1", "PARP-1", "PARP1", "PPOL"}
143	{"ADPRTL-1", "ADPRTL1", "P193", "PARP-4", "PARP4", "PH5P", "VAULT-3", "VAULT3", "VPARP", "VWA5C"}
144	{"ADPRTP-1", "ADPRTP1", "PARP1P-1", "PARP1P1", "PPOLP-1", "PPOLP1"}
145	{"ADPRTP-2", "ADPRTP2", "PARP1P-2", "PARP1P2", "PPOLP-2", "PPOLP2"}
146	{"ADRA1D", "ADRA1R", "ALPHA-1", "ALPHA1", "DJ779E11.2"}
147	{"ADRA1B", "ALPHA1BAR"}
148	{"ADRA1C", "ADRA1L-1", "ADRA1L1", "ALPHA1AAR"}
150	{"ADRA-2", "ADRA2", "ADRA2A", "ADRA2R", "ADRAR", "ALPHA2AAR"}
151	{"ADRA2B", "ADRA2L-1", "ADRA2L1", "ADRA2RL-1", "ADRA2RL1", "ADRARL-1", "ADRARL1", "ALPHA2BAR"}
152	{"ADRA2C", "ADRA2L-2", "ADRA2L2", "ADRA2RL-2", "ADRA2RL2", "ADRARL-2", "ADRARL2", "ALPHA2CAR"}
153	{"ADRB-1", "ADRB1", "ADRB1R", "B1AR", "BETA1AR", "RHR"}
154	{"ADRB-2", "ADRB2", "ADRB2R", "ADRBR", "B2AR", "BETA2AR"}
155	{"ADRB-3", "ADRB3", "BETA3AR", "FLJ99960"}
156	{"ADRBK-1", "ADRBK1", "BARK-1", "BARK1", "BETA-ARK1", "FLJ16718", "GRK-2", "GRK2"}
157	{"ADRBK-2", "ADRBK2", "BARK-2", "BARK2", "GRK-3", "GRK3"}
158	{"ADSL", "AMPS", "ASASE"}
159	{"ADEH", "ADSS", "MGC20404"}
160	{"ADTAA", "AP2A-1", "AP2A1", "AP2-ALPHA", "CLAPA-1", "CLAPA1"}
161	{"ADTAB", "AP2A-2", "AP2A2", "CLAPA-2", "CLAPA2", "FLJ37177", "HIP-9", "HIP9", "HYPJ"}
162	{"ADTB-1", "ADTB1", "AP105A", "AP1B-1", "AP1B1", "BAM22", "CLAPB-2", "CLAPB2"}
163	{"ADTB-2", "ADTB2", "AP105B", "AP2B-1", "AP2B1", "AP2-BETA", "CLAPB-1", "CLAPB1", "DKFZP781K0743"}
164	{"ADTG", "AP1G-1", "AP1G1", "CLAPG-1", "CLAPG1", "MGC18255"}
165	{"ACLP", "AEBP-1", "AEBP1", "FLJ33612"}
166	{"AES", "AES-1", "AES-2", "GRG", "GRG-5", "GRG5", "TLE-5", "TLE5"}
167	{"AEGL-1", "AEGL1", "CRISP-1", "CRISP1", "HSCRISP1D", "HSCRISP1G", "HUMARP"}
169	{"AF8T"}
170	{"AFA"}
171	{"AFD-1", "AFD1", "AFDN"}
172	{"AFG-3", "AFG3", "AFG3L-1", "AFG3L1", "AFG3L1P", "FLJ45200"}
173	{"AFM", "ALB-2", "ALB2", "ALBA", "MGC125338", "MGC125339"}
174	{"FETA", "HPAFP"}
175	{"AGA", "AGU", "ASRG"}
176	{"ACAN", "AGCAN", "CSPG-1", "CSPG1", "CSPGCP", "SEDK"}
177	{"AGER", "MGC22357"}
178	{"AGL", "GDE"}
179	{"AGMX-2", "AGMX2", "IMD-6", "IMD6", "XLA-2", "XLA2"}
181	{"AGRP", "AGRT", "ART", "ASIP-2", "ASIP2", "MGC118963"}
182	{"AGS", "AHD", "AWS", "CD339", "HJ-1", "HJ1", "JAG-1", "JAG1", "JAGL-1", "JAGL1", "MGC104644"}
183	{"ANHU", "FLJ92595", "FLJ97926", "SERPINA-8", "SERPINA8"}
185	{"AG2S", "AGTR-1", "AGTR1", "AGTR1A", "AGTR1B", "AT1B", "AT1R", "AT2R-1", "AT2R1", "AT2R1A", "AT2R1B", "HAT1R"}
186	{"AGTR-2", "AGTR2", "AT-2", "AT2", "ATGR-2", "ATGR2", "MRX88"}
187	{"AGTRL-1", "AGTRL1", "APJ", "APJR", "APLNR", "FLJ90771", "FLJ96609", "HG11", "MGC45246"}
189	{"AGXT", "AGXT-1", "AGXT1", "PH-1", "PH1", "SPAT", "SPT", "TLH-6", "TLH6"}
190	{"AHC", "AHCH", "AHX", "DAX-1", "DAX1", "GTD", "NR0B-1", "NR0B1", "NROB-1", "NROB1", "SRXY-2", "SRXY2"}
191	{"AHCY", "SAHH"}
192	{"AIC"}
196	{"AHR", "BHLHE76"}
197	{"A2HS", "AHS", "AHSG", "FETUA", "HSGA"}
199	{"AIF-1", "AIF1", "IBA-1", "IBA1", "IRT-1"}
201	{"AIH-3", "AIH3"}
202	{"CRYBG-1", "CRYBG1", "ST-4", "ST4"}
203	{"AK-1", "AK1"}
204	{"ADK-2", "ADK2", "AK-2", "AK 2", "AK2"}
205	{"AK-4", "AK4", "MGC166959"}
206	{"AK3P-1", "AK3P1", "AK4P-1", "AK4P1"}
207	{"AKT", "AKT-1", "AKT1", "MGC99656", "PKB-ALPHA", "PRKBA", "RAC", "RAC-ALPHA"}
208	{"AKT-2", "AKT2", "PKBB", "PKBBETA", "PRKBB", "RAC-BETA"}
210	{"ALAD", "ALADH", "MGC5057", "PBGS"}
211	{"ALAS", "ALAS-1", "ALAS1", "ALAS-3", "ALAS3", "ALASH", "MIG-4", "MIG4"}
212	{"ALAS-2", "ALAS2", "ALAS-E", "ALASE", "ANH-1", "ANH1", "FLJ93603", "XLDPP", "XLEPP", "XLSA"}
213	{"ALB", "DKFZP779N1935", "PRO0883", "PRO0903", "PRO1341"}
214	{"ALCAM", "CD166", "FLJ38514", "MEMD", "MGC71733"}
215	{"ABC42", "ABCD-1", "ABCD1", "ALD", "ALDP"}
216	{"ALDH-1", "ALDH1", "ALDH11", "ALDH1A-1", "ALDH1A1", "ALDH-E1", "MGC2318", "PUMB-1", "PUMB1", "RALDH-1", "RALDH1"}
217	{"ALDH-2", "ALDH2", "ALDH-E2", "ALDHI", "ALDM", "MGC1806"}
218	{"ALDH-3", "ALDH3", "ALDH3A-1", "ALDH3A1", "ALDHIII", "MGC10406"}
219	{"ALDH1B-1", "ALDH1B1", "ALDH-5", "ALDH5", "ALDHX", "MGC2230"}
220	{"ALDH1A-3", "ALDH1A3", "ALDH1A-6", "ALDH1A6", "ALDH-6", "ALDH6", "RALDH-3", "RALDH3"}
221	{"ALDH3B-1", "ALDH3B1", "FLJ26433", "FLJ34710"}
222	{"ALDH3B-2", "ALDH3B2", "ALDH-8", "ALDH8"}
223	{"ALDH-9", "ALDH9", "ALDH9A-1", "ALDH9A1", "TMABADH"}
224	{"ALDH10", "ALDH3A-2", "ALDH3A2", "DKFZP686E23276", "FALDH", "FLJ20851", "SLS"}
225	{"ABC39", "ABCD-2", "ABCD2", "ALDL-1", "ALDL1", "ALDR", "HALDR"}
226	{"ALDA", "ALDOA", "GSD12", "MGC10942", "MGC17716", "MGC17767"}
228	{"ALDOAP-2", "ALDOAP2"}
229	{"ALDB", "ALDO-2", "ALDO2", "ALDOB"}
230	{"ALDOC"}
231	{"ADR", "AKR1B-1", "AKR1B1", "ALR-2", "ALR2", "MGC1804"}
236	{"AKR1B1P-2", "AKR1B1P2"}
238	{"ALK", "CD246", "NBLST-3", "NBLST3"}
239	{"12-LOX", "12S-LOX", "ALOX12", "LOG12"}
240	{"5-LO", "5-LOX", "5LPG", "ALOX-5", "ALOX5", "LOG-5", "LOG5", "MGC163204"}
241	{"ALOX5AP", "FLAP"}
242	{"12R-LOX", "ALOX12B"}
243	{"ALOX12P", "ALOX12P-1", "ALOX12P1"}
244	{"ANXA8L-2", "ANXA8L2", "BA145E20.2", "FLJ39396", "FLJ54151"}
245	{"ALOX12E", "ALOX12P-2", "ALOX12P2", "MGC43625"}
246	{"15-LOX-1", "15LOX-1", "ALOX15"}
247	{"15-LOX-2", "ALOX15B"}
248	{"ALPI"}
249	{"ALPL", "AP-TNAP", "APTNAP", "FLJ40094", "FLJ93059", "HOPS", "MGC161443", "MGC167935", "TNSALP"}
250	{"ALPP", "FLJ61142", "PALP"}
251	{"ALPG", "ALPPL", "ALPPL-2", "ALPPL2"}
253	{"ALS-3", "ALS3"}
255	{"ALS-5", "ALS5"}
257	{"ALX-3", "ALX3", "FND-1", "FND1", "MGC138212", "MGC141988"}
258	{"AMBN"}
259	{"A1M", "AMBP", "EDC-1", "EDC1", "HI30", "IATIL", "ITI", "ITIL", "ITILC", "UTI"}
261	{"AMC", "AMC-1", "AMC1", "AMCN", "AMCN-1", "AMCN1"}
262	{"ADOMETDC", "AMD-1", "AMD1", "DKFZP313L1234", "FLJ26964", "SAMDC"}
263	{"AMD-2", "AMD2", "AMDP-1", "AMDP1", "AMDPX", "AMDPY"}
265	{"AI1E", "AIH-1", "AIH1", "ALGN", "AMELX", "AMG", "AMGX"}
266	{"AMELY", "AMGY"}
267	{"AMFR", "GP78", "RNF45"}
268	{"AMH", "MIS"}
269	{"AMHR", "AMHR-2", "AMHR2", "MISR-2", "MISR2", "MISRII", "MRII"}
270	{"AMPD-1", "AMPD1", "MADA"}
271	{"AMPD-2", "AMPD2"}
272	{"AMPD-3", "AMPD3"}
273	{"AMPH", "AMPH-1", "AMPH1"}
274	{"AMPH-2", "AMPH2", "AMPHL", "BIN-1", "BIN1", "DKFZP547F068", "MGC10367", "SH3P-9", "SH3P9"}
275	{"AMT", "GCST", "GCVT"}
277	{"MGC177995"}
279	{"AMY2A"}
281	{"AMY2P", "AMYP-1", "AMYP1"}
283	{"ALS-9", "ALS9", "ANG", "HEL168", "MGC22466", "MGC71966", "RNASE-5", "RNASE5"}
284	{"AGPT", "ANGPT-1", "ANGPT1"}
285	{"AGPT-2", "AGPT2", "ANGPT-2", "ANGPT2"}
286	{"ANK-1", "ANK1", "SPH-1", "SPH1"}
287	{"ANK-2", "ANK2", "BRANK-2", "DKFZP686M09125", "DKFZP686P0948", "FLJ38277", "LQT-4", "LQT4"}
288	{"ANK-3", "ANK3", "ANKYRIN-G", "FLJ45464"}
289	{"ANOP-1", "ANOP1", "MCOPS-4", "MCOPS4"}
290	{"ANPEP", "APN", "CD13", "GP150", "PEPN"}
291	{"ANT", "PEO-2", "PEO2", "PEO-3", "PEO3", "SLC25A-4", "SLC25A4"}
292	{"ANT-2", "ANT2", "SLC25A-5", "SLC25A5", "T3"}
293	{"AAC-3", "AAC3", "ANT-3", "ANT3", "ANT3Y", "MGC17525", "SLC25A-6", "SLC25A6"}
301	{"ANX-1", "ANX1", "ANXA-1", "ANXA1"}
302	{"ANX-2", "ANX2", "ANX2L-4", "ANX2L4", "ANXA-2", "ANXA2", "CAL1H", "LPC-2", "LPC2", "LPC2D", "P3-6", "P36", "PAP-IV"}
303	{"ANX2L-1", "ANX2L1", "ANX2P-1", "ANX2P1", "ANXA2P-1", "ANXA2P1", "LPC2A"}
304	{"ANX2L-2", "ANX2L2", "ANX2P-2", "ANX2P2", "ANXA2P-2", "ANXA2P2", "LPC2B"}
305	{"ANX2L-3", "ANX2L3", "ANX2P-3", "ANX2P3", "ANXA2P-3", "ANXA2P3", "LPC2C"}
306	{"ANX-3", "ANX3", "ANXA-3", "ANXA3"}
307	{"ANX-4", "ANX4", "ANXA-4", "ANXA4", "DKFZP686H02120", "MGC75105", "PIG28", "ZAP36"}
308	{"ANX-5", "ANX5", "ANXA-5", "ANXA5", "ENX-2", "ENX2"}
309	{"ANX-6", "ANX6", "ANXA-6", "ANXA6", "CBP68"}
310	{"ANX-7", "ANX7", "ANXA-7", "ANXA7", "SNX", "SYNEXIN"}
311	{"ANX11", "ANXA11", "CAP50"}
312	{"ANX13", "ANXA13", "ISA", "MGC150460"}
313	{"AOAH"}
314	{"AOC-2", "AOC2", "DAO-2", "DAO2", "RAO"}
316	{"AO", "AOH-1", "AOH1", "AOX-1", "AOX1"}
317	{"APAF-1", "APAF1", "CED-4", "CED4", "DKFZP781B1145"}
318	{"APAH-1", "APAH1", "MGC10404", "NUDT-2", "NUDT2"}
319	{"APO-F", "APOF", "DKFZP781G18150", "LTIP", "MGC22520"}
320	{"APBA-1", "APBA1", "D9S411E", "MINT-1", "MINT1", "X1-1", "X11", "X11A", "X11ALPHA"}
321	{"APBA-2", "APBA2", "D15S1518E", "HST16821", "LIN-10", "MGC:14091", "MGC99508", "MINT-2", "MINT2", "X11-BETA", "X11L"}
322	{"APBB-1", "APBB1", "FE65", "MGC:9072", "RIR"}
323	{"APBB-2", "APBB2", "DKFZP434E033", "FE65L", "FE65L-1", "FE65L1", "MGC35575"}
324	{"BTPS-2", "BTPS2", "DP2.5", "PPP1R46"}
325	{"APCS", "MGC88159"}
326	{"AIRE", "AIRE-1", "AIRE1", "APECED", "APSI", "PGA-1", "PGA1"}
327	{"ACPH", "APEH", "APH", "D3S48E", "MGC2178", "OPH"}
328	{"APE-1", "APE1", "APEN", "APEX", "APEX-1", "APEX1", "APX"}
329	{"API-1", "API1", "BIRC-2", "BIRC2", "C-IAP1", "CIAP-1", "CIAP1", "HIAP-2", "HIAP2", "MIHB", "RNF48"}
330	{"API-2", "API2", "BIRC-3", "BIRC3", "C-IAP2", "CIAP-2", "CIAP2", "HAIP-1", "HAIP1", "HIAP-1", "HIAP1", "MALT-2", "MALT2", "RNF49"}
331	{"API-3", "API3", "BIRC-4", "BIRC4", "FLJ26913", "HIAP-3", "HIAP3", "IAP-3", "ILP-1", "ILP1", "MIHA", "XIAP", "XLP-2", "XLP2"}
332	{"API-4", "API4", "BIRC-5", "BIRC5","SURVIVIN"}
333	{"APLP", "APLP-1", "APLP1"}
334	{"APLP-2", "APLP2", "APPH", "CDEBP"}
335	{"APOA-1", "APOA1", "APOAI", "MGC117399"}
336	{"APO-AII", "APOA-II", "APOAII"}
337	{"APOA-4", "APOA4", "MGC142154", "MGC142156"}
338	{"APOB", "FLDB", "LDLCQ-4", "LDLCQ4"}
339	{"APOBEC-1", "APOBEC1", "CDAR-1", "CDAR1", "HEPR"}
341	{"APOC-1", "APOC1"}
342	{"APOC1P-1", "APOC1P1", "DKFZP781C1677"}
343	{"AQP-8", "AQP8"}
344	{"APOC-2", "APOC2", "APO-CII", "APOC-II", "MGC75082"}
345	{"APOC-3", "APOC3", "APOCIII", "HALP-2", "HALP2", "MGC150353"}
346	{"APOC-4", "APOC4", "APO-CIV", "APOC-IV"}
347	{"APOD"}
348	{"APOE", "LDLCQ-5", "LDLCQ5", "LPG", "MGC1571"}
350	{"APOH", "B2G-1", "B2G1", "B2GP-1", "B2GP1"}
351	{"ABETA", "ABPP", "AD-1", "AD1", "APP", "APPI", "CTFGAMMA", "CVAP", "PN-2", "PN2"}
353	{"AMP", "APRT", "DKFZP686D13177", "MGC125856", "MGC125857", "MGC129961"}
354	{"HK-3", "HK3", "KLK2A-1", "KLK2A1"}
355	{"ALPS1A", "APO-1", "CD95", "FAS-1", "FAS1", "FASTM", "TNFRSF-6", "TNFRSF6"}
356	{"APT1LG-1", "APT1LG1", "CD178", "CD95-L", "CD95L", "FASL", "FASLG", "TNFSF-6", "TNFSF6"}
357	{"APXL", "DKFZP781J074", "FLJ39277", "HSAPXL", "SHROOM-2", "SHROOM2"}
358	{"AQP-1", "AQP1", "AQP-CHIP", "CHIP28", "CO", "MGC26324"}
359	{"AQP-2", "AQP2", "AQP-CD", "MGC34501", "WCH-CD"}
360	{"AQP-3", "AQP3", "GIL"}
361	{"AQP-4", "AQP4", "HMIWC-2", "HMIWC2", "MGC22454", "MIWC"}
362	{"AQP-5", "AQP5"}
363	{"AQP2L", "AQP-6", "AQP6"}
364	{"AQP-7", "AQP7", "AQP7L", "AQPAP", "MGC149555", "MGC149556"}
366	{"AQP-9", "HST17287", "SSC-1", "SSC1"}
367	{"DHTR", "HUMARA", "HYSP-1", "HYSP1", "KD", "NR3C-4", "NR3C4", "SBMA", "SMAX-1", "SMAX1", "TFM"}
368	{"ABC34", "ABCC-6", "ABCC6", "EST349056", "MOATE", "PXE", "PXE-1", "PXE1", "URG-7", "URG7"}
369	{"A-RAF", "ARAF", "ARAF-1", "ARAF1", "PKS-2", "PKS2", "RAFA-1", "RAFA1"}
372	{"ARCN-1", "ARCN1"}
373	{"ARFD-1", "ARFD1", "RNF46", "TRIM23"}
374	{"AREG", "CRDGF", "MGC13647", "SDGF"}
377	{"ARF-3", "ARF3"}
378	{"ARF-2", "ARF2", "ARF-4", "ARF4"}
379	{"ARF4L", "ARL4D"}
380	{"ARF4P", "ARF4P-1", "ARF4P1"}
381	{"ARF-5", "ARF5"}
382	{"ARF-6", "ARF6", "DKFZP564M0264"}
384	{"ARG-2", "ARG2"}
387	{"ARH12", "ARHA", "RHO12", "RHOA", "RHOH12"}
388	{"ARH-6", "ARH6", "ARHB", "MST081", "MSTP081", "RHOB", "RHOH-6", "RHOH6"}
389	{"ARH-9", "ARH9", "ARHC", "MGC1448", "MGC61427", "RHOC", "RHOH-9", "RHOH9"}
390	{"ARHE", "MEMB", "RHO-8", "RHO8", "RHOE", "RND-3", "RND3"}
391	{"ARHG", "MGC125835", "MGC125836", "RHOG"}
392	{"ARHGAP-1", "ARHGAP1", "CDC42GAP", "P50RHOGAP", "RHOGAP", "RHOGAP-1", "RHOGAP1"}
393	{"ARHGAP-4", "ARHGAP4", "KIAA0131", "P115", "RGC-1", "RGC1", "RHOGAP-4", "RHOGAP4", "SRGAP-4", "SRGAP4"}
394	{"ARHGAP-5", "ARHGAP5", "GFI-2", "GFI2", "P190-B", "P190BRHOGAP", "RHOGAP-5", "RHOGAP5"}
395	{"ARHGAP-6", "ARHGAP6", "RHOGAP-6", "RHOGAP6", "RHOGAPX-1"}
396	{"ARHGDIA", "GDIA-1", "GDIA1", "MGC117248", "RHOGDI", "RHOGDI-1"}
397	{"ARHGDIB", "D4", "GDIA-2", "GDIA2", "GDID-4", "GDID4", "LY-GDI", "LYGDI", "RAP1GN-1", "RAP1GN1", "RHOGDI-2", "RHOGDI2"}
398	{"ARHGDIG", "RHOGDI-3"}
399	{"ARHH", "RHOH", "TTF"}
400	{"ARFL-1", "ARFL1"}
401	{"ARIX", "CFEOM-2", "CFEOM2", "FEOM-2", "FEOM2", "MGC52227", "PHOX2A", "PMX2A"}
402	{"ARFL-2", "ARFL2", "ARL-2", "ARL2"}
403	{"ARFL-3", "ARFL3", "ARL-3", "ARL3"}
405	{"BHLHE-2", "BHLHE2", "HIF1B", "HIF-1-BETA", "HIF-1BETA", "HIF1-BETA", "HIF1BETA"}
406	{"ARNTL", "BHLHE-5", "BHLHE5", "BMAL-1", "BMAL1", "BMAL1C", "JAP-3", "JAP3", "MGC47515", "PASD-3", "PASD3"}
407	{"ARR-3", "ARR3", "ARRX"}
408	{"ARB-1", "ARB1", "ARR-1", "ARR1", "ARRB-1", "ARRB1"}
409	{"ARB-2", "ARB2", "ARR-2", "ARR2", "ARRB-2", "ARRB2", "BARR-2", "BARR2", "DKFZP686L0365"}
410	{"ARSA"}
411	{"ARSB", "G4S", "MPS-6", "MPS6"}
412	{"ARSC-1", "ARSC1", "ES", "SSDD", "STS", "XLI"}
413	{"ARSC-2", "ARSC2"}
414	{"ARSD", "ASD"}
415	{"ARSE", "ASE", "CDPX", "CDPX-1", "CDPX1", "CDPXR", "MGC163310"}
416	{"ARSF"}
417	{"ART-2", "ART2", "CD296", "MGC133217"}
418	{"ART1P", "ART2P"}
419	{"ART-3", "ART3", "FLJ26404"}
420	{"ART-4", "ART4", "CD297", "DO"}
421	{"ARVCF", "FLJ35345"}
424	{"ARVD-3", "ARVD3"}
425	{"ARVD-4", "ARVD4"}
427	{"AC", "ACDASE", "ASAH", "ASAH-1", "ASAH1", "FLJ21558", "FLJ22079", "PHP32"}
429	{"ASCL-1", "ASCL1", "BHLHA46", "HASH-1", "HASH1", "MASH-1", "MASH1"}
430	{"ASCL-2", "ASCL2", "BHLHA45", "HASH-2", "HASH2", "MASH-2", "MASH2"}
431	{"ASD-1", "ASD1"}
432	{"ASGPR", "ASGPR-1", "ASGPR1", "ASGR-1", "ASGR1", "CLEC4H-1", "CLEC4H1"}
433	{"ASGP-R2", "ASGPR-2", "ASGPR2", "ASGR-2", "ASGR2", "CLEC4H-2", "CLEC4H2", "FLJ60040", "HBXBP"}
434	{"AGSW", "AGTI", "AGTIL", "MGC126092", "MGC126093", "SHEP-9", "SHEP9"}
435	{"ASAL"}
436	{"ASLL", "ASLP-1", "ASLP1"}
437	{"ASMD", "ASOD"}
438	{"ASMT", "ASMTY", "HIOMT", "HIOMTY"}
439	{"ARSA-1", "ARSA1", "ARSA-I", "ASNA-1", "ASNA1", "ASNA-I", "GET-3", "GET3", "HASNA-I", "MGC3821", "TRC40"}
440	{"ASNS", "TS11"}
442	{"ASNSL-2", "ASNSL2", "ASNSP-2", "ASNSP2"}
443	{"ACY-2", "ACY2", "ASPA"}
444	{"AAH", "ASPH", "BAH", "CASQ2BP-1", "CASQ2BP1", "HAAH", "JCTN", "JUNCTIN"}
445	{"ASS", "ASS-1", "ASS1", "CTLN-1", "CTLN1"}
447	{"ASS1P-2", "ASS1P2", "ASSP-2", "ASSP2"}
449	{"ASS1P-4", "ASS1P4", "ASSP-4", "ASSP4"}
450	{"ASS1P-5", "ASS1P5", "ASSP-5", "ASSP5"}
451	{"ASS1P-6", "ASS1P6", "ASSP-6", "ASSP6"}
453	{"ASS1P-8", "ASS1P8", "ASSP-8", "ASSP8"}
454	{"ASS1P-9", "ASS1P9", "ASSP-9", "ASSP9"}
455	{"ASS1P10", "ASSP10"}
459	{"ASS1P14", "ASSP14"}
460	{"ASTN", "ASTN-1", "ASTN1"}
462	{"ATIII", "MGC22579", "SERPINC-1", "SERPINC1"}
463	{"ATBF-1", "ATBF1", "ATBT", "ZFHX-3", "ZFHX3", "ZNF927"}
465	{"ATD-1", "ATD1"}
466	{"ATF-1", "ATF-I", "EWS-ATF1", "FUS/ATF-1", "TREB36"}
467	{"ATF-3", "ATF3", "FLJ41705"}
468	{"ATF-4", "ATF4", "CREB-2", "TAXREB67", "TXREB"}
469	{"ATF4P", "ATF4P-1", "ATF4P1", "TAXREB67P", "TXREBP"}
470	{"ATHS"}
471	{"AICAR", "AICARFT", "ATIC", "FLJ93545", "IMPCHASE", "PURH"}
472	{"ATA", "ATC", "ATE", "ATM", "DKFZP781A0353", "MGC74674", "TEL-1", "TEL1", "TELO-1", "TELO1"}
473	{"ATN1L", "DNB-1", "DNB1", "RERE"}
474	{"ATH-1", "ATH1", "ATOH-1", "ATOH1", "BHLHA14", "HATH-1", "HATH1", "MATH-1"}
475	{"ATOX-1", "ATOX1", "HAH-1", "HAH1", "MGC138453", "MGC138455"}
476	{"MGC3285", "MGC51750"}
477	{"ATP1A-2", "ATP1A2", "FHM-2", "FHM2", "MGC59864", "MHP-2", "MHP2"}
478	{"ATP1A-3", "ATP1A3", "DYT12", "MGC13276"}
479	{"ATP12A", "ATP1AL-1", "ATP1AL1"}
480	{"ATP1A-4", "ATP1A4", "ATP1AL-2", "ATP1AL2", "MGC25056"}
481	{"ATP1B", "ATP1B-1", "ATP1B1", "MGC1798"}
482	{"AMOG", "ATP1B-2", "ATP1B2"}
483	{"ATP1B-3", "ATP1B3", "ATPB-3", "CD298", "FLJ29027"}
484	{"ATP1B3P-1", "ATP1B3P1"}
485	{"ATP1B1P-1", "ATP1B1P1", "ATP1BL-1", "ATP1BL1"}
486	{"ATP1G-1", "ATP1G1", "FXYD-2", "FXYD2", "HOMG-2", "HOMG2", "MGC12372"}
487	{"ATP2A", "ATP2A-1", "ATP2A1", "SERCA-1", "SERCA1"}
488	{"ATP2A-2", "ATP2A2", "ATP2B", "DKFZP686P0211", "FLJ20293", "FLJ38063", "MGC45367", "SERCA-2", "SERCA2"}
489	{"ATP2A-3", "ATP2A3", "SERCA-3", "SERCA3"}
490	{"ATP2B-1", "ATP2B1", "PMCA-1", "PMCA1", "PMCA1KB"}
491	{"PMCA-2", "PMCA2", "PMCA2A", "PMCA2I"}
492	{"ATP2B-3", "ATP2B3", "PMCA-3", "PMCA3", "PMCA3A"}
493	{"ATP2B-4", "ATP2B4", "DKFZP686G08106", "DKFZP686M088", "MXRA-1", "MXRA1", "PMCA-4", "PMCA4", "PMCA4B", "PMCA4X"}
495	{"ATP4A", "ATP6A"}
496	{"ATP4B", "ATP6B"}
498	{"ATP5A-1", "ATP5A1", "ATP5AL-2", "ATP5AL2", "HATP-1", "HATP1", "MOM-2", "MOM2", "OMR"}
501	{"ALDH7A-1", "ALDH7A1", "ATQ-1", "ATQ1", "EPD", "FLJ11738", "FLJ92814", "PDE"}
504	{"ATP5A1P-2", "ATP5A1P2", "ATP5AP-2", "ATP5AP2"}
506	{"ATP5B", "ATPMB", "ATPSB", "MGC5231"}
507	{"ATP5BL-1", "ATP5BL1", "ATP5BP-1", "ATP5BP1", "ATPMBL-1", "ATPMBL1", "ATPSBL-1", "ATPSBL1"}
509	{"ATP5C", "ATP5C-1", "ATP5C1", "ATP5CL-1", "ATP5CL1"}
513	{"ATP5D"}
514	{"ATP5E", "ATPE", "MC5DN-3", "MC5DN3", "MGC104243"}
515	{"ATP5F-1", "ATP5F1", "MGC24431", "PIG47"}
516	{"ATP5G", "ATP5G-1", "ATP5G1"}
517	{"ATP5G-2", "ATP5G2"}
518	{"ATP5G-3", "ATP5G3", "MGC125738"}
520	{"ATP5G2P-1", "ATP5G2P1", "ATP5GP-1", "ATP5GP1"}
521	{"ATP5I", "ATP5K", "MGC12532"}
522	{"ATP-5", "ATP5", "ATP5J", "CF-6", "CF6", "F6"}
523	{"ATP6A-1", "ATP6A1", "ATP6V1A", "ATP6V1A-1", "ATP6V1A1", "HO68", "VA68", "VMA-1", "VMA1"}
525	{"ATP6B-1", "ATP6B1", "ATP6V1B-1", "ATP6V1B1", "MGC32642", "RTA1B", "VMA-2", "VMA2"}
526	{"ATP6B1B-2", "ATP6B1B2", "ATP6B-2", "ATP6B2", "ATP6V1B-2", "ATP6V1B2", "HO57", "VMA-2", "VMA2"}
527	{"ATP6L", "ATP6V0C", "ATPL", "VATL", "VMA-3", "VMA3", "VPPC"}
528	{"ATP6V1C-1", "ATP6V1C1", "FLJ20057", "VATC", "VMA-5", "VMA5"}
529	{"ATP6E", "ATP6E-2", "ATP6E2", "ATP6V1E", "ATP6V1E-1", "ATP6V1E1", "VMA-4", "VMA4"}
533	{"ATP6F", "ATP6V0B", "HATPL", "VMA16"}
534	{"ATP6G-2", "ATP6G2", "ATP6V1G-2", "ATP6V1G2", "NG38", "VMA10"}
535	{"A1", "ATP6N-1", "ATP6N1", "ATP6N1A", "ATP6V0A-1", "ATP6V0A1", "DKFZP781J1951", "VPP-1", "VPP1"}
537	{"16A", "AC45", "ATP6AP-1", "ATP6AP1", "ATP6IP-1", "ATP6IP1", "ATP6S-1", "ATP6S1", "CF-2", "CF2", "MGC129781", "VATPS-1", "VATPS1", "XAP-3"}
538	{"ATP7A", "DSMAX", "FLJ17790", "MNK", "SMAX-3", "SMAX3"}
539	{"ATP5O", "ATPO"}
540	{"ATP7B", "PWD", "WC-1", "WC1", "WND"}
541	{"ALDH7A1P1", "ATQL-1", "ATQL1"}
542	{"ALDH7A1P2", "ATQL-2", "ATQL2"}
543	{"ALDH7A1P3", "ATQL-3", "ATQL3"}
544	{"ALDH7A1P4", "ATQL-4", "ATQL4"}
545	{"MEC-1", "MEC1", "SCKL", "SCKL-1", "SCKL1"}
546	{"ATR-2", "ATR2", "ATRX", "JMS", "MGC2094", "MRXHF-1", "MRXHF1", "RAD54", "SFM-1", "SFM1", "XH-2", "XH2", "XNP", "ZNF-HX"}
547	{"ATSV", "C2ORF20", "DKFZP686I2094", "FLJ30229", "HSN2C", "HUNC-104", "KIF1A", "MGC133285", "MGC133286", "MRD-9", "MRD9", "UNC104"}
549	{"AUH"}
550	{"AUP-1", "AUP1"}
551	{"ADH", "ARVP", "AVP-NPII", "AVRP"}
552	{"AVPR-1", "AVPR1", "AVPR1A"}
553	{"AVPR1B", "AVPR-3", "AVPR3"}
554	{"AVPR-2", "AVPR2", "DI-1", "DI1", "DIR", "DIR-3", "DIR3", "MGC126533", "MGC138386", "NDI", "V2R"}
558	{"AXL", "JTK11", "UFO"}
560	{"AZF", "AZF-1", "AZF1", "AZFA"}
563	{"AZGP-1", "AZGP1", "ZA2G", "ZAG"}
566	{"AZAMP", "AZU", "AZU-1", "AZU1", "CAP37", "HUMAZUR", "NAZC"}
567	{"B2M"}
568	{"B2MR"}
570	{"BAAT", "BACAT", "BAT", "MGC104432"}
571	{"BACH-1"}
572	{"BAD", "BBC-2", "BBC2", "BCL2L-8", "BCL2L8"}
573	{"BAG-1", "BAG1", "RAP46"}
574	{"BAGE", "BAGE-1", "BAGE1", "CT2.1"}
575	{"BAI-1", "BAI1", "FLJ41988", "GDAIF"}
576	{"BAI-2", "BAI2"}
577	{"BAI-3", "BAI3", "KIAA0550", "MGC133100"}
578	{"BAK", "BAK-1", "BAK1", "BAK-LIKE", "BCL2L-7", "BCL2L7", "CDN-1", "CDN1", "MGC117255", "MGC3887"}
579	{"BAPX-1", "BAPX1", "MGC138171", "NKX3-2", "NKX3.2", "NKX3B", "SMMD"}
580	{"BARD-1", "BARD1"}
581	{"BAX", "BCL2L-4", "BCL2L4"}
582	{"BBS-1", "BBS1", "BBS2L-2", "BBS2L2", "FLJ23590", "MGC126183", "MGC126184", "MGC51114"}
583	{"BBS", "BBS-2", "BBS2", "MGC20703"}
585	{"BBS-4", "BBS4"}
586	{"BCAT-1", "BCAT1", "BCATC", "BCT-1", "BCT1", "DKFZP686E12175", "ECA39", "MECA39", "PNAS121"}
587	{"BCAT-2", "BCAT2", "BCATM", "BCT-2", "BCT2"}
590	{"BCHE"}
593	{"BCKDE1A", "BCKDHA", "MSU", "MSUD-1", "MSUD1", "OVD1A"}
594	{"BCKDHB", "DJ279A18.1", "E1B", "FLJ17880"}
595	{"BCL-1", "BCL1", "CCND-1", "CCND1", "D11S287E", "PRAD-1", "PRAD1", "U21B31"}
596	{"BCL-2", "BCL2", "PPP1R50"}
597	{"ACC-1", "ACC-2", "BCL2A-1", "BCL2A1", "BCL2L-5", "BCL2L5", "BFL-1", "BFL1", "GRS", "HBPA-1", "HBPA1"}
598	{"BCL2L", "BCL2L-1", "BCL2L1", "BCL-X", "BCLX", "BCL-XL", "BCLXL", "BCL-XL/S", "BCL-XS", "BCLXS", "DKFZP781P2092", "PPP1R52"}
599	{"BCL2-L-2", "BCL2L-2", "BCL2L2", "BCL-W", "BCLW", "KIAA0271", "PPP1R51"}
600	{"BAK1P-1", "BAK1P1", "BAK-2", "BAK2", "BCL2L7P-1", "BCL2L7P1", "DKFZP686D0345"}
601	{"BAK1P-2", "BAK1P2", "BAK-3", "BAK3", "BAK3P", "BCL2L7P-2", "BCL2L7P2"}
602	{"BCL-3", "BCL3", "BCL-4", "BCL4", "D19S37"}
604	{"BCL-6", "BCL6", "BCL6A", "LAZ-3", "LAZ3", "ZBTB27", "ZNF51"}
605	{"BCL-7", "BCL7", "BCL7A"}
606	{"BCL-8", "BCL8", "BCL8A", "NBEAP-1", "NBEAP1"}
607	{"BCL-9", "BCL9", "MGC131591"}
608	{"BCM", "BCMA", "CD269", "TNFRSF17"}
610	{"BCNG-2", "BCNG2", "HAC-1", "HCN-2", "HCN2"}
611	{"BCP", "CBT", "OPN1SW"}
613	{"ALL", "BCR", "BCR-1", "BCR1", "CML", "D22S11", "D22S662", "FLJ16453", "PHL"}
616	{"BCR-4", "BCR4", "BCRL-4", "BCRL4", "BCRP-4", "BCRP4"}
617	{"BCS-1", "BCS1", "BCS1L", "BJS", "FLNMS", "GRACILE", "H-BCS", "HS.6719", "PTD"}
618	{"BC200", "BC200A", "BCYRN-1", "BCYRN1", "LINC00004", "NCRNA00004"}
619	{"BC200B", "BCYRN1P-1", "BCYRN1P1"}
620	{"BC200G", "BCYRN1P-2", "BCYRN1P2"}
622	{"BDH", "BDH-1", "BDH1", "MGC2723", "MGC4347", "MGC9788", "SDR9C-1", "SDR9C1"}
623	{"B1BKR", "B1R", "BDKRB-1", "BDKRB1", "BKB1R", "BKR-1", "BKR1", "BRADYB-1", "BRADYB1"}
624	{"B2R", "BDKRB-2", "BDKRB2", "BK-2", "BK2", "BKR-2", "BKR2", "BRB-2", "BRB2", "DKFZP686O088"}
627	{"MGC34632"}
628	{"BEVI"}
629	{"AHUS-4", "AHUS4", "BF", "CFAB", "CFB", "FB", "FBI12", "FLJ54899", "GBG", "H2-BF", "PBF-2", "PBF2"}
631	{"BFSP-1", "BFSP1", "CP115", "CP94", "LIFL-H"}
632	{"BGLAP", "OC"}
633	{"BGN", "DSPG-1", "DSPG1", "PG-S1", "SLRR1A"}
634	{"BGP-1", "BGP1", "BGPI", "CEACAM-1", "CEACAM1"}
635	{"BHMT", "BHMT-1", "BHMT1"}
636	{"BICD", "BICD-1", "BICD1"}
637	{"BID", "FP497", "MGC15319", "MGC42355"}
638	{"BIK", "BIP-1", "BIP1", "NBK"}
639	{"BLIMP-1", "BLIMP1", "MGC118922", "MGC118923", "MGC118924", "MGC118925", "PRDI-BF1", "PRDM-1", "PRDM1"}
640	{"BLK", "MGC10442", "MODY11"}
641	{"BLM", "MGC126616", "MGC131618", "MGC131620", "RECQ-2", "RECQ2"}
642	{"BH", "BLMH"}
643	{"BLR-1", "BLR1", "CD185", "CXCR-5", "CXCR5", "MDR15", "MGC117347"}
644	{"BLVR", "BLVRA", "BVR", "BVRA"}
645	{"BLVRB", "BVRB", "FLR", "MGC117413", "SDR43U-1", "SDR43U1"}
646	{"BNC", "BSN-1", "BSN1", "HST19447"}
648	{"BMI-1", "BMI1", "FLVI2/BMI1", "MGC12685", "PCGF-4", "PCGF4", "RNF51"}
649	{"BMP-1", "BMP1", "FLJ44432", "PCOLC", "TLD"}
650	{"BDA-2", "BDA2", "BMP-2", "BMP2", "BMP2A"}
651	{"BMP-3", "BMP3", "BMP-3A"}
652	{"BMP2B", "BMP2B-1", "BMP2B1", "BMP-4", "BMP4", "MCOPS-6", "MCOPS6", "OFC11", "ZYME"}
653	{"BMP-5", "BMP5", "MGC34244"}
654	{"BMP-6", "BMP6", "VGR", "VGR-1", "VGR1"}
655	{"BMP-7", "BMP7", "OP-1"}
656	{"BMP-8", "BMP8", "BMP8B", "MGC131757", "OP-2", "OP2"}
657	{"ACVRLK-3", "ACVRLK3", "ALK-3", "ALK3", "BMPR1A", "CD292", "SKR-5", "SKR5"}
658	{"ALK-6", "ALK6", "BMPR1B", "CDW293"}
659	{"BMPR-2", "BMPR2", "BMPR-3", "BMPR3", "BMPR-II", "BMR-2", "BMR2", "BRK-3", "FLJ41585", "FLJ76945", "PPH-1", "PPH1", "T-ALK"}
660	{"BMX", "PSCTK-3", "PSCTK3"}
661	{"BN51T", "POLR3D", "RPC-4", "RPC4", "RPC53", "TSBN51"}
662	{"BNIP-1", "BNIP1", "SEC20", "TRG-8"}
663	{"BNIP-2", "BNIP2", "NIP-2", "NIP2"}
664	{"BNIP-3", "BNIP3", "NIP-3", "NIP3"}
665	{"BNIP3A", "BNIP3L", "NIX"}
666	{"BCL2L-9", "BCL2L9", "BOK", "BOKL", "MGC4631"}
667	{"BP240", "BPA", "BPAG-1", "BPAG1", "CATX-15", "CATX15", "D6S1101", "DKFZP564B2416", "DMH", "DST", "DT", "FLJ46791", "MACF-2", "MACF2"}
668	{"BPES", "BPES-1", "BPES1", "FOXL-2", "FOXL2", "PFRK", "PINTO", "POF-3", "POF3"}
669	{"BPGM", "DPGM"}
670	{"BPHL", "BPH-RP", "MCNAA", "MGC125930", "MGC41865", "VACVASE"}
671	{"BPI", "BPIFD-1", "BPIFD1", "RBPI"}
672	{"BRCA-1", "BRCA1", "BRCAI", "BROVCA-1", "BROVCA1", "IRIS", "PNCA-4", "PNCA4", "PPP1R53", "PSCP", "RNF53"}
673	{"BRAF", "B-RAF1", "BRAF-1", "BRAF1", "FLJ95109", "MGC126806", "MGC138284", "NS-7", "NS7", "RAFB-1", "RAFB1"}
675	{"BRCA-2", "BRCA2", "BROVCA-2", "BROVCA2", "FANCD-1", "FANCD1", "GLM-3", "GLM3", "PNCA-2", "PNCA2"}
676	{"BRD-6", "BRD6", "BRDT", "CT-9", "CT9"}
677	{"BERG36", "CMG-1", "CMG1", "ERF-1", "RNF162B", "TIS11B", "ZFP36L-1", "ZFP36L1"}
678	{"ERF-2", "ERF2", "RNF162C", "TIS11D", "ZFP36L-2", "ZFP36L2"}
680	{"BRS-3", "BRS3"}
682	{"5F7", "BSG", "CD147", "EMMPRIN", "M6", "OK", "TCSF"}
683	{"BST-1", "BST1", "CD157"}
684	{"BST-2", "BST2", "CD317", "TETHERIN"}
685	{"BTC"}
687	{"BTEB", "BTEB-1", "BTEB1", "KLF-9", "KLF9"}
688	{"BTEB-2", "BTEB2", "IKLF", "KLF-5", "KLF5"}
689	{"BETA-NAC", "BTF3A", "BTF3B", "NACB"}
690	{"BTF3L-1", "BTF3L1", "BTF3P11", "HUMBTFB"}
693	{"BTF3P-1", "BTF3P1", "HUMBTFA"}
694	{"BTG-1", "BTG1"}
695	{"AGMX-1", "AGMX1", "ATK", "BPK", "BTK", "IMD-1", "IMD1", "MGC126261", "MGC126262", "PSCTK-1", "PSCTK1", "XLA"}
696	{"BT", "BTN", "BTN1A-1", "BTN1A1"}
698	{"BTS-1", "BTS1"}
699	{"BUB-1", "BUB1", "BUB1A", "BUB1L", "HBUB-1", "HBUB1"}
700	{"BVR-1", "BVR1"}
701	{"BUB1A", "BUB1B", "BUB1BETA", "BUBR-1", "BUBR1", "HBUBR-1", "HBUBR1", "MAD3L", "SSK-1", "SSK1"}
705	{"BYSL", "BYSTIN"}
706	{"BPBS", "BZRP", "MBR", "MDRC", "PBR", "PBS", "PK18", "PKBS", "PTBR", "TSPO"}
708	{"C1QBP", "GC1QBP", "GC1Q-R", "GC1QR", "HABP-1", "HABP1", "SF2P32"}
709	{"C1HR"}
710	{"C1IN", "C1INH", "C1NH", "HAE-1", "HAE1", "HAE-2", "HAE2", "SERPING-1", "SERPING1"}
711	{"C1ORF-1", "C1ORF1", "C3ORF51", "PO42"}
712	{"C1QA"}
713	{"C1QB"}
714	{"C1Q-C", "C1QC", "C1QG", "FLJ27103"}
715	{"C1R"}
716	{"C1S", "FLJ44757"}
717	{"CO-2", "CO2", "DKFZP779M0311"}
718	{"AHUS-5", "AHUS5", "ARMD-9", "ARMD9", "C3", "CPAMD-1", "CPAMD1"}
719	{"AZ3B", "C3AR", "C3AR-1", "C3AR1", "HNFAG09"}
720	{"C4", "C4A", "C4A-2", "C4A2", "C4A-3", "C4A3", "C4A-4", "C4A4", "C4A-6", "C4A6", "C4S", "CPAMD-2", "CPAMD2", "RG"}
721	{"C4B", "C4B-1", "C4B1", "C4B12", "C4B-2", "C4B2", "C4B-3", "C4B3", "C4B-5", "C4B5", "C4F", "CH", "CPAMD-3", "CPAMD3", "FLJ60561"}
722	{"C4BPA"}
724	{"C4BPAL-2", "C4BPAL2", "C4BPAP-2", "C4BPAP2"}
725	{"C4BPB"}
726	{"CAPN-5", "CAPN5", "FLJ46245", "NCL-3"}
727	{"C5", "CPAMD-4", "CPAMD4", "FLJ17816", "FLJ17822", "MGC142298"}
728	{"C5A", "C5AR", "C5AR-1", "C5AR1", "C5R-1", "C5R1", "CD88"}
731	{"C8A"}
732	{"C8B", "MGC163447"}
733	{"C8C", "C8G", "MGC142186"}
734	{"C8ORF-1", "C8ORF1", "HT41", "OSGIN-2", "OSGIN2"}
738	{"FFR", "FLJ13879", "FLJ36472"}
740	{"L49MT", "MGC10656", "MRP-L49", "MRPL49", "NOF", "NOF-1", "NOF1"}
741	{"FON", "MGC120285", "MGC120286", "ZNHIT-2", "ZNHIT2"}
744	{"239FB", "C11ORF-8", "C11ORF8", "MPPED-2", "MPPED2"}
745	{"C11ORF-9", "C11ORF9", "KIAA0954", "MGC10781", "MRF", "NDT80"}
746	{"C11ORF10"}
747	{"C11ORF11", "DAGLA", "DAGL(ALPHA)", "DAGLALPHA", "NSDDR"}
750	{"C16ORF-3", "C16ORF3", "MGC132509"}
752	{"C17ORF-1", "C17ORF1", "C17ORF1B", "FHOD-4", "FHOD4", "FMNL", "FMNL-1", "FMNL1", "KW-13", "MGC133052", "MGC1894", "MGC21878"}
753	{"C18ORF-1", "C18ORF1"}
754	{"C21ORF-1", "C21ORF1", "C21ORF-3", "C21ORF3", "PTTG1IP"}
755	{"C21ORF-2", "C21ORF2", "YF-5", "YF5"}
757	{"C21ORF-4", "C21ORF4", "DKFZP686C2482", "FLJ26146", "HCVP7TP-3", "HCVP7TP3", "TMEM50B"}
758	{"239AB", "C22ORF-1", "C22ORF1", "FAM1A", "FLJ50009", "FLJ54633", "FLJ59965", "FLJ78907", "MGC88045", "MPPED-1", "MPPED1"}
759	{"CA-1", "CA1", "CA-I", "CAR-1", "CAR1"}
760	{"CA-2", "CA2", "CA-II", "CAII", "CAR-2", "CAR2"}
761	{"CA-3", "CA3", "CAIII", "CAR-3", "CAR3"}
762	{"CA-4", "CA4", "CAIV", "CAR-4", "CAR4", "RP17"}
763	{"CA-5", "CA5", "CA5A", "CAVA"}
764	{"CA5P"}
765	{"CA-6", "CA6", "CA-VI", "GUSTIN", "MGC21256"}
766	{"CA-7", "CA7", "CAVII"}
767	{"CA-8", "CA8", "CALS", "CAMRQ-3", "CAMRQ3", "CA-VIII", "MGC120502", "MGC99509"}
768	{"CA-9", "CA9", "CAIX"}
770	{"CARPX-1", "CARPX1"}
771	{"CA12", "CAXII", "FLJ20151", "HST18816"}
772	{"CACD"}
773	{"APCA", "BI", "CACNA1A", "CACNL1A-4", "CACNL1A4", "CAV2.1", "EA-2", "EA2", "FHM", "MHP", "MHP-1", "MHP1", "SCA-6", "SCA6"}
774	{"BIII", "CACNA1B", "CACNL1A-5", "CACNL1A5", "CACNN", "CAV2.2"}
775	{"CACH-2", "CACH2", "CACN-2", "CACN2", "CACNA1C", "CACNL1A-1", "CACNL1A1", "CAV1.2", "CCHL1A-1", "CCHL1A1", "MGC120730"}
776	{"CACH-3", "CACH3", "CACN-4", "CACN4", "CACNA1D", "CACNL1A-2", "CACNL1A2", "CAV1.3", "CCHL1A-2", "CCHL1A2"}
777	{"BII", "CACH-6", "CACH6", "CACNA1E", "CACNL1A-6", "CACNL1A6", "CAV2.3"}
778	{"AIED", "CACNA1F", "CAV1.4", "CORDX", "CORDX-3", "CORDX3", "CSNB-2", "CSNB2", "CSNB2A", "CSNBX-2", "CSNBX2", "JM-8", "JM8", "JMC-8", "JMC8"}
779	{"CACNA1S", "CACNL1A-3", "CACNL1A3", "CAV1.1", "CCHL1A-3", "CCHL1A3", "HOKPP-1", "HOKPP1", "HYPOPP", "MHS-5", "MHS5", "TTPP-1", "TTPP1"}
780	{"CD167", "DDR", "DDR-1", "DDR1", "EDDR-1", "EDDR1", "HGK-2", "HGK2", "MCK10", "NTRK-4", "NTRK4", "PTK-3", "PTK3", "PTK3A", "RTK-6", "RTK6", "TRKE"}
781	{"CACNA-2", "CACNA2", "CACNA2D-1", "CACNA2D1", "CACNL2A", "CCHL2A"}
782	{"CACNB-1", "CACNB1", "CACNLB-1", "CACNLB1", "CCHLB-1", "CCHLB1", "MGC41896"}
783	{"CACNB-2", "CACNB2", "CACNLB-2", "CACNLB2", "CAVB-2", "CAVB2", "MYSB"}
784	{"CAB-3", "CAB3", "CACNB-3", "CACNB3", "CACNLB-3", "CACNLB3", "FLJ58949"}
785	{"CAB-4", "CAB4", "CACNB-4", "CACNB4", "CACNLB-4", "CACNLB4", "EA-5", "EA5", "EIG-9", "EIG9"}
786	{"CACNG-1", "CACNG1", "CACNLG"}
788	{"CAC", "CACT", "SLC25A20"}
789	{"CACTP", "SLC25A20P", "SLC25A20P1"}
793	{"CALB", "CALB-1", "CALB1"}
794	{"CAB29", "CAL-2", "CAL2", "CALB-2", "CALB2"}
795	{"CABP9K", "CALB-3", "CALB3", "MGC138379", "S100G"}
796	{"CALC-1", "CALC1", "CALCA", "CGRP-1", "CGRP1", "CGRP-I", "KC", "MGC126648"}
797	{"CALC-2", "CALC2", "CALCB", "CGRP-2", "CGRP2", "CGRP-II", "FLJ30166"}
798	{"CALC-3", "CALC3", "CALCP"}
799	{"CALCR", "CT-R", "CTR"}
800	{"CALD-1", "CALD1", "H-CAD", "HCAD", "L-CAD", "MGC21352", "NAG22"}
801	{"CALML-2", "CALML2", "CAM", "CAMI", "DD132"}
802	{"CALM1P-1", "CALM1P1", "CALML-1", "CALML1"}
804	{"CALM1P-2", "CALM1P2"}
805	{"CAMII", "FLJ99410", "PHKD-2", "PHKD2"}
806	{"CALM2P-2", "CALM2P2"}
807	{"CALM2P-3", "CALM2P3"}
808	{"PHKD-3", "PHKD3"}
810	{"CALML-3", "CALML3"}
811	{"CALR", "CC1QR", "FLJ26680", "RO"}
813	{"CALU", "FLJ90608"}
814	{"CAMK", "CAMK-4", "CAMK4", "CAMK-GR", "CAMK IV", "MGC36771"}
815	{"CAMK2A", "CAMKA", "KIAA0968"}
816	{"CAM-2", "CAM2", "CAMK-2", "CAMK2", "CAMK2B", "CAMKB", "MGC29528"}
817	{"CAMK2D", "CAMKD", "DKFZP686G23119", "DKFZP686I2288", "MGC44911"}
818	{"CAMK", "CAMK2G", "CAMKG", "CAMK-II", "FLJ16043", "MGC26678"}
819	{"CAML", "CAMLG", "MGC163197"}
820	{"CAP-18", "CAP18", "CRAMP", "FALL-39", "FALL39", "LL37"}
821	{"CANX", "CNX", "FLJ26570", "IP90", "P9-0", "P90"}
822	{"AFCP"}
823	{"CANP-1", "CANP1", "CANPL-1", "CANPL1", "CAPN-1", "CAPN1", "MUCANP", "MUCL"}
824	{"CANP-2", "CANP2", "CANPL-2", "CANPL2", "CANPML", "CAPN-2", "CAPN2", "FLJ39928", "MCANP"}
825	{"CANP-3", "CANP3", "CANPL-3", "CANPL3", "CAPN-3", "CAPN3", "LGMD-2", "LGMD2", "LGMD2A", "MGC10767", "MGC11121", "MGC14344", "MGC4403", "NCL-1", "P9-4", "P94"}
826	{"30K", "CALPAIN-4", "CALPAIN4", "CANPS", "CAPN-4", "CAPN4", "CAPNS-1", "CAPNS1", "CDPS"}
827	{"CALPM", "CANPX", "CAPN-6", "CAPN6", "CAPNX", "DJ914P14.1"}
828	{"MGC126562"}
829	{"CAPPA-1", "CAPPA1", "CAPZA-1", "CAPZA1", "CAZ-1", "CAZ1"}
830	{"CAPPA-2", "CAPPA2", "CAPZA-2", "CAPZA2"}
831	{"BS-17", "MGC9402"}
832	{"CAPPB", "CAPZB", "DKFZP686K0524", "FLJ12274", "FLJ44693", "MGC104401", "MGC129749", "MGC129750"}
833	{"CARS", "CARS-1", "CARS1", "CYSRS", "MGC:11246"}
834	{"CASP-1", "CASP1", "ICE", "IL1BC", "P4-5", "P45"}
835	{"CASP-2", "CASP2", "ICH-1", "ICH1", "NEDD-2", "NEDD2", "PPP1R57"}
836	{"CASP-3", "CASP3", "CPP32", "CPP32B", "SCA-1"}
837	{"CASP-4", "CASP4", "ICE(REL)II", "ICEREL-II", "ICH-2", "MIH1/TX", "TX"}
838	{"CASP-5", "CASP5", "ICE(REL)III", "ICEREL-III", "ICH-3", "MGC141966"}
839	{"CASP-6", "CASP6"}
840	{"CASP-7", "CASP7", "CMH-1", "ICE-LAP3", "MCH-3", "MCH3"}
841	{"ALPS2B", "CAP-4", "CAP4", "CASP-8", "CASP8", "FLICE", "FLJ17672", "MACH", "MCH-5", "MCH5", "MGC78473"}
842	{"APAF-3", "APAF3", "CASP-9", "CASP9", "CASPASE-9C", "ICE-LAP6", "MCH-6", "MCH6", "PPP1R56"}
843	{"ALPS-2", "ALPS2", "CASP10", "FLICE-2", "FLICE2", "MCH-4", "MCH4"}
844	{"CASQ", "CASQ-1", "CASQ1", "PDIB-1", "PDIB1"}
845	{"CASQ-2", "CASQ2", "FLJ26321", "FLJ93514", "PDIB-2", "PDIB2"}
846	{"CASR", "EIG-8", "EIG8", "FHH", "FIH", "GPRC2A", "HHC", "HHC-1", "HHC1", "MGC138441", "NSHPT", "PCAR-1", "PCAR1"}
847	{"MGC138422", "MGC138424"}
856	{"CATR-1", "CATR1"}
857	{"BSCL-3", "BSCL3", "CAV-1", "CAV1", "CGL-3", "CGL3", "MSTP085"}
858	{"CAV-2", "CAV2", "MGC12294"}
859	{"CAV-3", "CAV3", "LGMD1C", "LQT-9", "LQT9", "MGC126100", "MGC126101", "MGC126129", "VIP-21"}
860	{"AML-3", "AML3", "CBFA-1", "CBFA1", "CCD", "MGC120022", "MGC120023", "PEA2AA", "PEBP2A-1", "PEBP2A1", "PEBP2A-2", "PEBP2A2", "PEBP2AA", "PEBP2AA-1", "PEBP2AA1", "RUNX-2", "RUNX2"}
861	{"AML-1", "AML1", "AMLCR-1", "AMLCR1", "CBFA-2", "CBFA2", "EVI-1", "PEBP2AB", "RUNX-1", "RUNX1"}
862	{"AML1T-1", "AML1T1", "CBFA2T-1", "CBFA2T1", "DKFZP564B213", "ETO", "FLJ33145", "MGC2796", "MTG-8", "MTG8", "RUNX1T-1", "RUNX1T1", "ZMYND-2", "ZMYND2"}
863	{"CBFA2T-3", "CBFA2T3", "ETO-2", "ETO2", "MTG16", "MTGR-2", "MTGR2", "ZMYND-4", "ZMYND4"}
864	{"AML-2", "AML2", "CBFA-3", "CBFA3", "FLJ34510", "MGC16070", "PEBP2AC", "RUNX-3", "RUNX3"}
865	{"CBFB", "PEBP2B"}
866	{"CBG", "SERPINA-6", "SERPINA6"}
867	{"CBL", "CBL-2", "CBL2", "C-CBL", "NSLL", "RNF55"}
868	{"CBL-B", "CBLB", "DKFZP686J10223", "DKFZP779A0729", "DKFZP779F1443", "FLJ36865", "FLJ41152", "RNF56"}
869	{"CBLN-1", "CBLN1"}
871	{"ASTP-3", "ASTP3", "CBP-1", "CBP1", "CBP-2", "CBP2", "GP46", "HSP47", "OI10", "PPROM", "RA-A47", "SERPINH-1", "SERPINH1", "SERPINH-2", "SERPINH2"}
873	{"CBR", "CBR-1", "CBR1", "HCBR-1", "HCBR1", "SDR21C-1", "SDR21C1"}
874	{"CBR-3", "CBR3", "HCBR-3", "HCBR3", "SDR21C-2", "SDR21C2"}
875	{"CBS", "HIP-4", "HIP4"}
881	{"CCIN"}
882	{"CCAL-1", "CCAL1", "CPDD"}
883	{"CCBL-1", "CCBL1", "FLJ95217", "KATI", "MGC29624"}
885	{"MGC117187"}
886	{"CCK1-R", "CCK-A", "CCKAR", "CCKRA"}
887	{"CCK2R", "CCK-B", "CCKBR", "GASR"}
889	{"CAM", "CCM-1", "CCM1", "KRIT-1", "KRIT1"}
890	{"CCNA", "CCNA-2", "CCNA2"}
891	{"CCNB", "CCNB-1", "CCNB1"}
892	{"CCNC", "CYCC"}
894	{"CCND-2", "CCND2", "KIAK0002", "MGC102758"}
895	{"CCND2P"}
896	{"CCND-3", "CCND3"}
897	{"CCND3P"}
898	{"CCNE", "CCNE-1", "CCNE1"}
899	{"CCNF", "FBX-1", "FBX1", "FBXO-1", "FBXO1"}
900	{"CCNG", "CCNG-1", "CCNG1"}
901	{"CCNG-2", "CCNG2"}
902	{"CCNH"}
904	{"CCNT", "CCNT-1", "CCNT1", "CYCT-1", "CYCT1", "HIVE-1", "HIVE1"}
905	{"CCNT-2", "CCNT2", "CYCT-2", "CYCT2", "FLJ13583", "FLJ90560", "MGC134840"}
908	{"CCT-6", "CCT6", "CCT6A", "CCTZ", "CCT-ZETA", "CCT-ZETA-1", "MGC126214", "MGC126215", "MODP-2", "TCP-1-ZETA", "TCP20", "TCPZ", "TTCP20"}
909	{"FCB-6", "FCB6", "HTA-1", "HTA1", "R4"}
910	{"CD1B", "MGC125990", "MGC125991"}
911	{"BDCA-1", "BDCA1", "CD1C", "R7"}
912	{"CD1D", "MGC34622", "R3"}
913	{"CD1E", "FLJ17609"}
914	{"CD-2", "CD2", "FLJ46032", "T1-1", "T11"}
915	{"CD3D", "CD3-DELTA", "T3D"}
916	{"CD3E", "FLJ18683", "T3E", "TCRE"}
917	{"CD3-GAMMA", "FLJ17620", "FLJ17664", "FLJ79544", "FLJ94613", "MGC138597", "T3G"}
918	{"CD3W"}
919	{"CD247", "CD3H", "CD3Q", "CD3Z", "CD3-ZETA", "T3Z", "TCRZ"}
920	{"CD-4", "CD4", "CD4MUT"}
921	{"CD-5", "CD5"}
922	{"API-6", "API6", "CD5L", "PRO229", "SP-ALPHA", "SPALPHA"}
923	{"CD-6", "CD6", "FLJ44171", "TP120"}
924	{"CD-7", "CD7", "LEU-9", "TP40", "TP41"}
925	{"CD-8", "CD8", "CD8A", "LEU-2", "LEU2"}
926	{"CD8B", "CD8B-1", "CD8B1", "LY-3", "LY3", "LYT-3", "LYT3", "MGC119115"}
927	{"CD8B-2", "CD8B2", "CD8BP"}
928	{"BTCC-1", "CD-9", "CD9", "DRAP-27", "FLJ99568", "MIC-3", "MIC3", "MRP-1", "TSPAN-29", "TSPAN29"}
930	{"B4", "CD19", "CVID-3", "CVID3", "MGC12802"}
931	{"BP35", "CVID-5", "CVID5", "LEU-16", "MGC3969"}
932	{"CD20L", "HTM-4", "HTM4", "MS4A-3", "MS4A3"}
933	{"CD22", "FLJ22814", "MGC130020", "SIGLEC-2", "SIGLEC2"}
935	{"CD24L-1", "CD24L1"}
936	{"CD24L-2", "CD24L2", "CD24P-2", "CD24P2"}
937	{"CD24L-3", "CD24L3", "CD24P-3", "CD24P3"}
938	{"CD24L-4", "CD24L4", "CD24P-4", "CD24P4"}
939	{"CD27", "MGC20393", "S152", "T1-4", "T14", "TNFRSF-7", "TNFRSF7", "TP55"}
940	{"CD28", "MGC138290", "TP44"}
941	{"B7", "B7-1", "B7.1", "CD28LG", "CD28LG-1", "CD28LG1", "CD80", "LAB-7", "LAB7"}
942	{"B7-0", "B70", "B7-2", "B7.2", "CD28LG-2", "CD28LG2", "CD86", "LAB72", "MGC34413"}
943	{"CD30", "D1S166E", "KI-1", "TNFRSF-8", "TNFRSF8"}
944	{"CD153", "CD30L", "CD30LG", "MGC138144", "TNFSF-8", "TNFSF8"}
945	{"CD33", "FLJ00391", "SIGLEC-3", "SIGLEC3"}
946	{"CD327", "CD33L", "CD33L-1", "CD33L1", "CDW327", "OBBP-1", "OBBP1", "SIGLEC-6", "SIGLEC6"}
947	{"CD34"}
948	{"BDPLT10", "CD36", "CHDS-7", "CHDS7", "GP3B", "GP-4", "GP4", "PASIV", "SCARB-3", "SCARB3"}
949	{"CD36L-1", "CD36L1", "CLA-1", "HDLQTL-6", "HDLQTL6", "MGC138242", "SCARB-1", "SCARB1", "SRB-1", "SRB1", "SR-BI"}
950	{"AMRF", "CD36L-2", "CD36L2", "EPM-4", "EPM4", "HLGP85", "LGP85", "LIMP-2", "LIMPII", "SCARB-2", "SCARB2", "SR-BII"}
951	{"CD37", "GP52-40", "MGC120234", "TSPAN26"}
952	{"CD38", "T1-0", "T10"}
953	{"ATPDASE", "CD39", "DKFZP686D194", "DKFZP686I093", "ENTPD-1", "ENTPD1", "FLJ40921", "FLJ40959", "NTPDASE-1"}
954	{"CD39L-1", "CD39L1", "ENTPD-2", "ENTPD2", "NTPDASE-2"}
955	{"CD39L-2", "CD39L2", "DJ738P15.3", "DKFZP781G2277", "DKFZP781K21102", "ENTPD-6", "ENTPD6", "FLJ36711", "IL-6SAG", "IL6ST-2", "IL6ST2", "NTPDASE-6"}
956	{"CD39L-3", "CD39L3", "ENTPD-3", "ENTPD3", "FLJ93839", "NTPDASE-3"}
957	{"CD39L-4", "CD39L4", "ENTPD-5", "ENTPD5", "MGC163357", "MGC163359", "NTPDASE-5", "PCPH"}
958	{"BP50", "CD40", "CDW40", "MGC9013", "TNFRSF-5", "TNFRSF5"}
959	{"CD154", "CD40L", "CD40LG", "GP39", "HCD40L", "HIGM-1", "HIGM1", "IGM", "IMD-3", "IMD3", "T-BAM", "TNFSF-5", "TNFSF5"}
960	{"CD44", "CDW44", "CSPG-8", "CSPG8", "ECMR-III", "HCELL", "HUTCH-I", "MC56", "MDU-2", "MDU2", "MDU-3", "MDU3", "MGC10468", "MIC-4", "MIC4", "PGP-1", "PGP1"}
961	{"CD47", "MER-6", "MER6"}
962	{"BCM-1", "BCM1", "BLAST", "BLAST-1", "BLAST1", "CD48", "HCD48", "MCD48", "MEM-102", "SLAMF-2", "SLAMF2"}
963	{"CD53", "MOX44", "TSPAN25"}
965	{"AG-3", "AG3", "CD58", "FLJ23181", "FLJ43722", "LFA-3", "LFA3"}
966	{"16.3A5", "1F5", "CD59", "EJ16", "EJ30", "EL32", "FLJ38134", "FLJ92039", "G344", "HRF-20", "HRF20", "MACIF", "MAC-IP", "MEM43", "MGC2354", "MIC11", "MIN-1", "MIN1", "MIN-2", "MIN2", "MIN-3", "MIN3", "MIRL", "MSK21", "P18-20"}
967	{"CD63", "ME491", "MLA-1", "MLA1", "OMA81H", "TSPAN30"}
968	{"CD68", "DKFZP686M18236", "SCARD-1", "SCARD1"}
969	{"BL-AC/P26", "CD69", "CLEC2C", "GP32/28", "MLR-3"}
970	{"CD27L", "CD27LG", "CD70", "TNFSF-7", "TNFSF7"}
971	{"CD72", "CD72B", "LYB-2", "LYB2"}
972	{"CD74", "DHLAG", "FLJ98970", "HLADG", "IA-GAMMA"}
973	{"CD79A", "IGA", "MB-1"}
974	{"AGM-6", "AGM6", "CD79B", "IGB"}
975	{"CD81", "CVID-6", "CVID6", "S5.7", "TAPA-1", "TAPA1", "TSPAN28"}
976	{"CD97", "TM7LN-1", "TM7LN1"}
977	{"CD151", "GP27", "MER-2", "MER2", "PETA-3", "RAPH", "SFA-1", "SFA1", "TSPAN24"}
978	{"CDA", "CDD"}
981	{"CDA-3", "CDA3", "CDAIII", "CDAN-3", "CDAN3"}
982	{"CDB-2", "CDB2", "CDBII", "CDTB"}
983	{"CDC28A", "CDK-1", "CDK1", "DKFZP686L20222", "MGC111195", "P34CDC-2", "P34CDC2"}
984	{"CDC2L-1", "CDC2L1", "CDK11B", "FLJ59152", "P58CDC2L1", "P58CLK-1", "PK58"}
987	{"BGL", "CDC4L", "DKFZP686A09128", "DKFZP686K03100", "DKFZP686P2258", "FLJ16600", "FLJ25686", "LAB300", "LBA", "LRBA", "MGC72098"}
988	{"CDC-5", "CDC5", "CDC5L", "CDC5-LIKE", "CEF-1", "CEF1", "DJ319D22.1", "KIAA0432", "PCDC5RP"}
989	{"CDC10", "CDC-3", "CDC3", "DKFZP686M10191", "NBLA02942", "SEPT-7", "SEPT7", "SEPT7A"}
990	{"CDC18L", "CDC-6", "CDC6", "HSCDC18", "HSCDC-6", "HSCDC6"}
991	{"BA276H19.3", "CDC20", "CDC20A", "MGC102824", "P55CDC"}
993	{"CDC25A", "CDC25A-2", "CDC25A2"}
994	{"CDC25B"}
995	{"CDC25C", "PPP1R60"}
996	{"ANAPC-3", "ANAPC3", "APC-3", "APC3", "CDC27", "CDC27HS", "D0S1430E", "D17S978E", "HNUC", "NUC-2", "NUC2"}
997	{"CDC34", "E2-CDC34", "UBC-3", "UBC3", "UBCH-3", "UBCH3", "UBE2R-1", "UBE2R1"}
998	{"CDC42", "CDC42HS", "G25K"}
999	{"ARC-1", "CD324", "CDHE", "ECAD", "LCAM", "UVO"}
1000	{"CD325", "CDH-2", "CDH2", "CDHN", "CDW325", "NCAD"}
1001	{"CDHP", "HJMD", "PCAD"}
1002	{"CAD-4", "CAD4", "CDH-4", "CDH4", "FLJ22202", "FLJ40547", "MGC126700", "MGC138355"}
1003	{"7B4", "CD144", "CDH-5", "CDH5", "FLJ17376"}
1004	{"CAD-6", "CAD6", "CDH-6", "CDH6", "DKFZP564N1116", "FLJ14176", "KCAD"}
1005	{"CDH7L-1", "CDH7L1"}
1006	{"CDH-8", "CDH8", "NBLA04261"}
1007	{"CDH-9", "CDH9", "MGC125386"}
1008	{"CDH10"}
1009	{"CAD11", "CDH11", "CDHOB", "OSF-4"}
1010	{"CDH12", "CDHB", "FLJ34857"}
1011	{"C41-CAD", "CDH12P", "CDH12P-2", "CDH12P2"}
1012	{"CDH13", "CDHH"}
1013	{"CDH15", "CDHM", "MRD-3", "MRD3"}
1015	{"CDH17", "FLJ26931", "HPT-1", "HPT1", "MGC138218", "MGC142024"}
1016	{"CDH14L", "CDH18"}
1017	{"CDK-2", "CDK2", "P33(CDK2)"}
1018	{"CDK-3", "CDK3"}
1019	{"CDK-4", "CDK4", "CMM-3", "CMM3", "MGC14458", "PSK-J3"}
1020	{"CDK-5", "CDK5", "PSSALRE"}
1021	{"CDK-6", "CDK6", "MGC59692", "PLSTIRE"}
1022	{"CAK-1", "CAK1", "CDK-7", "CDK7", "CDKN-7", "CDKN7", "HCAK", "MO15", "P39MO15"}
1023	{"CDL-2", "CDL2"}
1024	{"CDK-8", "CDK8", "K3-5", "K35", "MGC126074", "MGC126075"}
1025	{"C-2K", "CDC2L-4", "CDC2L4", "CDK-9", "CDK9", "CTK-1", "CTK1", "PITALRE", "TAK"}
1026	{"CAP20", "CDKN-1", "CDKN1", "MDA-6", "P21CIP-1", "P21CIP1", "SDI-1", "SDI1", "WAF-1", "WAF1"}
1027	{"CDKN1B", "CDKN-4", "CDKN4", "MEN1B", "MEN-4", "MEN4", "P27KIP-1", "P27KIP1"}
1028	{"BWCR", "CDKN1C"}
1029	{"ARF", "CDKN-2", "CDKN2", "CDKN2A", "CMM-2", "CMM2", "INK-4", "INK4", "INK4A", "MTS-1", "P14ARF", "P1-6", "P16", "P16INK-4", "P16INK4", "P16-INK4A", "P16INK4A", "P19ARF", "TP16"}
1030	{"CDKN2B", "INK4B", "MTS-2", "MTS2", "P15INK4B", "TP15"}
1031	{"CDKN2C", "INK4C", "P18-INK4C"}
1032	{"CDKN2D", "INK4D", "P1-9", "P19", "P19-INK4D"}
1033	{"CDI-1", "CDI1", "CDKN-3", "CDKN3", "CIP-2", "CIP2", "FLJ25787", "MGC70625"}
1036	{"CDO-1", "CDO1"}
1038	{"CDR-1", "CDR1", "CDR34", "CDR62A"}
1039	{"CDR-2", "CDR2", "CDR62", "YO"}
1041	{"CDSN", "D6S586E", "HTSS", "HTSS-1", "HTSS1", "S"}
1043	{"CD52", "CDW52"}
1044	{"CDX-1", "CDX1", "MGC116915"}
1045	{"CDX-2", "CDX2", "CDX-3", "CDX3"}
1046	{"CDX-4", "CDX4"}
1048	{"CD66E", "CEACAM-5", "CEACAM5", "DKFZP781M2392"}
1050	{"CEBPA", "C/EBP-ALPHA", "C/EBPALPHA"}
1051	{"CEBPB", "C/EBP-BETA", "IL6DBP", "MGC32080", "NF-IL6", "TCF-5", "TCF5"}
1052	{"CEBPD", "C/EBP-DELTA", "CELF", "NF-IL6-BETA"}
1053	{"CEBPE", "C/EBP-EPSILON"}
1054	{"CEBPG", "GPE1BP", "IG/EBP-1"}
1055	{"CECR", "CES"}
1056	{"BSDL", "BSSL", "CEASE", "CEL", "FAPP", "MODY-8", "MODY8"}
1057	{"CELL-1", "CELL1", "CELL-2", "CELL2", "CELL-3", "CELL3", "CELP", "FLJ25862"}
1058	{"CENP-A", "CENPA"}
1059	{"CENPB"}
1060	{"CENP-C", "CENPC-1", "CENPC1", "HCP-4"}
1061	{"CENPC1P-1", "CENPC1P1", "CENPC-2", "CENPC2"}
1062	{"CENP-E", "CENPE", "KIF10", "PPP1R61"}
1063	{"CENF", "CENPF", "HCP-1", "PRO1779"}
1066	{"CES-1", "CES1", "CES1A-1", "CES1A1", "HMSE", "HMSE-1", "HMSE1", "MGC117365", "PCE-1", "REH", "TGH"}
1068	{"CEN-1", "CEN1", "CETN", "CETN-1", "CETN1"}
1069	{"CALT", "CEN-2", "CEN2", "CETN-2", "CETN2"}
1070	{"CEN-3", "CEN3", "CETN-3", "CETN3", "MGC12502", "MGC138245"}
1071	{"BPIFF", "CETP", "HDLCQ10"}
1072	{"CFL"}
1073	{"CFL-2", "CFL2", "NEM-7", "NEM7"}
1074	{"CFL1P-5", "CFL1P5", "CFLL-1", "CFLL1", "CFLP-5", "CFLP5"}
1075	{"CPPI", "CTSC", "DPP-1", "DPP1", "DPPI", "HMS", "JPD", "PALS", "PLS"}
1080	{"ABC35", "ABCC-7", "ABCC7", "CF", "CFTR", "CFTR/MRP", "TNR-CFTR"}
1081	{"CG-ALPHA", "FSHA", "GPHA", "GPHA-1", "GPHA1", "LHA", "TSHA"}
1082	{"CGB", "CGB-3", "CGB3", "HCGB"}
1083	{"CGF-1", "CGF1"}
1084	{"CD66D", "CGM-1", "CGM1", "MGC119875", "W264", "W282"}
1085	{"CEACAM26P", "CEACAMP-5", "CEACAMP5", "CGM12"}
1086	{"CEACAM32P", "CEACAMP11", "CGM18"}
1087	{"CEACAM-7", "CEACAM7", "CGM-2", "CGM2"}
1088	{"CD66B", "CD67", "CEACAM-8", "CEACAM8", "CGM-6", "CGM6", "NCA-95"}
1089	{"CEACAM-4", "CEACAM4", "CGM-7", "CGM7", "CGM7_HUMAN"}
1090	{"CEACAMP-1", "CEACAMP1", "CGM-8", "CGM8"}
1091	{"CEACAM23P", "CEACAMP-2", "CEACAMP2", "CGM-9", "CGM9"}
1092	{"CEACAM24P", "CEACAMP-3", "CEACAMP3", "CGM10"}
1093	{"CEACAM25P", "CEACAMP-4", "CEACAMP4", "CGM11"}
1094	{"CEACAM27P", "CEACAMP-6", "CEACAMP6", "CGM13"}
1095	{"CEACAM28P", "CEACAMP-7", "CEACAMP7", "CGM14"}
1096	{"CEACAM29P", "CEACAMP-8", "CEACAMP8", "CGM15"}
1097	{"CEACAM30P", "CEACAMP-9", "CEACAMP9", "CGM16"}
1098	{"CEACAM31P", "CEACAMP10", "CGM17"}
1101	{"CHAD", "SLRR4A"}
1102	{"CHC1L", "RCBTB-2", "RCBTB2"}
1103	{"CHOACTASE", "CMS1A", "CMS1A-2", "CMS1A2"}
1104	{"CHC-1", "CHC1", "RCC-1", "RCC1", "RCC1-I", "SNHG3-RCC1"}
1105	{"CHD-1", "CHD1", "DKFZP686E2337"}
1106	{"CHD-2", "CHD2", "DKFZP547I1315", "DKFZP686E01200", "FLJ38614"}
1107	{"CHD-3", "CHD3", "MI-2A", "MI2-ALPHA", "ZFH"}
1108	{"CHD-4", "CHD4", "DKFZP686E06161", "MI-2B", "MI2-BETA"}
1109	{"3-ALPHA-HSD", "AKR1C-4", "AKR1C4", "CHDR", "DD-4", "DD4", "HAKRA", "MGC22581"}
1110	{"CHE-2", "CHE2"}
1111	{"CHEK-1", "CHEK1", "CHK-1", "CHK1"}
1112	{"C14ORF116", "CHES-1", "CHES1", "FOXN-3", "FOXN3", "PRO1635"}
1113	{"CHGA"}
1114	{"CHGB", "SCG-1", "SCG1"}
1116	{"ASRT-7", "ASRT7", "CGP-39", "CHI3L-1", "CHI3L1", "DKFZP686N19119", "FLJ38139", "GP-39", "GP39", "HC-GP39", "HCGP-39", "HCGP-3P", "YKL-40", "YKL40", "YYL-40"}
1117	{"CHI3L-2", "CHI3L2", "YKL-39", "YKL39"}
1118	{"CHI-3", "CHI3", "CHIT", "CHIT-1", "CHIT1", "CHITD", "FLJ00314", "MGC125322"}
1119	{"CHKA", "CKI"}
1120	{"CHETK", "CHKB", "CHKL", "CKEKB", "EKB", "MDCMC"}
1121	{"DXS540", "FLJ38564", "HSD-32", "MGC102710", "REP-1", "TCD"}
1122	{"CHML", "FLJ10071", "FLJ13361", "REP-2", "REP2"}
1123	{"ARHGAP-2", "ARHGAP2", "CHN-1", "CHN1", "DURS-2", "DURS2", "RHOGAP-2", "RHOGAP2"}
1124	{"ARHGAP-3", "ARHGAP3", "CHN-2", "CHN2", "CHN2-3", "MGC138360", "RHOGAP-3", "RHOGAP3"}
1125	{"CHR"}
1128	{"CHRM-1", "CHRM1", "HM-1", "HM1", "M1R", "MGC30125"}
1129	{"CHRM-2", "CHRM2", "FLJ43243", "HM-2", "HM2", "MGC120006", "MGC120007"}
1130	{"CHS", "LYST"}
1131	{"CHRM-3", "CHRM3", "HM-3", "HM3"}
1132	{"CHRM-4", "CHRM4", "HM-4", "HM4", "M4R"}
1133	{"CHRM-5", "CHRM5", "HM-5", "HM5", "MGC41838"}
1134	{"ACHRA", "CHRNA", "CHRNA-1", "CHRNA1"}
1135	{"CHRNA-2", "CHRNA2"}
1136	{"CHRNA-3", "CHRNA3", "MGC104879", "NACHRA-3", "NACHRA3", "PAOD-2", "PAOD2"}
1137	{"CHRNA-4", "CHRNA4", "FLJ95812", "NACHR", "NACHRA-4", "NACHRA4", "NACRA-4", "NACRA4"}
1138	{"CHRNA-5", "CHRNA5"}
1139	{"CHRNA7-2", "NACHRA-7", "NACHRA7"}
1140	{"ACHRB", "CHRNB", "CHRNB-1", "CHRNB1", "FLJ57107"}
1141	{"CHRNB-2", "CHRNB2", "EFNL-3", "EFNL3", "NACHRB-2", "NACHRB2"}
1142	{"CHRNB-3", "CHRNB3"}
1143	{"CHRNB-4", "CHRNB4"}
1144	{"CHRND"}
1145	{"ACHRE", "CHRNE", "CMS1E"}
1146	{"ACHRG", "CHRNG", "MGC133376"}
1147	{"CHUK", "IKBKA", "IKK-1", "IKK1", "IKKA", "IKK-ALPHA", "NFKBIKA", "TCF16"}
1149	{"CIDE-A", "CIDEA"}
1152	{"B-CK", "CKBB"}
1153	{"CIRBP", "CIRP"}
1154	{"CIS", "CIS-1", "CISH", "SOCS"}
1155	{"CG22", "CKAP-1", "CKAP1", "CKAPI", "MGC14625", "TBCB"}
1156	{"CKBE"}
1157	{"CKBP-1", "CKBP1"}
1158	{"CKM", "CKMM", "M-CK"}
1159	{"CKMT"}
1160	{"CKMT-2", "CKMT2", "SMTCK"}
1161	{"CKN-1", "CKN1", "ERCC-8", "ERCC8"}
1163	{"CKS1B", "CKSHS-1", "CKSHS1", "PNAS-16", "PNAS-18"}
1164	{"CKS-2", "CKS2", "CKSHS-2", "CKSHS2"}
1165	{"CPD-3", "CPD3"}
1166	{"CLA-2", "CLA2", "OPCA", "SCAX-1", "SCAX1"}
1167	{"CLA-3", "CLA3", "CPD-1", "CPD1", "SCAR-6", "SCAR6"}
1173	{"AP2M-1", "AP2M1", "AP50", "CLAPM-1", "CLAPM1"}
1174	{"AP19", "AP1S-1", "AP1S1", "CLAPS-1", "CLAPS1", "FLJ92436", "SIGMA1A", "WUGSC:H_DJ0747G18.2"}
1175	{"AP17", "AP17-DELTA", "AP2S-1", "AP2S1", "CLAPS-2", "CLAPS2"}
1176	{"AP3S-1", "AP3S1", "CLAPS-3", "CLAPS3", "SIGMA3A"}
1178	{"GAL-10", "GAL10", "LGALS10", "LGALS10A", "LPPL_HUMAN", "MGC149659"}
1179	{"CACC-1", "CACC1", "CLCA-1", "CLCA1", "CLCRG-1", "CLCRG1", "FLJ95147", "GOB-5", "GOB5", "HCACC-1", "HCLCA-1", "HCLCA1"}
1180	{"CLC-1", "CLC1", "CLCN-1", "CLCN1", "MGC138361", "MGC142055"}
1181	{"CIC-2", "CLCN-2", "CLCN2", "ECA-3", "ECA3", "EGI11", "EGI-3", "EGI3", "EGMA", "EJM-8", "EJM8"}
1182	{"CLC-3", "CLC3", "CLCN-3", "CLCN3", "DKFZP564I0463"}
1183	{"CLC-4", "CLC4", "CLC-4A", "CLCN-4", "CLCN4", "MGC163150"}
1184	{"CLC-5", "CLC5", "CLCK-2", "CLCK2", "CLCN-5", "CLCN5", "DENTS", "HCIC-K2", "HCLC-K2", "NPHL-1", "NPHL1", "XLRH", "XRN"}
1185	{"CLC-6", "CLCN-6", "CLCN6", "KIAA0046"}
1186	{"CLC-7", "CLC7", "CLCN-7", "CLCN7", "FLJ26686", "FLJ39644", "FLJ46423", "OPTA-2", "OPTA2", "OPTB-4", "OPTB4", "PPP1R63"}
1187	{"CLC-K1", "CLCK-1", "CLCK1", "CLCNKA", "HCLC-KA", "MGC61490"}
1188	{"CLC-K2", "CLC-KB", "CLCKB", "CLCNKB", "HCLC-KB", "MGC24087"}
1191	{"APOJ", "CLI", "CLU", "KUB-1", "KUB1", "MGC24903", "SGP-2", "SGP2", "SP-40", "TRPM-2"}
1192	{"CLIC-1", "CLIC1", "G6", "NCC27"}
1193	{"CLIC-2", "CLIC2", "CLIC2B", "XAP121"}
1195	{"CLK", "CLK/STY"}
1196	{"HCLK-2", "HCLK2", "MGC61500"}
1197	{"CLK2P"}
1198	{"CLK-3", "CLK3", "FLJ22858", "PHCLK-3", "PHCLK3", "PHCLK3/152"}
1200	{"CLN-2", "CLN2", "LPIC", "MGC21297", "TPP-1"}
1201	{"BTS", "CLN-3", "CLN3", "JNCL", "MGC102840"}
1202	{"CLN-4", "CLN4"}
1203	{"CLN-5", "CLN5", "FLJ90628"}
1204	{"CLNS1AP-1", "CLNS1AP1"}
1207	{"CLCI", "CLNS1A"}
1208	{"CLPS"}
1209	{"CLPTM-1", "CLPTM1"}
1211	{"CLTA"}
1212	{"CLTB", "LCB"}
1213	{"CHC", "CHC17", "CLH-17", "CLTC", "CLTCL-2", "CLTCL2", "HC", "KIAA0034"}
1215	{"CHYMASE", "CMA-1", "CMA1", "CYH", "MGC119890", "MGC119891"}
1218	{"CMD1B", "FDC"}
1219	{"CMPD-3", "CMPD3"}
1222	{"CDCD-3", "CDCD3", "CMD1F", "LGMD1E"}
1230	{"CCR-1", "CCR1", "CD191", "CKR-1", "CKR1", "CMKBR-1", "CMKBR1", "HM145", "MIP1AR", "SCYAR-1", "SCYAR1"}
1232	{"CC-CKR-3", "CCR-3", "CCR3", "CD193", "CKR-3", "CKR3", "CMKBR-3", "CMKBR3", "MGC102841"}
1233	{"CC-CKR-4", "CD194", "CHEMR13", "CKR-4", "CKR4", "CMKBR-4", "CMKBR4", "HGCN:14099", "K5-5", "MGC88293"}
1234	{"CC-CKR-5", "CCCKR-5", "CCCKR5", "CCR-5", "CCR5", "CD195", "CKR-5", "CKR5", "CMKBR-5", "CMKBR5", "FLJ78003", "IDDM22"}
1235	{"BN-1", "C-C CKR-6", "CC-CKR-6", "CCR-6", "CCR6", "CD196", "CKR-L3", "CKRL-3", "CKRL3", "CMKBR-6", "CMKBR6", "DRY-6", "DRY6", "GPR29", "GPRCY-4", "GPRCY4", "STRL22"}
1236	{"BLR-2", "BLR2", "CCR-7", "CCR7", "CD197", "CDW197", "CMKBR-7", "CMKBR7", "EBI-1", "EBI1"}
1237	{"CC-CKR-8", "CCR-8", "CCR8", "CDW198", "CKRL-1", "CKRL1", "CMKBR-8", "CMKBR8", "CMKBRL-2", "CMKBRL2", "CY-6", "CY6", "GPRCY-6", "GPRCY6", "MGC129966", "MGC129973", "TER-1", "TER1"}
1238	{"CMKBR-9", "CMKBR9", "D6", "HD-6", "HD6", "MGC126678", "MGC138250"}
1240	{"CHEMERINR", "CHEMR23", "CMKLR-1", "CMKLR1", "DEZ", "MGC126105", "MGC126106"}
1241	{"BLT-1", "BLT1", "BLTR", "CMKRL-1", "CMKRL1", "GPR16", "LTB4R", "LTB4R-1", "LTB4R1", "LTBR-1", "LTBR1", "P2RY-7", "P2RY7", "P2Y-7", "P2Y7"}
1243	{"CMM", "CMM-1", "CMM1", "DNS", "FAMMM"}
1244	{"ABC30", "ABCC-2", "ABCC2", "CMOAT", "CMRP", "DJS"}
1245	{"CMR1A"}
1246	{"CMR2A"}
1247	{"CMR3A"}
1253	{"CMTX-2", "CMTX2"}
1254	{"CMTX-3", "CMTX3"}
1257	{"CNC-2", "CNC2"}
1258	{"CNCG-2", "CNCG2", "CNCG3L", "CNCG-4", "CNCG4", "CNGB-1", "CNGB1", "CNGB1B", "RCNC-2", "RCNC2", "RCNCB", "RCNCBETA", "RP45"}
1259	{"CNCG", "CNCG-1", "CNCG1", "CNG-1", "CNG1", "CNGA-1", "CNGA1", "RCNC-1", "RCNC1", "RCNCA", "RCNCALPHA", "RP49"}
1260	{"CNCA", "CNCA-1", "CNCA1", "CNG-2", "CNG2", "CNGA-2", "CNGA2", "FLJ46312", "OCNC-1", "OCNC1", "OCNCA", "OCNCALPHA"}
1261	{"ACHM-2", "ACHM2", "CCNC-1", "CCNC1", "CCNCA", "CCNCALPHA", "CNCG-3", "CNCG3", "CNG-3", "CNG3", "CNGA-3", "CNGA3"}
1262	{"CNCA-2", "CNCA2", "CNG-4", "CNG-5", "CNG5", "CNGA-4", "CNGA4", "CNGB-2", "CNGB2", "MGC126168", "MGC126169", "OCNC-2", "OCNC2", "OCNCB", "OCNCBETA"}
1263	{"FNK", "PLK-3", "PLK3", "PRK"}
1264	{"CNN-1", "CNN1", "SM-CALP"}
1265	{"CNN-2", "CNN2"}
1266	{"CNN-3", "CNN3"}
1267	{"CNP-1", "CNP1"}
1268	{"CANN-6", "CANN6", "CB-1", "CB1", "CB1A", "CB1K-5", "CB1K5", "CB1R", "CB-R", "CNR"}
1269	{"CB-2", "CB2", "CX-5", "CX5"}
1270	{"CNTF", "HCNTF"}
1271	{"CNTFR", "MGC1774"}
1272	{"CNTN-1", "CNTN1", "GP135"}
1275	{"CORDX-2", "CORDX2"}
1277	{"COL1A-1", "COL1A1"}
1278	{"COL1A-2", "COL1A2"}
1279	{"COL1AR", "COLR"}
1280	{"ANFH", "AOM", "COL11A-3", "COL11A3", "COL2A-1", "COL2A1", "MGC131516", "SEDC"}
1281	{"COL3A-1", "COL3A1", "EDS4A", "FLJ34534"}
1282	{"ARRESTEN", "COL4A-1", "COL4A1"}
1283	{"CTD"}
1284	{"COL4A-2", "COL4A2", "DKFZP686I14213", "FLJ22259"}
1285	{"COL4A-3", "COL4A3"}
1286	{"CA44", "COL4A-4", "COL4A4"}
1287	{"ASLN", "CA54", "COL4A-5", "COL4A5", "MGC167109", "MGC42377"}
1288	{"COL4A-6", "COL4A6", "MGC88184"}
1289	{"COL5A-1", "COL5A1"}
1290	{"COL5A-2", "COL5A2", "MGC105115"}
1291	{"COL6A-1", "COL6A1"}
1292	{"COL6A-2", "COL6A2", "DKFZP586E1322", "FLJ46862", "PP3610"}
1293	{"COL6A-3", "COL6A3", "DKFZP686D23123", "DKFZP686K04147", "DKFZP686N0262", "FLJ34702", "FLJ98399"}
1294	{"COL7A-1", "COL7A1", "EBD-1", "EBD1", "EBDCT", "EBR-1", "EBR1"}
1295	{"C3ORF-7", "C3ORF7", "COL8A-1", "COL8A1", "MGC9568"}
1296	{"COL8A-2", "COL8A2", "FECD", "FECD-1", "FECD1", "FLJ00201", "MGC116970", "MGC116972", "PPCD-2", "PPCD2"}
1297	{"COL9A-1", "COL9A1", "DJ149L1.1.2", "EDM-6", "EDM6", "FLJ40263", "STL-4", "STL4"}
1298	{"COL9A-2", "COL9A2", "DJ39G22.4", "EDM-2", "EDM2", "STL-5", "STL5"}
1299	{"COL9A-3", "COL9A3", "DJ885L7.4.1", "EDM-3", "EDM3", "FLJ90759"}
1300	{"COL10A-1", "COL10A1"}
1301	{"CO11A-1", "CO11A1", "COL11A-1", "COL11A1", "COLL-6", "COLL6", "STL-2", "STL2"}
1302	{"COL11A-2", "COL11A2", "DFNA13", "DFNB53", "HKE-5", "HKE5", "STL-3", "STL3"}
1303	{"BA209D8.1", "COL12A-1", "COL12A1", "COL12A1L", "DJ234P15.1"}
1305	{"COL13A-1", "COL13A1", "COLXIIIA1", "FLJ42485"}
1306	{"COL15A-1", "COL15A1", "FLJ38566"}
1307	{"447AA", "COL16A-1", "COL16A1"}
1308	{"BA16H23.2", "BP180", "BPA-2", "BPAG-2", "BPAG2", "COL17A-1", "COL17A1", "FLJ60881", "LAD-1"}
1310	{"COL19A-1", "COL19A1", "COL9A1L", "D6S228E"}
1311	{"COMP", "EDM-1", "EDM1", "EPD-1", "EPD1", "MGC131819", "MGC149768", "PSACH", "THBS-5", "THBS5"}
1312	{"COMT"}
1313	{"CLTO"}
1314	{"COPA", "FLJ26320", "HEP-COP"}
1315	{"COPB", "COPB-1", "COPB1", "DKFZP761K102", "FLJ10341", "FLJ46444", "FLJ57957"}
1316	{"CBA-1", "CBA1", "COPEB", "CPBP", "DKFZP686N0199", "GBF", "KLF-6", "KLF6", "ST12", "ZF-9", "ZF9"}
1317	{"COPT-1", "COPT1", "MGC75487", "SLC31A-1", "SLC31A1"}
1318	{"COPT-2", "COPT2", "CTR-2", "CTR2", "HCTR-2", "HCTR2", "SLC31A-2", "SLC31A2"}
1319	{"CORD", "CORD-1", "CORD1", "CRD-1", "CRD1"}
1321	{"CORD-4", "CORD4"}
1325	{"CORT", "CST-14", "CST-17", "CST-29"}
1326	{"C-COT", "ESTF", "MAP3K-8", "MAP3K8", "MEKK-8", "MEKK8", "TPL-2", "TPL2"}
1327	{"COX4-1", "COX4I-1", "COX4I1", "COXIV", "FLJ23483", "MGC72016"}
1329	{"COX5B", "COXVB"}
1330	{"COX5BL-1", "COX5BL1", "COX5BP-1", "COX5BP1"}
1331	{"COX5BL-2", "COX5BL2", "COX5BP-2", "COX5BP2"}
1332	{"COX5BL-3", "COX5BL3", "COX5BP-3", "COX5BP3"}
1333	{"COX5BL-4", "COX5BL4", "COX5BP-4", "COX5BP4"}
1335	{"COX5BL-6", "COX5BL6", "COX5BP-6", "COX5BP6"}
1336	{"COX5BL-7", "COX5BL7", "COX5BP-7", "COX5BP7"}
1337	{"COX6A", "COX6A-1", "COX6A1", "COX6AL", "MGC104500"}
1338	{"COX6A1P", "COX6A1P-1", "COX6A1P1"}
1339	{"COX6A-2", "COX6A2", "COX6AH", "COXVIAH"}
1340	{"COX6B", "COX6B-1", "COX6B1", "COXG", "COXVIB-1", "COXVIB1"}
1342	{"COX6B1P-2", "COX6B1P2", "COX6BP-2", "COX6BP2"}
1343	{"COX6B1P-3", "COX6B1P3", "COX6BP-3", "COX6BP3"}
1345	{"COX6C"}
1346	{"COX7A", "COX7A-1", "COX7A1", "COX7AH", "COX7AM"}
1347	{"COX7A-2", "COX7A2", "COX7AL-1", "COX7AL1", "COXVIIA-L", "COXVIIAL", "MGC118950", "MGC118951", "MGC118952", "MGC126875", "MGC126877", "VIIAL"}
1348	{"COX7A2P-2", "COX7A2P2", "COX7A-3", "COX7A3", "COX7AL-2", "COX7AL2", "COX7AP-2", "COX7AP2"}
1349	{"COX7B"}
1350	{"COX7C"}
1351	{"COX-8", "COX8", "COX8-2", "COX8A", "COX8L", "VIII", "VIII-L"}
1352	{"COX10"}
1355	{"COX15"}
1356	{"CP", "CP-2"}
1357	{"CPA", "CPA-1", "CPA1"}
1358	{"CPA-2", "CPA2"}
1359	{"MC-CPA"}
1360	{"CPB", "CPB-1", "CPB1", "DKFZP779K1333", "PASP"}
1361	{"CPB-2", "CPB2", "CPU", "TAFI"}
1363	{"CPE"}
1364	{"CLDN-4", "CLDN4", "CPE-R", "CPER", "CPETR", "CPETR-1", "CPETR1", "HCPE-R", "WBSCR-8", "WBSCR8"}
1365	{"C7ORF-1", "C7ORF1", "CLDN-3", "CLDN3", "CPE-R2", "CPETR-2", "CPETR2", "HRVP-1", "HRVP1", "RVP-1", "RVP1"}
1366	{"CEPTRL-2", "CEPTRL2", "CLAUDIN-1", "CLDN-7", "CLDN7", "CPETRL-2", "CPETRL2", "HS.84359"}
1368	{"CPM"}
1369	{"CPN", "FLJ40792", "SCPN"}
1371	{"CPOX"}
1373	{"CPSASE-1", "CPSASE1"}
1374	{"CPT1A", "CPT1-L", "L-CPT1"}
1375	{"CPT1B", "CPT1-M", "CPT1M", "CPTI", "CPTI-M", "FLJ55729", "FLJ58750", "MCCPT-1", "MCCPT1", "M-CPT1", "MCPT-1", "MCPT1"}
1376	{"CPT-2", "CPT2", "CPTASE", "IIAE-4", "IIAE4"}
1378	{"C3BR", "C4BR", "CD35", "CR-1", "CR1", "KN"}
1379	{"CR1L", "MGC129536"}
1380	{"C3DR", "CD21", "CR-2", "CR2", "SLEB-9", "SLEB9"}
1381	{"CRABP", "CRABP-1", "CRABP1", "CRABPI"}
1382	{"CRABP-2", "CRABP2", "RBP-6", "RBP6"}
1384	{"CRAT"}
1385	{"CREB", "CREB-1", "CREB1", "MGC9284"}
1386	{"CRE-BP1", "HB16", "MGC111558", "TREB-7", "TREB7"}
1387	{"CREBBP", "KAT3A", "RSTS"}
1388	{"ATF6B", "CREBL-1", "CREBL1", "CREB-RP", "FLJ10066"}
1389	{"CREBL-2", "CREBL2", "MGC117311", "MGC138362"}
1390	{"CREM", "CREM-2", "HCREM-2", "ICER", "MGC111110", "MGC17881", "MGC41893"}
1391	{"CRG"}
1392	{"CRH"}
1393	{"CRF-BP", "CRFBP", "CRHBP"}
1394	{"CRF-1", "CRF1", "CRF-R", "CRF-R-1", "CRF-R1", "CRFR-1", "CRFR1", "CRHR", "CRH-R-1", "CRH-R1", "CRHR-1", "CRHR1", "CRHR1F", "CRH-R1H", "CRHR1L"}
1395	{"CRF-2", "CRF2", "CRFR-2", "CRFR2", "CRF-RB", "CRHR-2", "CRHR2", "HM-CRF"}
1396	{"CRHP", "FLJ40971"}
1397	{"CRIP-2", "CRIP2"}
1398	{"CRK", "CRKII"}
1399	{"CRKL"}
1400	{"CRMP-1", "CRMP1", "DPYSL-1", "DPYSL1", "ULIP-3"}
1401	{"MGC149895", "MGC88244"}
1403	{"CRS", "CSO"}
1404	{"CRTL-1", "CRTL1", "HAPLN-1", "HAPLN1"}
1406	{"CORD-2", "CORD2", "CRX", "LCA-7", "LCA7"}
1407	{"CRY-1", "CRY1", "PHLL-1", "PHLL1"}
1408	{"CRY-2", "CRY2", "FLJ10332", "HCRY-2", "HCRY2", "KIAA0658", "PHLL-2", "PHLL2"}
1409	{"CRYA-1", "CRYA1", "CRYAA", "HSPB-4", "HSPB4"}
1410	{"CRYA-2", "CRYA2", "CRYAB", "CTPP-2", "CTPP2", "HSPB-5", "HSPB5"}
1411	{"CRYB-1", "CRYB1", "CRYBA-1", "CRYBA1"}
1412	{"CRYBA-2", "CRYBA2"}
1413	{"CRYBA-4", "CRYBA4", "MCOPCT-4", "MCOPCT4"}
1414	{"CATCN-3", "CATCN3", "CRYBB-1", "CRYBB1"}
1415	{"CCA-2", "CCA2", "CRYB-2", "CRYB2", "CRYB2A", "CRYBB-2", "CRYBB2", "D22S665"}
1416	{"CRYB2B", "CRYBB2P-1", "CRYBB2P1", "MGC51252"}
1417	{"CATCN-2", "CATCN2", "CRYB-3", "CRYB3", "CRYBB-3", "CRYBB3", "MGC125772", "MGC125773", "MGC125774"}
1418	{"CRYG-1", "CRYG1", "CRY-G-A", "CRYGA"}
1419	{"CRYG-2", "CRYG2", "CRYGB"}
1420	{"CRYG-3", "CRYG3", "CRYGC"}
1421	{"CACA", "CCA-3", "CCA3", "CCP", "CRYG-4", "CRYG4", "CRY-G-D", "CRYGD"}
1423	{"CRYG-6", "CRYG6", "CRYGFP", "CRYGFP-1", "CRYGFP1", "P1"}
1424	{"CRYGGP", "CRYGGP-1", "CRYGGP1"}
1427	{"CRYG-8", "CRYG8", "CRYGS"}
1428	{"CRYM", "THBP"}
1429	{"CRYZ", "DKFZP779E0834", "FLJ41475"}
1430	{"CRYZP-1", "CRYZP1"}
1431	{"CS"}
1432	{"CSBP-1", "CSBP1", "CSBP-2", "CSBP2", "CSPB-1", "CSPB1", "EXIP", "MAPK14", "MXI-2", "MXI2", "P38ALPHA", "PRKM14", "PRKM15", "SAPK2A"}
1433	{"CSE", "DYT-9", "DYT9"}
1434	{"CSE-1", "CSE1", "CSE1L", "MGC117283", "MGC130036", "MGC130037", "XPO-2", "XPO2"}
1435	{"CSF-1", "CSF1", "MCSF", "MGC31930"}
1436	{"CD115", "C-FMS", "CSF1R", "CSFR", "FIM-2", "FIM2", "FMS"}
1437	{"CSF-2", "CSF2", "GMCSF", "MGC131935", "MGC138897"}
1438	{"CD116", "CDW116", "CSF2R", "CSF2RA", "CSF2RAX", "CSF2RAY", "CSF2RX", "CSF2RY", "GMCSFR", "GM-CSF-R-ALPHA", "GMR", "MGC3848", "MGC4838"}
1439	{"CD131", "CDW131", "CSF2RB", "IL3RB", "IL5RB"}
1440	{"C17ORF33", "CSF-3", "CSF3", "CSF3OS", "GCSF", "MGC45931"}
1441	{"CD114", "CSF3R", "GCSFR"}
1442	{"CSH-1", "CSH1", "CSMT", "FLJ75407", "HCS-A"}
1443	{"CSH-2", "CSH2", "HCS-B"}
1444	{"CS-5", "CSHL-1", "CSHL1", "CSHP-1", "CSHP1", "CSL", "HCS-L", "MGC149868"}
1445	{"CSK", "MGC117393"}
1446	{"CASA", "CSN1S-1", "CSN1S1", "MGC149368"}
1447	{"CASB"}
1448	{"CSN10", "CSNK", "KCA"}
1452	{"CSNK1A-1", "CSNK1A1", "HLCDGP-1", "HLCDGP1", "PRO2975"}
1453	{"CSNK1D", "HCKID"}
1454	{"CSNK1E", "HCKIE", "MGC10398"}
1455	{"CK1G-2", "CK1G2", "CSNK1G-2", "CSNK1G2"}
1456	{"CSNK1G-3", "CSNK1G3"}
1457	{"CK2A-1", "CK2A1", "CKII"}
1459	{"CK2A-2", "CK2A2", "CSNK2A-2", "CSNK2A2", "FLJ43934"}
1460	{"CK2B", "CK2N", "CSK2B", "CSNK2B", "G5A", "MGC138222", "MGC138224"}
1462	{"CSPG-2", "CSPG2", "DKFZP686K06110", "GHAP", "PG-M", "VCAN", "WGN", "WGN-1", "WGN1"}
1463	{"CSPG-3", "CSPG3", "FLJ44681", "NCAN"}
1464	{"CSPG-4", "CSPG4", "HMW-MAA", "MCSPG", "MEL-CSPG", "NG-2", "NG2"}
1465	{"CSRP-1", "CSRP1", "CYRP", "D1S181E", "DKFZP686M148"}
1466	{"CSRP-2", "CSRP2", "LMO-5", "LMO5", "SMLIM"}
1467	{"CSRP2P"}
1468	{"DIC", "SLC25A10"}
1469	{"CST-1", "CST1"}
1470	{"CST-2", "CST2", "MGC71924"}
1471	{"ARMD11", "CST-3", "CST3", "MGC117328"}
1472	{"CST-4", "CST4", "MGC71923"}
1473	{"CST-5", "CST5", "MGC71922"}
1475	{"CSTA", "STF-1", "STF1", "STFA"}
1476	{"CSTB", "EPM-1", "EPM1", "PME", "STFB"}
1477	{"CSTF-1", "CSTF1", "CSTF-50", "CSTFP50"}
1478	{"CSTF-2", "CSTF2", "CSTF-64"}
1479	{"CSTF-3", "CSTF3", "CSTF-77", "MGC117398", "MGC43001", "MGC75122"}
1480	{"DJ850N15.1"}
1481	{"CSTP-2", "CSTP2"}
1482	{"CHNG-5", "CHNG5", "CSX", "CSX-1", "CSX1", "FLJ52202", "FLJ97166", "FLJ97195", "FLJ97197", "FLJ99536", "NKX2-5", "NKX2.5", "NKX2E", "NKX4-1"}
1483	{"CTAA-1", "CTAA1"}
1484	{"CTAA-2", "CTAA2"}
1485	{"CT6.1", "CTAG", "CTAG-1", "CTAG1", "LAGE-2", "NY-ESO-1"}
1486	{"CTBS"}
1487	{"BARS", "CTBP-1", "CTBP1", "MGC104684"}
1488	{"CTBP-2", "CTBP2"}
1489	{"CT-1", "CTF-1", "CTF1"}
1490	{"CCN-2", "CCN2", "CTGF", "HCS24", "IGFBP-8", "IGFBP8", "MGC102839", "NOV-2", "NOV2"}
1491	{"MGC9471"}
1493	{"CD152", "CELIAC-3", "CELIAC3", "CTLA-4", "CTLA4", "GRD-4", "GRD4", "IDDM12"}
1495	{"CAP102", "CTNNA-1", "CTNNA1", "FLJ36832", "FLJ52416"}
1496	{"CAP-R", "CAPR", "CT114", "CTNNA-2", "CTNNA2", "CTNR", "DKFZP686H02198"}
1497	{"CTNS", "CTNS-LSB", "PQLC-4", "PQLC4"}
1498	{"CTNNA1P-1", "CTNNA1P1", "CTNNAP-1", "CTNNAP1"}
1499	{"CTNNB", "CTNNB-1", "CTNNB1", "DKFZP686D02253", "FLJ25606", "FLJ37923"}
1500	{"CTNND", "CTNND-1", "CTNND1", "P120(CAS)", "P120CAS", "P120(CTN)", "P120CTN"}
1501	{"CTNND-2", "CTNND2", "GT24", "NPRAP"}
1503	{"CTPS"}
1504	{"CTRB", "CTRB-1", "CTRB1", "FLJ42412", "MGC88037"}
1506	{"CTRL", "CTRL-1", "CTRL1", "MGC70821"}
1508	{"APPS", "CTSB"}
1509	{"CLN10", "CPSD", "CTSD", "MGC2311"}
1510	{"CATE", "CTSE"}
1511	{"CATG", "CG", "CTSG", "MGC23078"}
1512	{"ACC-4", "ACC-5", "CTSH", "DKFZP686B24257", "MGC1519", "MINICHAIN"}
1513	{"CTS02", "CTSK", "CTSO-2", "CTSO2", "MGC23107", "PKND", "PYCD"}
1514	{"CTSL", "CTSL-1", "CTSL1", "FLJ31037"}
1515	{"CATL-2", "CATL2", "CTSL-2", "CTSL2", "CTSU", "CTSV", "MGC125957"}
1517	{"CTSL1P-2", "CTSL1P2", "CTSLL-2", "CTSLL2", "FLJ99150"}
1518	{"CTSL1P-8", "CTSL1P8"}
1520	{"CTSS", "FLJ50259", "MGC3886"}
1521	{"CTSW", "LYPN"}
1522	{"CTSX", "CTSZ", "FLJ17088"}
1523	{"CDP", "CDP-1", "CDP1", "CDP/CUT", "CLOX", "COY-1", "COY1", "CUTL-1", "CUTL1", "CUX", "CUX-1", "CUX1", "CUX/CDP", "FLJ31745", "GOLIM-6", "GOLIM6", "NBLA10317"}
1524	{"CMKBRL-1", "CMKBRL1", "CMKDR-1", "CMKDR1", "CX3CR-1", "CX3CR1", "GPR13", "GPRV28", "V2-8", "V28"}
1525	{"CAR4/6", "CXADR", "HCAR"}
1526	{"CB3S", "CXB3S"}
1527	{"FTEX", "TEX28"}
1528	{"CYB-5", "CYB5", "CYB5A", "MCB-5", "MCB5"}
1531	{"CYB5AP-3", "CYB5AP3", "CYB5P-3", "CYB5P3", "PSGB-5-1"}
1532	{"BA189G24.1", "CYB5AP-4", "CYB5AP4", "CYB5P-4", "CYB5P4", "PSGB-5-2"}
1534	{"CYB561", "FRRS-2", "FRRS2"}
1535	{"CYBA", "P22-PHOX"}
1536	{"CGD", "CYBB", "GP91-1", "GP91-PHOX", "GP91PHOX", "NOX-2", "NOX2", "P91-PHOX"}
1537	{"UQCR-4", "UQCR4"}
1538	{"CYCL-1", "CYCL1", "CYLC-1", "CYLC1"}
1539	{"CYLC-2", "CYLC2", "MGC129591"}
1540	{"BRSS", "CDMT", "CYLD", "CYLD-1", "CYLD1", "CYLDI", "EAC", "FLJ20180", "FLJ31664", "FLJ78684", "KIAA0849", "MFT-1", "MFT1", "SBS", "USPL-2", "USPL2"}
1541	{"CYMD", "DCMD", "MDDC"}
1543	{"CYP1A-1", "CYP1A1", "P1-450", "P450-C", "P450DX"}
1544	{"CP12", "CYP1A-2", "CYP1A2", "P3-450", "P450(PA)"}
1545	{"CP1B", "CYP1B-1", "CYP1B1", "GLC3A", "P4501B-1", "P4501B1"}
1546	{"CYP-2", "CYP2", "P450C-2", "P450C2"}
1548	{"CYP2A-3", "CYP2A3", "CYP2A-6", "CYP2A6"}
1549	{"CPA-7", "CPA7", "CYP2A-7", "CYP2A7", "CYPIIA-7", "CYPIIA7", "P450-IIA4"}
1550	{"CYP2A18PC", "CYP2A18PN", "CYP2A7P-1", "CYP2A7P1", "CYP2A7P-2", "CYP2A7P2", "CYP2A7PT"}
1551	{"CP37", "CYP3A-7", "CYP3A7", "P450-HFLA"}
1553	{"CYP2A13"}
1555	{"CPB-6", "CPB6", "CYP2B-6", "CYP2B6", "CYPIIB-6", "CYPIIB6", "IIB-1", "IIB1", "P450"}
1556	{"CYP2B7P-1", "CYP2B7P1"}
1557	{"CPCJ", "CYP2C19", "P450C2C", "P450IIC19"}
1558	{"CPC-8", "CPC8", "CYP2C-8", "CYP2C8", "CYPIIC-8", "CYPIIC8", "MP-12/MP-20"}
1559	{"CPC-9", "CPC9", "CYP2C10", "CYP2C-9", "CYP2C9", "CYPIIC-9", "CYPIIC9", "MGC149605", "MGC88320", "P450IIC-9", "P450IIC9"}
1562	{"CPCI", "CYP2C17", "CYP2C18", "DKFZP686I24235", "P450-6B/29C", "P450IIC17"}
1564	{"CYP2D@", "CYP2D-7", "CYP2D7", "CYP2D7P-1", "CYP2D7P1"}
1565	{"CPD-6", "CPD6", "CYP2D-6", "CYP2D6", "CYP2D7P-2", "CYP2D7P2", "CYP2D8P-2", "CYP2D8P2", "CYP2DL-1", "CYP2DL1", "CYPIID-6", "CYPIID6", "MGC120389", "MGC120390", "P450-DB1"}
1568	{"CYP2D8P", "CYP2D8P-1", "CYP2D8P1", "CYP2DP-1", "CYP2DP1"}
1571	{"CPE-1", "CPE1", "CYP2E", "CYP2E-1", "CYP2E1", "P450C2E", "P450-J"}
1572	{"C2F-1", "C2F1", "CYP2F", "CYP2F-1", "CYP2F1", "MGC126121"}
1573	{"CPJ-2", "CPJ2", "CYP2J-2", "CYP2J2"}
1576	{"CP33", "CP34", "CYP3A-3", "CYP3A3", "CYP3A-4", "CYP3A4", "CYPIIIA-3", "CYPIIIA3", "CYPIIIA-4", "CYPIIIA4", "MGC126680", "NF-25", "P450C-3", "P450C3", "P450PCN-1", "P450PCN1"}
1577	{"CP35", "CYP3A-5", "CYP3A5", "CYPIIIA-5", "CYPIIIA5", "DKFZP686L16231", "FLJ31317", "P450PCN-3", "P450PCN3"}
1578	{"CYP3A5P-1", "CYP3A5P1", "CYP3AP-1", "CYP3AP1"}
1579	{"CP4Y", "CYP4A11", "CYP4A-2", "CYP4A2", "CYP4AII"}
1580	{"CYP4B-1", "CYP4B1", "CYPIVB-1", "CYPIVB1", "P-450HP"}
1581	{"CP7A", "CYP-7", "CYP7", "CYP7A-1", "CYP7A1", "CYPVII", "MGC126826", "MGC138389"}
1582	{"CP8B", "CYP12", "CYP8B-1", "CYP8B1", "FLJ17826"}
1583	{"CYP11A", "CYP11A-1", "CYP11A1", "P450SCC"}
1584	{"CYP11B-1", "CYP11B1", "DKFZP686B05283", "FHI", "FLJ36771", "P450C11"}
1585	{"ALDOS", "CYP11B-2", "CYP11B2", "CYP11BL", "P450ALDO", "P-450C18", "P450C18"}
1586	{"CPT-7", "CPT7", "CYP17", "CYP17A-1", "CYP17A1", "P450C17", "S17AH"}
1587	{"ADAM-3", "ADAM3", "ADAM3A", "CYRN-1", "CYRN1", "TMDCI"}
1588	{"ARO", "ARO-1", "ARO1", "CPV-1", "CPV1", "CYAR", "CYP19", "CYP19A-1", "CYP19A1", "CYPXIX", "MGC104309", "P-450AROM"}
1589	{"CA21H", "CAH-1", "CAH1", "CYP21", "CYP21A-2", "CYP21A2", "CYP21B", "MGC150536", "MGC150537", "P450C21B"}
1590	{"CYP21A", "CYP21A1P", "CYP21P", "P450C21A"}
1591	{"CP24", "CYP24", "CYP24A-1", "CYP24A1", "HCAI", "MGC126273", "MGC126274", "P450-CC24"}
1592	{"CP26", "CYP26", "CYP26A-1", "CYP26A1", "P450RAI", "P450RAI-1", "P450RAI1"}
1593	{"CTX", "CYP27", "CYP27A-1", "CYP27A1"}
1594	{"CP2B", "CYP1ALPHA", "CYP27B", "CYP27B-1", "CYP27B1", "P450C-1", "P450C1", "PDDR", "VDD-1", "VDD1", "VDDR", "VDDRI"}
1595	{"CP51", "CYP51", "CYP51A-1", "CYP51A1", "LDM", "P450-14DM", "P450L-1", "P450L1"}
1596	{"ADAM3B", "CYRN-2", "CYRN2"}
1601	{"DAB-2", "DAB2", "DOC-2", "DOC2", "FLJ26626"}
1602	{"DACH", "DACH-1", "DACH1"}
1603	{"DAD-1", "DAD1", "OST-2", "OST2"}
1604	{"CD55", "CROM", "DAF"}
1605	{"156DAG", "A3A", "AGRNR", "DAG", "DAG-1", "DAG1", "MDDGC-7", "MDDGC7"}
1606	{"DAGK-1", "DAGK1", "DGKA", "DGK-ALPHA", "MGC12821", "MGC42356"}
1607	{"DAGK-2", "DAGK2", "DGKB", "DGK-BETA", "KIAA0718"}
1608	{"DAGK-3", "DAGK3", "DGKG", "DGK-GAMMA", "MGC104993", "MGC133330"}
1609	{"DAGK-4", "DAGK4", "DAGK-7", "DAGK7", "DGKQ"}
1610	{"DAAO", "DAMOX", "MGC35381", "OXDA"}
1611	{"MGC99796"}
1612	{"DAPK", "DAPK-1", "DAPK1", "DKFZP781I035"}
1613	{"DAPK-3", "DAPK3", "FLJ36473", "ZIPK"}
1615	{"DARS", "DKFZP781B11202", "MGC111579"}
1616	{"BING-2", "BING2", "DAP-6", "DAP6", "DAXX", "MGC126245", "MGC126246"}
1617	{"DAZ", "DAZ-1", "DAZ1", "FLJ17175", "SPGY"}
1618	{"DAZH", "DAZL", "DAZL-1", "DAZL1", "DAZLA", "MGC26406", "SPGYLA"}
1620	{"DBCCR-1", "DBCCR1", "FAM5A"}
1621	{"DBH"}
1622	{"ACBD-1", "ACBD1", "CCK-RP", "MGC70414"}
1623	{"DBIL-1", "DBIL1", "DBIP-2", "DBIP2"}
1624	{"DBIL-2", "DBIL2", "DBIP-1", "DBIP1"}
1627	{"D0S117E", "DBN-1", "DBN1", "DKFZP434D064"}
1628	{"DABP"}
1629	{"BCATE-2", "BCATE2", "DBT", "E2B", "MGC9061"}
1630	{"CRC18", "CRCR-1", "CRCR1", "DCC", "IGDCC-1", "IGDCC1"}
1632	{"DCI", "ECI-1", "ECI1"}
1633	{"DCK", "MGC117410", "MGC138632"}
1634	{"CSCD", "DCN", "DSPG-2", "DSPG2", "PG40", "PGS-2", "PGS2", "SLRR1B"}
1635	{"DCTD", "MGC111062"}
1636	{"ACE", "ACE-1", "ACE1", "CD143", "DCP", "MGC26566", "MVCD-3", "MVCD3"}
1637	{"DSCR"}
1638	{"DCT", "TRP-2", "TYRP-2", "TYRP2"}
1639	{"DAP-150", "DCTN-1", "DCTN1", "DP-150", "P135"}
1641	{"DBCN", "DC", "DCX", "FLJ51296", "LISX", "SCLH", "XLIS"}
1642	{"DDB-1", "DDB1", "DDBA", "UV-DDB1", "XAP-1", "XAP1", "XPCE", "XPE", "XPE-BF"}
1643	{"DDB-2", "DDB2", "DDBB", "FLJ34321", "UV-DDB2"}
1644	{"AADC", "DDC"}
1645	{"20-ALPHA-HSD", "2-ALPHA-HSD", "AKR1C-1", "AKR1C1", "DD-1", "DD1", "DD1/DD2", "DDH", "DDH-1", "DDH1", "H-37", "HAKRC", "MBAB", "MGC8954"}
1646	{"AKR1C-2", "AKR1C2", "AKR1C-PSEUDO", "BABP", "DD-2", "DD2", "DDH-2", "DDH2", "FLJ53800", "HAKRD", "SRXY-8", "SRXY8"}
1647	{"DDIT-1", "DDIT1", "GADD45", "GADD45A"}
1648	{"DDIT1L", "GADD45AL", "GADD45AP1"}
1649	{"CHOP", "CHOP-10", "CHOP10", "DDIT-3", "DDIT3", "GADD153", "MGC4154"}
1650	{"AGER-1", "AGER1", "DDOST", "KIAA0115", "MGC2191", "OKSWCL45", "OST48"}
1652	{"DDCT", "DDT", "FLJ78842"}
1653	{"DBP-RB", "DDX-1", "DDX1", "UKVH5D"}
1654	{"DBX", "DDX14", "DDX-3", "DDX3", "DDX3X"}
1655	{"DDX-5", "DDX5", "DKFZP434E109", "DKFZP686J01190", "G17P-1", "G17P1", "HLR-1", "HLR1", "HUMP68"}
1656	{"DDX-6", "DDX6", "FLJ36338", "HLR-2", "HLR2"}
1657	{"DKFZP779O1239", "DMXL-1", "DMXL1", "FLJ44772"}
1659	{"DDX-8", "DDX8", "DHX-8", "DHX8", "PRP22", "PRPF22"}
1660	{"DDX-9", "DDX9", "DHX-9", "DHX9", "FLJ17406", "LKP", "NDH-2", "NDH2", "NDHII"}
1661	{"DDX9P", "DHX9P", "DHX9P-1", "DHX9P1"}
1662	{"DDX10", "HRH-J8"}
1663	{"CHLR-1", "CHLR1", "DDX11", "KRG-2", "KRG2", "MGC133249", "MGC9335"}
1665	{"DBP-1", "DBP1", "DDX15", "DHX15", "PRP43", "PRPF43", "PRPP43P"}
1666	{"DECR", "DECR-1", "DECR1", "NADPH", "SDR18C-1", "SDR18C1"}
1667	{"DEF-1", "DEF1", "DEFA-2", "DEFA2", "MGC138393"}
1668	{"HNP-3", "HNP3", "HP-3"}
1669	{"DEF-4", "DEF4", "DEFA-4", "DEFA4", "HNP-4", "HP-4", "HP4", "MGC120099", "MGC138296"}
1670	{"DEF-5", "DEF5", "DEFA-5", "DEFA5", "HD-5", "MGC129728"}
1671	{"DEFA-6", "DEFA6", "HD-6"}
1672	{"BD-1", "BD1", "DEFB-1", "DEFB1", "DEFB101", "HBD-1", "HBD1", "MGC51822"}
1673	{"BD-2", "DEFB102", "DEFB-2", "DEFB2", "DEFB4A", "HBD-2"}
1674	{"CMD1I", "CSM-1", "CSM1", "CSM-2", "CSM2", "DES", "FLJ12025", "FLJ39719", "FLJ41013", "FLJ41793"}
1675	{"ADIPSIN", "ADN", "DF"}
1676	{"DFF-1", "DFF1", "DFF-45", "DFFA", "ICAD"}
1677	{"CPAN", "DFF-2", "DFF2", "DFF-40", "DFF40", "DFFB"}
1678	{"DDP", "DDP-1", "DDP1", "DFN-1", "DFN1", "MGC12262", "TIM-8", "TIM8", "TIMM8A"}
1680	{"DFN-4", "DFN4"}
1681	{"DFN-5", "DFN5"}
1682	{"DFN-6", "DFN6"}
1684	{"DFN-8", "DFN8"}
1687	{"DFNA-5", "DFNA5", "ICERE-1"}
1689	{"DFNA-7", "DFNA7"}
1690	{"COCH", "COCH-5B2", "COCH5B-2", "COCH5B2", "DFNA-9", "DFNA9"}
1694	{"DFNA16"}
1696	{"DFNA19"}
1697	{"DFNB-5", "DFNB5"}
1705	{"DFNB13"}
1706	{"DFNB14"}
1709	{"DFNB17"}
1712	{"DFNB19"}
1713	{"DFNB20"}
1716	{"DGK", "DGUOK", "MTDPS-3", "MTDPS3"}
1717	{"DHCR-7", "DHCR7", "SLOS"}
1718	{"DCE", "DHCR24", "KIAA0018", "NBLA03646", "SELADIN-1", "SELADIN1"}
1719	{"DHFR", "DYR"}
1720	{"LOC1720"}
1723	{"DHODEHASE", "DHODH", "POADS", "URA-1", "URA1"}
1725	{"DHPS", "MIG13"}
1727	{"B5R", "CYB5R-3", "CYB5R3"}
1728	{"DHQU", "DIA-4", "DIA4", "NMOR-1", "NMOR1", "NMORI", "NQO-1", "NQO1", "QR-1", "QR1"}
1729	{"DFNA-1", "DFNA1", "DIAPH-1", "DIAPH1", "FLJ25265", "HDIA-1", "HDIA1", "LFHL-1", "LFHL1"}
1730	{"DIA-2", "DIA2", "DIAPH-2", "DIAPH2", "DRF-2", "DRF2", "FLJ11167", "POF-2", "POF2"}
1731	{"MGC20394", "PNUTL-3", "PNUTL3", "SEPT-1", "SEPT1"}
1732	{"DIH-1", "DIH1", "HCD"}
1733	{"5DI", "MGC130050", "MGC130051", "TXDI-1", "TXDI1"}
1734	{"5DII", "DIO-2", "DIO2", "DIOII", "SELY", "TXDI-2", "TXDI2"}
1735	{"5DIII", "D3", "DIO-3", "DIO3", "DIOIII", "TXDI-3", "TXDI3"}
1736	{"CBF-5", "CBF5", "DKC", "DKC-1", "DKC1", "FLJ97620", "NAP57", "NOLA-4", "NOLA4", "XAP101"}
1737	{"DLAT", "DLTA", "PDC-E2", "PDCE-2", "PDCE2"}
1738	{"DLDH", "GCSL", "PHE-3", "PHE3"}
1739	{"DJ1061C18.1.1", "DKFZP761P0818", "DKFZP781B0426", "DLG-1", "DLG1", "DLGH-1", "DLGH1", "HDLG", "SAP-97", "SAP97"}
1740	{"CHAPSYN-110", "DKFZP781D1854", "DKFZP781E0954", "FLJ37266", "MGC131811", "PPP1R58", "PSD-93", "PSD93"}
1741	{"KIAA1232", "MRX90", "NEDLG", "SAP102", "XLMR"}
1742	{"FLJ97752", "FLJ98574", "PSD95", "SAP-90", "SAP90"}
1743	{"DLST", "DLTS"}
1744	{"DLSTP", "DLSTP-1", "DLSTP1"}
1745	{"DLX-1", "DLX1"}
1746	{"TES-1", "TES1"}
1747	{"AI-4", "AI4", "DLX-3", "DLX3"}
1748	{"DLX-4", "DLX4", "DLX-7", "DLX7", "DLX-8", "DLX8", "DLX-9", "DLX9"}
1749	{"DLX-5", "DLX5"}
1750	{"DLX-6", "DLX6", "MGC125282", "MGC125283", "MGC125284", "MGC125285"}
1755	{"DMBT-1", "DMBT1", "FLJ61058", "GP340", "MGC164738", "MUCLIN"}
1756	{"CMD3B", "DMD", "DXS142", "DXS164", "DXS206", "DXS230", "DXS239", "DXS268", "DXS269", "DXS270", "DXS272"}
1757	{"DMGDHL-1", "DMGDHL1", "FLJ36475", "SARD", "SARDH"}
1758	{"ARHP", "ARHR", "DMP-1"}
1759	{"DNM", "DNM-1", "DNM1"}
1760	{"DM", "DM1PK", "DMK", "DMPK", "MDPK", "MT-PK"}
1761	{"DMRT-1", "DMRT1"}
1762	{"D19S593E", "DMR-N9", "DMRN-9", "DMRN9", "DMWD", "GENE59"}
1763	{"DNA-2", "DNA2", "DNA2L", "KIAA0083", "MGC133297"}
1767	{"CILD-3", "CILD3", "DNAH-5", "DNAH5", "DNAHC-5", "DNAHC5", "FLJ46759", "KIAA1603", "KTGNR"}
1768	{"DKFZP667K087", "DNAH-6", "DNAH6", "DNAHC-6", "DNAHC6", "DNHL-1", "DNHL1", "FLJ23529", "FLJ37357", "KIAA1697", "MGC132544", "MGC141984", "MGC177197"}
1769	{"ATPASE", "DNAH-8", "DNAH8", "FLJ25850", "FLJ36115", "FLJ36334", "HDHC-9", "HDHC9"}
1770	{"DNAH17L", "DNAH-9", "DNAH9", "DNAHC-9", "DNAHC9", "DNEL-1", "DNEL1", "DYH-9", "DYH9", "HL-20", "HL20", "KIAA0357"}
1773	{"DKFZP686H0155", "DNASE-1", "DNASE1", "DNL-1", "DNL1", "DRNI", "FLJ38093", "FLJ44902"}
1774	{"DNAS1L-1", "DNAS1L1", "DNASE1L-1", "DNASE1L1", "DNASEX", "DNL1L", "G4.8", "XIB"}
1775	{"DNAS1L-2", "DNAS1L2", "DNASE1L-2", "DNASE1L2"}
1776	{"DHP-2", "DHP2", "DNAS1L-3", "DNAS1L3", "DNASE1L-3", "DNASE1L3", "LSD"}
1777	{"DNASE-2", "DNASE2", "DNASE2A", "DNL", "DNL-2", "DNL2"}
1778	{"CMT20", "DHC-1", "DHC1", "DHC1A", "DKFZP686P2245", "DNCH-1", "DNCH1", "DNCHC-1", "DNCHC1", "DNCL", "DNECL", "DYHC", "DYNC1H-1", "DYNC1H1", "HL-3", "KIAA0325"}
1780	{"DNCI-1", "DNCI1", "DNCIC-1", "DNCIC1", "DYNC1I-1", "DYNC1I1"}
1781	{"DNCI-2", "DNCI2", "DYNC1I-2", "DYNC1I2", "FLJ21089", "FLJ90842", "IC-2", "IC2", "MGC104199", "MGC111094", "MGC9324"}
1783	{"DNCLI-2", "DNCLI2", "DYNC1LI-2", "DYNC1LI2", "LIC-2", "LIC2"}
1784	{"CMDNA", "DNCM"}
1785	{"CMT2M", "CMTDI-1", "CMTDI1", "CMTDIB", "DI-CMTB", "DNM-2", "DNM2", "DYN-2", "DYN2", "DYNII"}
1786	{"CXXC-9", "CXXC9", "DNMT", "DNMT-1", "DNMT1", "FLJ16293", "HSN1E", "MCMT", "MGC104992"}
1787	{"DMNT-2", "DMNT2", "DNMT-2", "DNMT2", "MHSAIIP", "PUMET", "RNMT-1", "RNMT1", "TRDMT-1", "TRDMT1"}
1788	{"DNMT3A", "DNMT3A-2", "DNMT3A2", "M.HSAIIIA"}
1789	{"DNMT3B", "ICF", "ICF-1", "ICF1", "M.HSAIIIB"}
1791	{"DNTT", "TDT"}
1793	{"CED-5", "CED5", "DOCK-1", "DOCK1", "DOCK180"}
1794	{"DOCK-2", "DOCK2", "FLJ46592", "KIAA0209"}
1795	{"DOCK-3", "DOCK3", "KIAA0299", "MOCA"}
1796	{"MGC117395", "MGC138860", "P62DOK"}
1797	{"DOM3L", "DOM3Z", "NG-6", "NG6"}
1798	{"ALG-7", "ALG7", "CDG1J", "CDG-IJ", "D11S366", "DPAGT", "DPAGT-1", "DPAGT1", "DPAGT-2", "DPAGT2", "G1PT", "UAGT"}
1800	{"DPEP-1", "DPEP1", "MDP"}
1801	{"DPH-1", "DPH1", "DPH2L", "DPH2L-1", "DPH2L1", "FLJ33211", "OVCA-1", "OVCA1"}
1802	{"DPH-2", "DPH2", "DPH2L-2", "DPH2L2"}
1803	{"ADABP", "ADCP-2", "ADCP2", "CD26", "DPP-4", "DPP4", "TP103"}
1804	{"DPP-6", "DPP6", "DPPX", "FLJ55680", "MGC46605", "VF-2", "VF2"}
1805	{"DPT"}
1806	{"DHPDHASE", "DPD", "DPYD", "MGC132008", "MGC70799"}
1807	{"DHPASE", "DPYS"}
1808	{"CRMP-2", "CRMP2", "DHPRP-2", "DHPRP2", "DPYSL-2", "DPYSL2", "DRP-2", "N2A-3", "N2A3", "ULIP-2", "ULIP2"}
1809	{"CRMP-4", "CRMP4", "DPYSL-3", "DPYSL3", "DRP-3", "LCRMP", "ULIP", "ULIP-1"}
1810	{"DR-1", "DR1", "NC-2", "NC2", "NC2-BETA"}
1811	{"CLD", "DRA", "SLC26A-3", "SLC26A3"}
1812	{"DRD-1", "DRD1", "DRD1A"}
1813	{"D2DR", "D2R", "DRD-2", "DRD2"}
1814	{"D3DR", "DRD-3", "DRD3", "ETM-1", "ETM1", "FET-1", "FET1", "MGC149204", "MGC149205"}
1815	{"D4DR", "DRD-4", "DRD4"}
1816	{"DBDR", "DRD1B", "DRD1L-2", "DRD1L2", "DRD-5", "DRD5", "MGC10601"}
1817	{"DRD5P-1", "DRD5P1"}
1818	{"DRD5P-2", "DRD5P2"}
1819	{"DRG-2", "DRG2"}
1820	{"ARID3A", "DRIL-1", "DRIL1", "DRIL-3", "DRIL3", "E2FBP-1", "E2FBP1"}
1821	{"MGC133255"}
1822	{"ATN-1", "ATN1", "D12S755E", "DRPLA", "NOD"}
1823	{"CDHF-1", "CDHF1", "DG2/DG3"}
1824	{"ARVD11", "CDHF-2", "CDHF2", "DG-2", "DG2", "DGII/III", "DKFZP686I11137"}
1825	{"CDHF-3", "CDHF3", "DSC", "DSC-4", "DSC4", "HT-CP"}
1826	{"CHD2-42", "CHD2-52", "DSCAM"}
1827	{"ADAPT78", "CSP-1", "CSP1", "DSCR-1", "DSCR1", "MCIP-1", "MCIP1", "RCAN-1", "RCAN1"}
1828	{"CDHF-4", "CDHF4", "DG-1", "DG1", "DSG", "DSG-1", "DSG1", "PPKS-1", "PPKS1", "SPPK-1", "SPPK1"}
1829	{"ARVC10", "ARVD10", "CDHF-5", "CDHF5", "CMD1BB", "DSG-2", "DSG2", "HDGC", "MGC117034", "MGC117036", "MGC117037"}
1830	{"CDHF-6", "CDHF6", "DKFZP686P23184", "DSG-3", "DSG3", "PVA"}
1831	{"DKFZP313A1123", "DSIPI", "GILZ", "HDIP", "TSC22D-3", "TSC22D3", "TSC-22R"}
1832	{"DPI", "DPII"}
1833	{"DSPG-3", "DSPG3", "EPYC", "PG-LB", "PGLB", "SLRR3B"}
1834	{"DFNA39", "DGI-1", "DGI1", "DMP-3", "DMP3", "DPP", "DSPP", "DTDP-2", "DTDP2"}
1836	{"D5S1708", "DTDST", "MST153", "MSTP157", "SLC26A-2", "SLC26A2"}
1837	{"D18S892E", "DTN", "DTN-A", "DTNA", "FLJ96209", "LVNC-1", "LVNC1"}
1838	{"DTNB", "MGC17163", "MGC57126"}
1839	{"DTR", "DTS", "DTSF", "HBEGF", "HEGFL"}
1840	{"DTX-1", "DTX1", "HDX-1"}
1841	{"CDC-8", "CDC8", "DTYMK", "FLJ44192", "MGC198617", "PP3731", "TMPK", "TYMK"}
1842	{"ECM-2", "ECM2", "MGC126355", "MGC126356"}
1843	{"CL100", "HVH-1", "HVH1", "MKP-1", "MKP1", "PTPN10"}
1844	{"DUSP-2", "DUSP2", "PAC-1"}
1845	{"DUSP-3", "DUSP3", "VHR"}
1846	{"DUSP-4", "DUSP4", "HVH-2", "HVH2", "MKP-2", "MKP2", "TYP"}
1847	{"DUSP", "DUSP-5", "DUSP5", "HVH-3", "HVH3"}
1848	{"DUSP-6", "DUSP6", "MKP-3", "MKP3", "PYST-1", "PYST1"}
1849	{"DKFZP586F2224", "DUSP-7", "DUSP7", "PYST-2", "PYST2"}
1850	{"C11ORF81", "DUSP-8", "DUSP8", "FLJ42476", "FLJ42958", "HVH-5", "HVH-8", "HVH8"}
1851	{"DUSP8P"}
1852	{"DUSP-9", "DUSP9", "MKP-4", "MKP4"}
1854	{"DUT", "DUTPASE", "FLJ20622"}
1855	{"MGC54245"}
1856	{"DVL-2", "DVL2"}
1857	{"DVL-3", "DVL3", "KIAA0208"}
1858	{"C3DELQ22Q24", "DEL3Q22Q24", "DWS"}
1859	{"DYRK", "DYRK-1", "DYRK1", "DYRK1A", "HP86", "MNB", "MNBH", "MRD-7", "MRD7"}
1861	{"DQ-2", "DQ2", "DYT-1", "DYT1", "TOR1A"}
1862	{"DYT-2", "DYT2"}
1864	{"DYT-4", "DYT4"}
1866	{"DYT-7", "DYT7"}
1869	{"E2F-1", "E2F1", "RBAP-1", "RBAP1", "RBBP-3", "RBBP3"}
1870	{"E2F-2", "E2F2"}
1871	{"DKFZP686C18211", "E2F-3", "E2F3", "KIAA0075", "MGC104598"}
1872	{"E2F3P-1", "E2F3P1"}
1874	{"E2F-4", "E2F4"}
1875	{"E2F-5", "E2F5"}
1876	{"E2F-6", "E2F6", "MGC111545"}
1877	{"E4F", "E4F-1", "E4F1", "MGC99614"}
1878	{"E11S"}
1879	{"COE-1", "COE1", "EBF", "EBF-1", "EBF1", "FLJ39389", "FLJ41763", "O/E-1"}
1880	{"EBI-2", "EBI2", "GPR183"}
1881	{"EBM"}
1884	{"EBR-3", "EBR3"}
1885	{"EBR-4", "EBR4"}
1888	{"EBVS-1", "EBVS1"}
1889	{"ECE", "ECE-1", "ECE1"}
1890	{"HPD-ECGF", "MEDPS-1", "MEDPS1", "MNGIE", "MTDPS-1", "MTDPS1", "PDECGF", "TYMP"}
1891	{"ECH-1", "ECH1", "HPXEL"}
1892	{"ECHS-1", "ECHS1", "SCEH"}
1893	{"ECM-1", "ECM1"}
1894	{"ARHGEF31", "ECT-2", "ECT2", "FLJ10461", "MGC138291"}
1896	{"ED-1", "ED1", "ED1-A1", "ED1-A2", "EDA", "EDA-1", "EDA1", "EDA-2", "EDA2", "ODT-1", "ODT1", "STHAGX-1", "STHAGX1", "XHED", "XLHED"}
1901	{"CD363", "CHEDG-1", "CHEDG1", "D1S3362", "EDG-1", "FLJ58121", "S1P-1", "S1P1", "S1PR-1", "S1PR1"}
1902	{"EDG-2", "GPCR26", "LPA-1", "LPA1", "LPAR-1", "LPAR1", "MREC1.3", "REC.1.3", "VZG-1", "VZG1"}
1903	{"EDG-3", "EDG3", "FLJ93220", "LPB-3", "LPB3", "MGC71696", "S1P-3", "S1P3", "S1PR-3", "S1PR3"}
1906	{"EDN-1", "EDN1", "ET-1", "ET1", "HDLCQ-7", "HDLCQ7", "PPET-1", "PPET1"}
1907	{"EDN-2", "EDN2", "ET-2", "ET2", "PPET-2", "PPET2"}
1908	{"EDN-3", "EDN3", "ET-3", "ET3", "HSCR-4", "HSCR4", "MGC15067", "MGC61498", "PPET-3", "PPET3", "WS4B"}
1909	{"EDNRA", "ETA", "ETAR", "ETRA"}
1910	{"ABCDS", "EDNRB", "ET-B", "ETB", "ET-BR", "ETBR", "ETRB", "HSCR", "HSCR-2", "HSCR2", "WS4A"}
1911	{"EDR-1", "EDR1", "HPH-1", "HPH1", "PHC-1", "PHC1", "RAE28"}
1912	{"EDR-2", "EDR2", "MGC163502", "PHC-2", "PHC2"}
1913	{"EEC", "EEC-1", "EEC1"}
1914	{"EEC-2", "EEC2"}
1915	{"CCS-3", "CCS3", "EE1A-1", "EE1A1", "EEF1A", "EEF1A-1", "EEF1A1", "EF-TU", "FLJ25721", "GRAF-1EF", "HNGC:16303", "LENG-7", "LENG7", "MGC102687", "MGC131894", "MGC16224", "PTI-1", "PTI1"}
1917	{"EEF1A-2", "EEF1A2", "EF-1-ALPHA-2", "FLJ41696", "STN", "STNL"}
1918	{"EEF1A-3", "EEF1A3"}
1932	{"EEF1B2P-1", "EEF1B2P1"}
1933	{"EEF1B-2", "EEF1B2"}
1934	{"BETA-3", "EEF1B2P-2", "EEF1B2P2", "EEF1B-3", "EEF1B3", "EEF-1BETA5A"}
1936	{"EEF1D", "EF-1D", "EF1D", "FLJ20897", "FP1047"}
1937	{"EEF1G", "EF1G", "GIG35"}
1938	{"EEF-2", "EEF2", "EF-2", "EF2"}
1939	{"EIF2D", "HCA56"}
1940	{"EEGL", "EEGV-1", "EEGV1"}
1942	{"ECKLG", "EFL-1", "EFL1", "EFNA-1", "EFNA1", "EPLG-1", "EPLG1", "LERK-1", "LERK1", "TNFAIP-4", "TNFAIP4"}
1943	{"EFNA-2", "EFNA2", "ELF-1", "EPLG-6", "EPLG6", "HEK7-L", "LERK-6", "LERK6"}
1944	{"EFL-2", "EFL2", "EFNA-3", "EFNA3", "EHK1-L", "EPLG-3", "EPLG3", "LERK-3", "LERK3"}
1945	{"EFL-4", "EFL4", "EFNA-4", "EFNA4", "EPLG-4", "EPLG4", "FLJ57652", "LERK-4", "LERK4", "MGC125826"}
1946	{"AF-1", "AF1", "EFL-5", "EFL5", "EFNA-5", "EFNA5", "EPLG-7", "EPLG7", "LERK-7", "LERK7", "RAGS"}
1947	{"CFND", "CFNS", "EFL-3", "EFL3", "EFNB-1", "EFNB1", "ELK-L", "EPLG-2", "EPLG2", "LERK-2", "LERK2", "MGC8782"}
1948	{"EFNB-2", "EFNB2", "EPLG-5", "EPLG5", "HTK-L", "HTKL", "LERK-5", "LERK5", "MGC126226", "MGC126227", "MGC126228"}
1949	{"EFL-6", "EFL6", "EFNB-3", "EFNB3", "EPLG-8", "EPLG8", "LERK-8", "LERK8"}
1950	{"EGF", "HOMG-4", "HOMG4", "URG"}
1951	{"CDHF11", "CELSR-3", "CELSR3", "EGFL-1", "EGFL1", "FMI-1", "FMI1", "HFMI-1", "HFMI1", "MEGF-2", "MEGF2", "RESDA-1", "RESDA1"}
1952	{"CDHF10", "CELSR-2", "CELSR2", "EGFL-2", "EGFL2", "FLAMINGO1", "FLJ34118", "FLJ42737", "FLJ45143", "FLJ45845", "KIAA0279", "MEGF-3", "MEGF3"}
1953	{"EGFL-3", "EGFL3", "KIAA0815", "MEGF-6", "MEGF6"}
1954	{"C19ORF49", "EGFL-4", "EGFL4", "FLJ22365", "MEGF-8", "MEGF8", "MGC120684", "MGC138147"}
1955	{"EGFL-5", "EGFL5", "MEGF-9", "MEGF9"}
1956	{"EGFR", "ERBB", "ERBB-1", "ERBB1", "HER-1", "HER1", "MENA", "PIG61"}
1957	{"EGI", "EIG", "EIG-1", "EIG1"}
1958	{"AT225", "EGR-1", "EGR1", "G0S30", "KROX-24", "NGFI-A", "TIS-8", "TIS8", "ZIF-268"}
1959	{"AT591", "CMT1D", "DKFZP686J1957", "EGR-2", "EGR2", "KROX20"}
1960	{"EGR-3", "EGR3", "MGC138484", "PILOT"}
1961	{"EGR-4", "EGR4", "NGFI-C", "NGFIC", "PAT133"}
1962	{"ECHD", "EHHADH", "LBFP", "L-PBE", "MGC120586", "PBFE"}
1964	{"EIF-1A", "EIF1AX", "EIF-4C", "EIF4C"}
1965	{"EIF-2", "EIF-2ALPHA", "EIF2S-1", "EIF2S1"}
1967	{"EIF2B-1", "EIF2B1", "EIF2BA", "MGC117409", "MGC125868", "MGC125869"}
1968	{"EIF2G", "EIF-2GA", "EIF2GAMMA", "EIF2S-3", "EIF2S3"}
1969	{"EPHA-2", "EPHA2"}
1973	{"DDX2A", "EIF-4A", "EIF4A-1", "EIF4A1", "EIF-4A-I", "EIF4A-I"}
1974	{"BM-010", "DDX2B", "EIF4A-2", "EIF4A2", "EIF-4A-II", "EIF4A-II"}
1975	{"EIF-4B", "EIF4B", "PRO1843"}
1977	{"EIF4E", "EIF4E-1", "EIF4E1", "EIF4EL-1", "EIF4EL1", "MGC111573"}
1978	{"4E-BP1", "4EBP1", "BP-1", "EIF4EBP-1", "EIF4EBP1", "MGC4316", "PHAS-I"}
1979	{"4EBP2", "EIF4EBP-2", "EIF4EBP2", "PHASII"}
1980	{"DJ1022P6.3", "EIF4EL-2", "EIF4EL2", "EIF4EP-1", "EIF4EP1"}
1981	{"DKFZP686A1451", "EIF4G", "EIF-4G1", "EIF4G-1", "EIF4G1", "EIF4GI", "P220", "PARK18"}
1982	{"AAG-1", "AAG1", "DAP-5", "DAP5", "EIF4G-2", "EIF4G2", "FLJ41344"}
1983	{"EIF-5", "EIF5"}
1984	{"EIF5A", "EIF5A-1", "EIF5A1", "EIF5AI", "MGC104255", "MGC99547"}
1986	{"EIF5AP-2", "EIF5AP2"}
1987	{"EIF5AP-3", "EIF5AP3"}
1990	{"CELA-1", "CELA1", "ELA-1", "ELA1"}
1991	{"ELA-2", "ELA2", "ELANE", "HLE", "HNE", "NE", "PMN-E"}
1992	{"EI", "ELANH-2", "ELANH2", "LEI", "M/NEI", "MNEI", "PI-2", "PI2", "SERPINB-1", "SERPINB1"}
1993	{"ELAVL-2", "ELAVL2", "HEL-N1", "HELN-1", "HELN1", "HUB"}
1994	{"ELAV-1", "ELAV1", "ELAVL-1", "ELAVL1", "HUA", "HUR", "MELG"}
1995	{"DKFZP547J036", "ELAVL-3", "ELAVL3", "HUC", "HUCL", "MGC20653", "PLE21"}
1996	{"ELAVL-4", "ELAVL4", "HUD", "PNEM"}
1998	{"B", "ELF-2", "ELF2", "EU32", "NERF", "NERF-1A", "NERF-1B", "NERF-2"}
1999	{"ELF-3", "ELF3", "ERT", "ESE-1", "ESX"}
2000	{"ELF-4", "ELF4", "ELFR"}
2001	{"ELF-5", "ELF5", "ESE-2", "ESE2"}
2003	{"ELK2.1", "ELK2AP", "ELK2P-1", "ELK2P1", "MGC39713"}
2004	{"ELK-3", "ELK3", "ERP"}
2005	{"ELK-4", "ELK4"}
2006	{"ELN", "FLJ38671", "FLJ43523", "SVAS"}
2009	{"ELP79", "EMAP", "EMAPL", "EML-1", "EML1", "FLJ45033", "HUEMAP"}
2010	{"EDMD", "EMD", "LEMD-5", "LEMD5"}
2011	{"EMK-1", "EMK1", "MARK-2", "MARK2", "MGC99619", "PAR-1B", "PAR1B"}
2012	{"CL-20", "EMP-1", "EMP1", "TMP"}
2013	{"EMP-2", "EMP2", "MGC9056", "XMP"}
2014	{"EMP-3", "EMP3", "YMP"}
2015	{"EMR-1", "EMR1", "TM7LN-3", "TM7LN3"}
2016	{"EMX-1", "EMX1"}
2017	{"CTTN", "EMS-1", "EMS1", "FLJ34459"}
2018	{"EMX-2", "EMX2"}
2019	{"EN-1", "EN1"}
2020	{"EN-2", "EN2"}
2021	{"ENDOG", "FLJ27463"}
2022	{"CD105", "END", "ENG", "FLJ41744", "HHT-1", "HHT1", "ORW", "ORW-1", "ORW1"}
2023	{"ENO-1", "ENO1", "ENO1L-1", "ENO1L1", "MPB-1", "MPB1", "NNE", "PPH"}
2025	{"ENO1P", "ENO1P-1", "ENO1P1"}
2026	{"ENO-2", "ENO2", "NSE"}
2027	{"ENO-3", "ENO3", "GSD13", "MSE"}
2028	{"APA", "CD249", "ENPEP", "GP160"}
2029	{"ARPP-19E", "ENSA", "MGC4319", "MGC78563", "MGC8394"}
2030	{"ENT-1", "ENT1", "MGC1465", "MGC3778", "SLC29A-1", "SLC29A1"}
2031	{"ENUR-1", "ENUR1"}
2032	{"ENUR-2", "ENUR2"}
2033	{"EP300", "KAT3B", "P300", "RSTS-2", "RSTS2"}
2034	{"BHLHE73", "ECYT-4", "ECYT4", "EPAS-1", "EPAS1", "HIF2A", "MOP-2", "MOP2", "PASD-2", "PASD2"}
2035	{"4.1R", "EL-1", "EL1", "EPB41"}
2036	{"4.1N", "DKFZP686H17242", "EPB41L-1", "EPB41L1", "KIAA0338", "MGC11072", "MRD11"}
2037	{"4.1-G", "DKFZP781D1972", "DKFZP781H1755", "EPB41L-2", "EPB41L2"}
2038	{"EPB42", "MGC116735", "MGC116737", "SPH-5", "SPH5"}
2039	{"DMT", "EPB49", "FLJ78462", "FLJ98848"}
2040	{"BND-7", "BND7", "EPB-7", "EPB7", "EPB72", "STOM"}
2041	{"EPH", "EPHA-1", "EPHA1", "EPHT", "EPHT-1", "EPHT1", "MGC163163"}
2042	{"EK-4", "EK4", "EPHA-3", "EPHA3", "ETK-1", "ETK1", "HEK", "HEK-4", "HEK4"}
2043	{"EPHA-4", "EPHA4", "HEK-8", "HEK8", "SEK", "TYRO-1", "TYRO1"}
2044	{"CEK-7", "CEK7", "EPHA-5", "EPHA5", "HEK-7", "HEK7"}
2045	{"EHK-3", "EHK3", "EPHA-7", "EPHA7", "HEK11"}
2046	{"EEK", "EK-3", "EK3", "EPHA-8", "EPHA8", "HEK-3", "HEK3", "KIAA1459"}
2047	{"EPHB-1", "EPHB1", "EPHT-2", "EPHT2", "FLJ37986", "HEK-6", "HEK6"}
2048	{"DRT", "EK-5", "EK5", "EPHB-2", "EPHB2", "EPHT-3", "EPHT3", "HEK-5", "HEK5", "MGC87492", "PCBC", "TYRO-5", "TYRO5"}
2049	{"EPHB-3", "EPHB3", "ETK-2", "ETK2", "HEK-2", "HEK2", "TYRO-6", "TYRO6"}
2050	{"EPHB-4", "EPHB4", "HTK", "MYK-1", "MYK1", "TYRO11"}
2051	{"EPHB-6", "EPHB6", "MGC129910", "MGC129911"}
2052	{"EPHX", "EPHX-1", "EPHX1", "EPOX", "HYL-1", "HYL1", "MEH"}
2053	{"EPHX-2", "EPHX2", "SEH"}
2054	{"EPIM", "EPM", "MGC51014", "STX-2", "STX2", "STX2A", "STX2B", "STX2C"}
2055	{"C8ORF61", "CLN-8", "CLN8", "EPMR", "FLJ39417"}
2056	{"MGC138142", "MVCD-2", "MVCD2"}
2057	{"EPO-R", "EPOR", "MGC138358"}
2058	{"DKFZP313B047", "EARS", "EPRS", "GLUPRORS", "PARS", "QPRS"}
2059	{"EPS-8", "EPS8"}
2060	{"AF-1P", "AF1P", "EPS15", "MLLT-5", "MLLT5"}
2063	{"EAR-2", "EAR2", "ERBAL-2", "ERBAL2", "NR2F-6", "NR2F6"}
2064	{"CD340", "ERBB-2", "ERBB2", "HER-2", "HER2", "HER-2/NEU", "MLN 19", "NGL", "TKR-1", "TKR1"}
2065	{"C-ERBB-3", "C-ERBB3", "ERBB-3", "ERBB3", "ERBB3-S", "HER-3", "HER3", "LCCS-2", "LCCS2", "MDA-BF-1", "MGC88033", "P180-ERBB3", "P45-SERBB3", "P85-SERBB3"}
2066	{"ERBB-4", "ERBB4", "HER-4", "HER4", "MGC138404", "P180ERBB4"}
2067	{"COFS-4", "COFS4", "ERCC-1", "ERCC1", "RAD10", "UV20"}
2068	{"COFS-2", "COFS2", "EM-9", "EM9", "ERCC-2", "ERCC2", "MGC102762", "MGC126218", "MGC126219", "XPD"}
2069	{"EREG"}
2070	{"CMD1J", "DFNA10", "EYA-4", "EYA4"}
2071	{"ERCC-3", "ERCC3", "GTF2H", "RAD25", "XPB"}
2072	{"ERCC11", "ERCC-4", "ERCC4", "XPF"}
2073	{"COFS-3", "COFS3", "ERCC-5", "ERCC5", "ERCM-2", "ERCM2", "UVDR", "XPG", "XPGC"}
2074	{"ARMD-5", "ARMD5", "CKN-2", "CKN2", "COFS", "COFS-1", "COFS1", "ERCC-6", "ERCC6", "RAD26"}
2076	{"ERCM-1", "ERCM1"}
2077	{"PE-2", "PE2"}
2078	{"ERG", "ERG-3"}
2079	{"DROER", "ERH", "FLJ27340"}
2081	{"ERN-1", "ERN1", "FLJ30999", "HIRE1P", "IRE-1", "IRE1", "IRE1A", "IRE1P", "MGC163277", "MGC163279"}
2082	{"ERPL-1", "ERPL1", "HLM-2", "HLM2"}
2083	{"ERPL-2", "ERPL2", "HLM-25"}
2086	{"ENVR", "ERV-3", "ERV3", "ERV3-1", "ERV-R", "FLJ23884", "HERV-R", "HERVR"}
2090	{"ESA-4", "ESA4"}
2091	{"FBL", "FIB", "FLRN", "RNU3IP-1", "RNU3IP1"}
2096	{"ESAT"}
2097	{"ESB-3", "ESB3"}
2098	{"ESD", "FGH", "FLJ11763"}
2099	{"DKFZP686N23123", "ERA", "ERALPHA", "ESR", "ESR-1", "ESR1", "ESRA", "NR3A-1", "NR3A1"}
2100	{"ERB", "ER-BETA", "ESR-2", "ESR2", "ESRB", "ESR-BETA", "ESTRB", "NR3A-2", "NR3A2"}
2101	{"ERR-1", "ERR1", "ERRA", "ERRALPHA", "ESRL-1", "ESRL1", "ESRRA", "NR3B-1", "NR3B1"}
2103	{"DFNB35", "ERR-2", "ERR2", "ERRB", "ESRL-2", "ESRL2", "ESRRB", "NR3B-2", "NR3B2"}
2104	{"DKFZP781L1617", "ERR-3", "ERR3", "ERRGAMMA", "ESRRG", "FLJ16023", "KIAA0832", "NR3B-3", "NR3B3"}
2107	{"D5S1995", "ETF-1", "ETF1", "MGC111066", "SUP45L-1", "SUP45L1", "TB3-1"}
2108	{"ETFA", "GA-2", "GA2"}
2109	{"ETFB"}
2110	{"ETFDH", "ETFQO"}
2112	{"ETM"}
2113	{"ETS-1", "ETS1", "FLJ10768"}
2114	{"ETS-2", "ETS2", "ETS2IT-1", "ETS2IT1"}
2115	{"DKFZP781L0674", "ER81", "ETV-1", "ETV1", "MGC104699", "MGC120533", "MGC120534"}
2116	{"ER71", "ETSRP71", "ETV-2", "ETV2", "MGC129834", "MGC129835"}
2117	{"BA110J1.4", "ETV-3", "ETV3", "FLJ79173", "METS", "PE-1", "PE1"}
2118	{"E1A-F", "E1AF", "ETV-4", "ETV4", "PEA-3", "PEA3", "PEAS-3", "PEAS3"}
2119	{"ERM", "ETV-5", "ETV5"}
2120	{"ETV-6", "ETV6", "TEL", "TEL/ABL"}
2121	{"DWF-1", "EVC", "EVC-1", "EVC1", "EVCL", "MGC105107"}
2122	{"EVI-1", "EVI1", "MDS-1", "MDS1", "MDS1-EVI1", "MECOM", "MGC163392", "MGC97004", "PRDM-3", "PRDM3"}
2123	{"EVDA", "EVI-2", "EVI2", "EVI-2A", "EVI2A"}
2124	{"CD361", "D17S376", "EVDB", "EVI2B"}
2125	{"EVPK", "EVPL"}
2128	{"EVX-1", "EVX1"}
2130	{"BK984G1.4", "EWS", "EWSR-1", "EWSR1"}
2131	{"EXT", "EXT-1", "EXT1", "TRPS-2", "TRPS2", "TTV"}
2132	{"SOTV"}
2133	{"EXT-3", "EXT3"}
2134	{"EXTL", "EXTL-1", "EXTL1", "MGC70794"}
2135	{"EXTL-2", "EXTL2", "EXTR-2", "EXTR2"}
2137	{"BOTV", "DKFZP686C2342", "EXTL-3", "EXTL3", "EXTR-1", "EXTR1", "KIAA0519", "REGR", "RPR"}
2138	{"EYA-1", "EYA1", "MGC141875"}
2139	{"EAB-1", "EAB1", "EYA-2", "EYA2", "MGC10614"}
2140	{"DKFZP686C132", "EYA-3", "EYA3"}
2141	{"EYCL-1", "EYCL1", "GEY"}
2145	{"KIAA0388", "KMT6B"}
2146	{"ENX-1", "ENX1", "EZH-2", "EZH2", "KMT-6", "KMT6", "KMT6A", "MGC9169"}
2147	{"F2", "PT"}
2149	{"CF2R", "F2R", "HTR"}
2150	{"F2RL-1", "F2RL1", "GPR11"}
2151	{"F2RL-2", "F2RL2"}
2152	{"CD142", "FLJ17960", "TFA"}
2153	{"F5", "FVL", "PCCF"}
2155	{"F7","FVII"}
2156	{"F7E", "F7R"}
2157	{"AHF", "DXS1253E", "F8", "F8B", "F8C", "FVIII", "HEMA"}
2158	{"F9", "HEMB", "MGC129641", "MGC129642"}
2159	{"FXA"}
2160	{"FXI", "MGC141891"}
2161	{"F1-2", "F12", "HAE-3", "HAE3", "HAEX", "HAF"}
2162	{"F13A", "F13A-1", "F13A1"}
2165	{"F13B", "FXIIIB"}
2166	{"FAAH-1", "MGC102823", "MGC138146"}
2167	{"A-FABP", "AFABP", "ALBP", "AP-2", "AP2", "FABP-4", "FABP4"}
2168	{"FABP-1", "FABP1", "FABPL", "L-FABP"}
2169	{"FABP-2", "FABP2", "FABPI", "I-FABP", "MGC133132"}
2170	{"FABP11", "FABP-3", "FABP3", "H-FABP", "MDGI", "O-FABP"}
2171	{"E-FABP", "EFABP", "PA-FABP", "PAFABP"}
2172	{"FABP-6", "FABP6", "I-15P", "I-BABP", "I-BALB", "I-BAP", "ILBP", "ILBP-3", "ILBP3", "ILLBP"}
2173	{"B-FABP", "BLBP", "DKFZP547J2313", "FABP-7", "FABP7", "FABPB"}
2175	{"FAA", "FACA", "FA-H", "FANCA", "FANCH", "MGC75158"}
2176	{"FA-3", "FA3", "FAC", "FACC", "FANCC"}
2177	{"DKFZP762A223", "FA-4", "FA4", "FA-D2", "FAD-2", "FAD2", "FANCD-2", "FANCD2", "FLJ23826"}
2178	{"FANCE"}
2180	{"ACS-1", "ACS1", "ACSL-1", "ACSL1", "FACL-1", "FACL1", "FACL-2", "FACL2", "LACS", "LACS-1", "LACS1"}
2181	{"ACSL-3", "ACSL3", "FACL-3", "FACL3", "PRO2194"}
2182	{"ACS-4", "ACS4", "ACSL-4", "ACSL4", "FACL-4", "FACL4", "LACS-4", "LACS4", "MRX63", "MRX68"}
2184	{"FLJ51912"}
2185	{"CADTK", "CAKB", "FADK-2", "FADK2", "FAK-2", "FAK2", "PTK", "PTK2B", "PYK-2", "PYK2", "RAFTK"}
2186	{"BPTF", "FAC-1", "FAC1", "FALZ", "NURF301"}
2187	{"FA-2", "FA2", "FAAP90", "FAAP95", "FAB", "FACB"}
2188	{"FANCF", "MGC126856"}
2189	{"FAG", "FANCG", "XRCC-9", "XRCC9"}
2191	{"DKFZP686G13158", "FAPA"}
2192	{"FBLN", "FBLN-1", "FBLN1", "FIBL-1", "FIBL1"}
2193	{"CML33", "FARSA", "FARSL", "FARSLA", "FRSA", "PHEHA"}
2194	{"FASN", "MGC14367", "MGC15706", "OA-519", "SDR27X-1", "SDR27X1"}
2195	{"CDHF-7", "CDHF7", "CDHR-8", "CDHR8", "FAT-1", "FAT1", "HFAT-1", "HFAT1", "ME-5", "ME5"}
2196	{"CDHF-8", "CDHF8", "CDHR-9", "CDHR9", "FAT-2", "FAT2", "HFAT-2", "HFAT2", "MEGF-1", "MEGF1"}
2197	{"ASR-1", "ASR1", "FAU", "FAU-1", "FAU1", "FLJ22986", "FUB-1", "FUB1", "FUBI", "MNSFBETA", "RPS30", "S3-0", "S30"}
2199	{"FBLN-2", "FBLN2"}
2200	{"ACMICD", "FBN-1", "FBN1", "GPHYSD-2", "GPHYSD2", "MASSFBN", "MFS-1", "MFS1", "SGS", "SSKS", "WMS-2", "WMS2"}
2201	{"CCA", "DA-9", "DA9", "FBN-2", "FBN2"}
2202	{"DHRD", "DRAD", "EFEMP-1", "EFEMP1", "FBLN-3", "FBLN3", "FBNL", "FLJ35535", "MGC111353", "MLVT", "MTLV", "S1-5"}
2203	{"FBP-1", "FBP1"}
2204	{"CD89", "FCAR"}
2205	{"FCE1A", "FCER1A", "FCERI"}
2206	{"ATOPY", "FCER1B", "FCERI"}
2207	{"FCER1G", "FCRG"}
2208	{"CD23", "CD23A", "CLEC4J", "FCE-2", "FCE2", "FCER-2", "FCER2", "IGEBF"}
2209	{"CD64", "CD64A", "FCGR1A", "FCRI", "FLJ18345"}
2210	{"CD64B", "FCGR1B", "IGFRB"}
2212	{"CD32A", "CDW32", "FCGR", "FCGR2A", "FCGR2A-1", "FCGR2A1", "MGC23887", "MGC30032"}
2213	{"CD32B", "FCGR2B"}
2214	{"CD16A", "FCGR3A", "FCGRIII", "FCRIIIA", "IGFR-3", "IGFR3"}
2215	{"CD16B", "FCGR3B", "FCRIIIB"}
2216	{"FDX1P-2", "FDX1P2", "FDXP-2", "FDXP2"}
2217	{"ALPHA-CHAIN", "FCGRT", "FCRN"}
2218	{"CMD1X", "FCMD", "FKTN", "LGMD2M", "MDDGA-4", "MDDGA4", "MDDGB-4", "MDDGB4", "MDDGC-4", "MDDGC4", "MGC126857", "MGC134944", "MGC134945", "MGC138243"}
2219	{"FCN-1", "FCN1", "FCNM"}
2220	{"EBP-37", "FCN-2", "FCN2", "FCNL", "FICOLIN-2"}
2221	{"FCPX"}
2222	{"ERG-9", "ERG9", "FDFT-1", "FDFT1", "SQS"}
2224	{"FDPS", "FPPS"}
2227	{"FDPSL-3", "FDPSL3", "FDPSP-3", "FDPSP3", "FPSL-3", "FPSL3"}
2228	{"CHR39B", "FDPSL-4", "FDPSL4", "FDPSP-4", "FDPSP4", "FPSL-4", "FPSL4"}
2229	{"CHR39C", "FDPSL-5", "FDPSL5", "FDPSP-5", "FDPSP5", "FPSL-5", "FPSL5"}
2230	{"ADX", "FDX", "FDX-1", "FDX1", "LOH11CR1D"}
2231	{"ADXP-1", "ADXP1", "FDX1P-1", "FDX1P1", "FDXP-1", "FDXP1"}
2232	{"ADXR", "FDXR"}
2233	{"FEB-1", "FEB1"}
2234	{"FEB-2", "FEB2"}
2235	{"FCE", "FECH"}
2236	{"FECHP", "FECHP-1", "FECHP1"}
2237	{"FEN-1", "FEN1", "MF-1", "MF1", "RAD-2", "RAD2"}
2239	{"GPC-4", "GPC4", "K-GLYPICAN"}
2241	{"FER", "PPP1R74", "TYK-3", "TYK3"}
2242	{"FES"}
2243	{"FGA", "FIB-2", "FIB2", "MGC119422", "MGC119423", "MGC119425"}
2244	{"FGB", "MGC104327", "MGC120405"}
2245	{"AAS", "FGD-1", "FGD1", "FGDY", "MRXS16", "ZFYVE-3", "ZFYVE3"}
2246	{"AFGF", "ECGFA", "ECGFB", "ECGF-BETA", "FGF-1", "FGF1", "FGFA", "FGF-ALPHA", "GLIO703", "HBGF-1", "HBGF1"}
2247	{"BFGF", "FGFB", "HBGF-2"}
2248	{"FGF-3", "FGF3", "HBGF-3"}
2249	{"FGF-4", "FGF4", "HBGF-4", "HST-1", "K-FGF", "KFGF"}
2250	{"FGF-5", "FGF5", "HBGF-5", "SMAG-82"}
2251	{"FGF-6", "FGF6", "HBGF-6", "HST-2", "HST2"}
2252	{"FGF-7", "FGF7", "HBGF-7", "KGF"}
2253	{"AIGF", "FGF-8", "FGF8", "HBGF-8", "KAL-6", "KAL6", "MGC149376"}
2254	{"FGF-9", "FGF9", "GAF", "HBFG-9", "MGC119914", "MGC119915", "SYNS-3", "SYNS3"}
2255	{"FGF10"}
2256	{"FGF11", "FHF-3", "FHF3", "FLJ16061", "MGC102953", "MGC45269"}
2257	{"FGF12", "FGF12B", "FHF-1", "FHF1"}
2258	{"FGF13", "FHF-2", "FHF2"}
2259	{"FGF-14", "FGF14", "FHF-4", "FHF4", "MGC119129", "SCA27"}
2260	{"BFGFR", "BFGF-R-1", "CD331", "CEK", "FGFBR", "FGFR-1", "FGFR1", "FLJ99988", "FLT-2", "FLT2", "HBGFR", "KAL-2", "KAL2", "N-SAM", "OGD"}
2261	{"ACH", "CD333", "CEK-2", "CEK2", "FGFR-3", "FGFR3", "HSFGFR3EX", "JTK-4", "JTK4"}
2262	{"GPC-5", "GPC5"}
2263	{"BEK", "BFR-1", "CD332", "CEK-3", "CEK3", "ECT-1", "ECT1", "FGFR-2", "FGFR2", "FLJ98662", "JWS", "KGFR", "K-SAM", "TK14", "TK25"}
2264	{"CD334", "FGFR-4", "FGFR4", "JTK-2", "JTK2", "MGC20292", "TKF"}
2265	{"FGFR-6", "FGFR6"}
2266	{"FGG"}
2267	{"FGL-1", "FGL1", "HFREP-1", "HFREP1", "HP-041", "LFIRE-1", "LFIRE1", "MGC12455"}
2268	{"C-FGR", "C-SRC2", "FGR", "FLJ43153", "MGC75096", "P55C-FGR", "P55-FGR", "P58C-FGR", "P58-FGR"}
2270	{"FGS-2", "FGS2"}
2271	{"HLRCC", "LRCC", "MCUL-1", "MCUL1"}
2272	{"AP3AASE", "FHIT", "FRA3B"}
2273	{"FHL-1", "FHL1A", "FHL1B", "FLH1A", "KYOT", "MGC111107", "SLIM-1", "SLIM1", "SLIMMER", "XMPMA"}
2274	{"AAG11", "DRAL", "FHL-2", "FHL2", "SLIM-3", "SLIM3"}
2275	{"MGC19547", "MGC23614", "MGC8696", "SLIM-2", "SLIM2"}
2277	{"FIGF", "VEGF-D", "VEGFD"}
2279	{"FIM-3", "FIM3"}
2280	{"FKBP-1", "FKBP1", "FKBP-12", "FKBP1A", "PKC12", "PKCI-2", "PKCI2"}
2281	{"FKBP12.6", "FKBP1B", "FKBP1L", "OTK-4", "OTK4", "PKBP1L"}
2282	{"FKBP1AP-1", "FKBP1AP1", "FKBP1P-1", "FKBP1P1"}
2283	{"FKBP1AP-2", "FKBP1AP2", "FKBP1P-2", "FKBP1P2"}
2284	{"FKBP1AP-3", "FKBP1AP3", "FKBP1P-3", "FKBP1P3"}
2285	{"FKBP1AP-4", "FKBP1AP4", "FKBP1P-4", "FKBP1P4"}
2286	{"FKBP-13", "FKBP-2", "FKBP2"}
2287	{"FKBP-25", "FKBP25", "FKBP-3", "FKBP3"}
2288	{"FKBP-4", "FKBP4", "FKBP52", "FKBP59", "HBI", "HSP56"}
2289	{"AIG-6", "AIG6", "FKBP-5", "FKBP5", "FKBP54", "MGC111006", "PTG-10"}
2290	{"BF-1", "BF1", "BF-2", "BF2", "FHKL-3", "FHKL3", "FKH-2", "FKH2", "FKHL-1", "FKHL1", "FKHL-2", "FKHL2", "FKHL-3", "FKHL3", "FKHL-4", "FKHL4", "FOXG-1", "FOXG1", "FOXG1A", "FOXG1B", "FOXG1C", "HBF-1", "HBF-2", "HBF2", "HBF-3", "HBF-G2", "HFK-1", "HFK1", "HFK-2", "HFK2", "HFK-3", "HFK3", "KHL-2", "KHL2", "QIN"}
2294	{"ACDMPV", "FKHL-5", "FKHL5", "FOXF-1", "FOXF1", "FREAC-1", "FREAC1", "MGC105125"}
2295	{"FKHL-6", "FKHL6", "FOXF-2", "FOXF2", "FREAC-2", "FREAC2"}
2296	{"FKHL-7", "FKHL7", "FOXC-1", "FOXC1", "FREAC-3", "FREAC3", "IGDA", "IRID-1", "IRID1", "RIEG-3", "RIEG3"}
2297	{"FKHL-8", "FKHL8", "FOXD-1", "FOXD1", "FREAC-4", "FREAC4"}
2298	{"FKHL-9", "FKHL9", "FOXD-4", "FOXD4", "FOXD4A", "FREAC-5", "FREAC5", "MGC105106"}
2299	{"FKH10", "FKHL10", "FOXI-1", "FOXI1", "FREAC-6", "FREAC6", "HFH-3", "HFH3", "MGC34197"}
2300	{"FKH-6", "FKH6", "FKHL11", "FOXL-1", "FOXL1", "FREAC-7", "FREAC7"}
2301	{"FKHL12", "FOXE-3", "FOXE3", "FREAC-8", "FREAC8"}
2302	{"FKHL13", "FOXJ-1", "FOXJ1", "HFH-4", "HFH4", "MGC35202"}
2303	{"FKHL14", "FOXC-2", "FOXC2", "MFH-1", "MFH1"}
2304	{"FKHL15", "FOXE-1", "FOXE1", "FOXE-2", "FOXE2", "HFKH-4", "HFKH4", "HFKL-5", "HFKL5", "TITF-2", "TITF2", "TTF-2"}
2305	{"FKHL16", "FOXM-1", "FOXM1", "FOXM1B", "HFH-11", "HFH11", "HNF-3", "INS-1", "MPHOSPH-2", "MPHOSPH2", "MPP-2", "PIG29", "TGT-3", "TGT3", "TRIDENT"}
2306	{"FKHL17", "FOXD-2", "FOXD2", "FREAC-9", "FREAC9"}
2307	{"FKHL18", "FOXS-1", "FOXS1", "FREAC10", "MGC4544"}
2308	{"FKH-1", "FKH1", "FKHR", "FOXO-1", "FOXO1", "FOXO1A"}
2309	{"AF6Q21", "DKFZP781A0677", "FKHRL-1", "FKHRL1", "FKHRL1P-2", "FKHRL1P2", "FOXO-2", "FOXO2", "FOXO-3", "FOXO3", "FOXO3A", "MGC12739", "MGC31925"}
2310	{"FKHRL1P-1", "FKHRL1P1", "FOXO3B"}
2311	{"FKHRP-1", "FKHRP1", "FOXO1B"}
2312	{"ATOD-2", "ATOD2"}
2313	{"FLI-1", "FLI1", "SIC-1"}
2314	{"FLI", "FLI-1", "FLI1", "FLII", "FLIL", "MGC39265"}
2315	{"MART-1", "MLANA"}
2316	{"ABPX", "CVD-1", "CVD1", "DKFZP434P031", "FLJ43642", "FLN", "FLN-1", "FLN1", "FLN-A", "FLNA", "NHBP", "OPD", "OPD-1", "OPD1", "OPD-2", "OPD2", "XLVD", "XMVD"}
2317	{"ABP-278", "AOI", "DKFZP686A1668", "DKFZP686O033", "FH-1", "FH1", "FLN1L", "FLN-B", "FLNB", "LRS-1", "LRS1", "TABP"}
2318	{"ABP280A", "ABPA", "ABPL", "FLJ10186", "FLN-2", "FLN2", "FLNC", "MFM-5", "MFM5", "MPD-4", "MPD4"}
2319	{"ECS-1", "ECS1", "FLOT-2", "FLOT2", "M17S-1", "M17S1"}
2321	{"FLT", "FLT-1", "FLT1", "VEGFR-1", "VEGFR1"}
2322	{"CD135", "FLK-2", "FLK2", "FLT-3", "FLT3"}
2323	{"FL", "FLT3L", "FLT3LG"}
2324	{"FLT-4", "FLT4", "FLT41", "LMPH1A", "VEGFR-3", "VEGFR3"}
2326	{"FMO-1", "FMO1"}
2327	{"FLJ40826", "FMO1B-1", "FMO1B1"}
2328	{"DJ127D3.1", "FMO-3", "FMO3", "FMOII", "MGC34400", "TMAU"}
2329	{"FMO-4", "FMO4"}
2330	{"FMO-5", "FMO5"}
2331	{"FMOD", "SLRR2E"}
2332	{"FMRP", "MGC87458", "POF-1", "POF1"}
2334	{"AFF-2", "AFF2", "FMR2P", "OX19"}
2335	{"CIG", "DKFZP686F10164", "DKFZP686H0342", "DKFZP686I1370", "DKFZP686O13149", "ED-B", "FINC", "FN", "FN-1", "FN1", "FNZ", "GFND", "GFND-2", "GFND2", "LETS"}
2336	{"FND"}
2339	{"FNTA", "FPTA", "MGC99680", "PGGT1A", "PTAR-2", "PTAR2"}
2341	{"FNTAL-2", "FNTAL2", "FNTAP-2", "FNTAP2"}
2342	{"FNTB", "FPTB", "MGC31935"}
2346	{"FGCP", "FOLH", "FOLH-1", "FOLH1", "GCPII", "MGCP", "NAALAD-1", "NAALAD1", "NAALADASE", "PSMA"}
2348	{"FOLR", "FOLR-1", "FOLR1"}
2350	{"BETA-HFR", "FBP/PL-1", "FOLR-2", "FOLR2", "FR-BETA", "FR-P3"}
2352	{"FOLR-3", "FOLR3", "FR-G", "FR-GAMMA", "GAMMA-HFR"}
2353	{"C-FOS", "FOS"}
2354	{"DKFZP686C0818", "FOSB", "G0S-3", "G0S3", "GOS-3", "GOS3", "GOSB", "MGC42291"}
2355	{"FLJ23306", "FOSL-2", "FOSL2", "FRA-2", "FRA2"}
2356	{"FPGS"}
2357	{"FMLP", "FPR", "FPR-1", "FPR1"}
2358	{"ALXR", "FMLP-R-II", "FMLPX", "FPR-2", "FPR2", "FPR2A", "FPRL-1", "FPRL1", "HM63", "LXA4R"}
2359	{"FML2_HUMAN", "FMLPY", "FPR-3", "FPR3", "FPRL-2", "FPRL2", "RMLP-R-I"}
2360	{"FRA1A"}
2361	{"FRA1B"}
2362	{"FRA1C"}
2363	{"FRA1D"}
2364	{"FRA1E"}
2365	{"FRA1F"}
2366	{"FRA1G"}
2367	{"FRA1H"}
2368	{"FRA1I"}
2369	{"FRA1J"}
2370	{"FRA1K"}
2371	{"FRA1L"}
2372	{"FRA1M"}
2373	{"FRA2A"}
2374	{"FRA2B"}
2375	{"FRA2C"}
2376	{"FRA2D"}
2377	{"FRA2E"}
2378	{"FRA2F"}
2379	{"FRA2G"}
2380	{"FRA2H"}
2381	{"FRA2I"}
2382	{"FRA2J"}
2383	{"FRA2K"}
2384	{"FRA3A"}
2386	{"FRA3C"}
2387	{"FRA3D"}
2388	{"FRA4A"}
2389	{"FRA4B"}
2390	{"FRA4C"}
2391	{"FRA4D"}
2393	{"FRA5A"}
2394	{"FRA5B"}
2395	{"CYAY", "FARR", "FRDA", "FXN", "MGC57199", "X2-5", "X25"}
2396	{"FRA5C"}
2397	{"FRA5D"}
2398	{"FRA5E"}
2399	{"FRA5F"}
2400	{"FRA5G"}
2401	{"FRA6A"}
2402	{"FRA6B"}
2403	{"FRA6C"}
2404	{"FRA6D"}
2405	{"FRA6E"}
2406	{"FRA6F"}
2407	{"FRA6G"}
2408	{"FRA7A"}
2409	{"FRA7B"}
2410	{"FRA7C"}
2411	{"FRA7D"}
2412	{"FRA7E"}
2413	{"FRA7F"}
2414	{"D7S486", "FRA7G"}
2415	{"FRA7H"}
2416	{"FRA7I"}
2417	{"FRA7J"}
2418	{"FRA8A"}
2419	{"FRA8B"}
2420	{"FRDA-2", "FRDA2"}
2421	{"FRA8C"}
2422	{"FRA8D"}
2423	{"FRA8E"}
2425	{"FRA9A"}
2426	{"FRA9B"}
2427	{"FRA9C"}
2428	{"FRA9D"}
2429	{"FRA9E"}
2430	{"FRA9F"}
2432	{"FRA10B"}
2433	{"FRA10C"}
2434	{"FRA10D"}
2435	{"FRA10E"}
2436	{"FRA10F"}
2437	{"FRA10G"}
2438	{"FRA11A"}
2439	{"FRA11B"}
2440	{"FRA11C"}
2441	{"FRA11D"}
2442	{"FRA11E"}
2443	{"FRA11F"}
2444	{"FRK", "PTK-5", "PTK5", "RAK"}
2445	{"FRA11G"}
2446	{"FRA11H"}
2447	{"FRA11I"}
2448	{"FRA12A"}
2449	{"FRA12B"}
2450	{"FRA12C"}
2451	{"FRA12D"}
2452	{"FRA12E"}
2453	{"FRA13A"}
2454	{"FRA13B"}
2455	{"FRA13C"}
2456	{"FRA13D"}
2457	{"FRA14B"}
2458	{"FRA14C"}
2459	{"FRA15A"}
2460	{"FRA16A"}
2461	{"FRA16B"}
2462	{"FRA16C"}
2464	{"FRA16E"}
2465	{"FRA17A"}
2466	{"FRA17B"}
2467	{"FRA18A"}
2468	{"FRA18B"}
2469	{"FRA19A"}
2470	{"FRA19B"}
2471	{"FRA20A"}
2472	{"FRA20B"}
2473	{"FRA22A"}
2474	{"FRA22B"}
2475	{"FLJ44809", "FRAP", "FRAP-1", "FRAP1", "FRAP-2", "FRAP2", "MTOR", "RAFT-1", "RAFT1", "RAPT-1", "RAPT1"}
2478	{"FRAXB"}
2479	{"FRAXC"}
2480	{"FRAXD"}
2483	{"FRG-1", "FRG1", "FRG1A", "FSG-1", "FSG1"}
2487	{"FRE", "FRP-3", "FRZB", "FRZB-1", "FRZB1", "FRZB-PEN", "FZRB", "HFIZ", "OS-1", "OS1", "SFRP-3", "SFRP3", "SRFP-3", "SRFP3"}
2488	{"FSHB"}
2489	{"FSHD", "FSHD1A", "FSHMD", "FSHMD1A"}
2490	{"FSHD1B", "FSHMD1B"}
2491	{"CENP-I", "CENPI", "FSHPRH-1", "FSHPRH1", "LRPR-1", "LRPR1", "MIS-6", "MIS6"}
2492	{"FSHR", "FSHRO", "LGR-1", "LGR1", "MGC141667", "MGC141668", "ODG-1", "ODG1"}
2494	{"B1F", "B1F-2", "B1F2", "CPF", "FTF", "FTZ-F1", "FTZ-F1BETA", "HB1F-2", "LRH-1", "LRH1", "NR5A-2", "NR5A2"}
2495	{"FTH", "FTH-1", "FTH1", "FTHL-6", "FTHL6", "MGC104426", "PIG15", "PLIF"}
2496	{"FTH1P-1", "FTH1P1", "FTHL-1", "FTHL1"}
2497	{"FTH1P-2", "FTH1P2", "FTHL-2", "FTHL2"}
2498	{"FTH1P-3", "FTH1P3", "FTHL-3", "FTHL3", "FTHL3P"}
2499	{"FTH1P-4", "FTH1P4", "FTHL-4", "FTHL4"}
2500	{"FTH1P-7", "FTH1P7", "FTHL-7", "FTHL7"}
2501	{"FTH1P-8", "FTH1P8", "FTHL-8", "FTHL8"}
2502	{"FTH1P10", "FTHL10"}
2503	{"FTH1P11", "FTHL11"}
2504	{"FTH1P12", "FTHL12"}
2507	{"FTH1P15", "FTHL15"}
2508	{"FTH1P16", "FTH-2", "FTH2", "FTHL16"}
2509	{"FTH1P-5", "FTH1P5", "FTHL-5", "FTHL5", "FTHP-1", "FTHP1"}
2510	{"FTH1P21", "FTHL21", "FTHP-2", "FTHP2"}
2512	{"FTL", "MGC71996", "NBIA-3", "NBIA3"}
2515	{"ADAM-2", "ADAM2", "CRYN-1", "CRYN1", "CRYN-2", "CRYN2", "CT15", "FTNB", "PH30", "PH-30B"}
2516	{"AD4BP", "ELP", "FTZ-1", "FTZ1", "FTZF-1", "FTZF1", "NR5A-1", "NR5A1", "POF-7", "POF7", "SF-1", "SPGF-8", "SPGF8", "SRXY-3", "SRXY3"}
2517	{"FUCA", "FUCA-1", "FUCA1"}
2518	{"FUCA1P", "FUCA1P-1", "FUCA1P1"}
2519	{"DJ20N2.5", "FUCA-2", "FUCA2", "MGC1314"}
2520	{"GAST"}
2521	{"FUS", "HNRNPP-2", "HNRNPP2", "POMP75", "TLS"}
2522	{"FUSE"}
2523	{"FUT-1", "FUT1", "H", "HSC"}
2524	{"B12QTL-1", "B12QTL1", "FUT-2", "FUT2", "SE", "SE-2", "SE2", "SEC-2", "SEC2", "SEJ"}
2525	{"CD174", "FT3B", "FUCT-III", "FUT-3", "FUT3", "LES", "MGC131739"}
2526	{"CD15", "ELFT", "FUC-TIV", "FUT-4", "FUT4", "FUTIV", "LEX", "SSEA-1"}
2527	{"FUC-TV", "FUT-5", "FUT5"}
2528	{"FLJ40754", "FT1A", "FUC-TVI", "FUCT-VI", "FUT-6", "FUT6"}
2529	{"FUCT-VII", "FUT-7", "FUT7"}
2530	{"FUT-8", "FUT8", "MGC26465"}
2531	{"DHSR", "FLJ36555", "FLJ92680", "FVT-1", "FVT1", "KDSR", "SDR35C-1", "SDR35C1"}
2532	{"CCBP-1", "CCBP1", "CD234", "DARC", "DFY", "GPFY", "WBCQ-1", "WBCQ1"}
2533	{"ADAP", "FYB", "PRO0823", "SLAP-130"}
2534	{"FYN", "MGC45350", "P59-FYN"}
2535	{"FZ-2", "FZ2", "FZD-2", "FZD2", "FZE-2", "FZE2", "HFZ-2", "HFZ2"}
2537	{"6-16", "FAM14C", "G1P-3", "G1P3", "IFI-6", "IFI6", "IFI-6-16", "IFI616"}
2538	{"G6PC", "G6PC-1", "G6PC1", "G6PT", "GSD-1", "GSD1", "GSD1A", "MGC163350"}
2539	{"G6PD-1", "G6PD1"}
2540	{"G6PDL"}
2541	{"G6PR", "GSD1ASP"}
2542	{"G6PT-1", "G6PT1", "G6PT-2", "G6PT2", "G6PT-3", "G6PT3", "GSD1B", "GSD1C", "GSD1D", "MGC15729", "SLC37A-4", "SLC37A4", "TRG-19", "TRG19"}
2543	{"CT4.1", "GAGE-1", "GAGE1", "MGC33825"}
2546	{"G7P-1", "G7P1"}
2547	{"CTC75", "CTCBF", "G22P-1", "G22P1", "KU70", "ML-8", "ML8", "TLAA", "XRCC-6", "XRCC6"}
2548	{"GAA", "LYAG"}
2550	{"DJ271M21.1.1", "DJ271M21.1.2", "FLJ92613", "GABABR-1", "GABABR1", "GABBR1-3", "GB-1", "GB1", "GPRC3A"}
2551	{"E4TF1-60", "E4TF1A", "GABPA", "NFT-2", "NFT2", "NRF2A", "RCH04A07"}
2553	{"BABPB-2", "BABPB2", "E4TF1-47", "E4TF1-53", "GABPB", "NRF2B-1", "NRF2B1", "NRF2B-2", "NRF2B2"}
2554	{"ECA-4", "ECA4", "EJM-5", "EJM5", "GABRA-1", "GABRA1"}
2555	{"FLJ97076", "GABRA-2", "GABRA2"}
2556	{"GABRA-3", "GABRA3", "MGC33793"}
2557	{"GABRA-4", "GABRA4"}
2558	{"GABRA-5", "GABRA5", "MGC138184"}
2559	{"GABRA-6", "GABRA6", "MGC116903", "MGC116904"}
2560	{"GABRB-1", "GABRB1"}
2561	{"GABRB-2", "GABRB2", "MGC119386", "MGC119388", "MGC119389"}
2562	{"ECA-5", "ECA5", "GABRB-3", "GABRB3", "MGC9051"}
2563	{"EIG10", "EJM-7", "EJM7", "GABRD", "GEFSP-5", "GEFSP5", "MGC45284"}
2564	{"GABRE"}
2565	{"DKFZP686H2042", "GABRG-1", "GABRG1", "MGC33838"}
2566	{"CAE-2", "CAE2", "GABRG-2", "GABRG2", "GEFSP-3", "GEFSP3"}
2567	{"GABRG-3", "GABRG3"}
2568	{"GABRP", "MGC126386", "MGC126387"}
2569	{"GABRR-1", "GABRR1", "MGC163216"}
2570	{"GABRR-2", "GABRR2"}
2571	{"CPSQ-1", "CPSQ1", "FLJ45882", "GAD", "GAD-1", "GAD1"}
2572	{"GAD-2", "GAD2", "GAD65", "MGC161605", "MGC161607"}
2574	{"MGC120097"}
2575	{"CT4.3", "GAGE-3", "GAGE3"}
2576	{"CT4.4", "GAGE-4", "GAGE4"}
2577	{"CT4.5", "GAGE-5", "GAGE5"}
2578	{"CT4.6", "GAGE-6", "GAGE6"}
2579	{"GAGE-7", "GAGE7"}
2580	{"DNAJ26", "DNAJC26", "FLJ16629", "FLJ40395", "GAK", "MGC99654"}
2581	{"GALC"}
2582	{"FLJ95174", "FLJ97302", "GALE", "SDR1E-1", "SDR1E1"}
2583	{"B4GALNT-1", "B4GALNT1", "GALGT", "GALNACT"}
2584	{"GALK", "GALK-1", "GALK1"}
2585	{"GALK-2", "GALK2", "MGC1745"}
2587	{"GALNR", "GALNR-1", "GALNR1", "GALR-1", "GALR1"}
2588	{"FLJ17434", "FLJ42844", "FLJ98217", "GALNAC6S", "GALNS", "MPS4A"}
2589	{"GALNAC-T1", "GALNT-1", "GALNT1"}
2590	{"GALNAC-T2", "GALNT-2", "GALNT2"}
2591	{"DKFZP686C10199", "GALNAC-T3", "GALNT-3", "GALNT3", "HFTC", "MGC61909"}
2592	{"GALT"}
2593	{"GAMT", "PIG-2", "PIG2", "TP53I-2", "TP53I2"}
2595	{"FLJ40082", "GANC", "MGC138256"}
2596	{"B-50", "GAP43", "PP46"}
2597	{"G3PD", "GAPD", "GAPDH", "MGC88685"}
2601	{"GAPDHL-4", "GAPDHL4", "GAPDHP60", "GAPDL-4", "GAPDL4"}
2609	{"GAPDHL12", "GAPDHP67", "GAPDL12"}
2611	{"GAPDHL14", "GAPDHP69", "GAPDL14"}
2613	{"GAPDHL16", "GAPDHP71", "GAPDL16"}
2615	{"D11S833E", "LRRC32"}
2616	{"GAPDHL-2", "GAPDHL2", "GAPDHP-1", "GAPDHP1", "GAPDL-2", "GAPDL2", "GAPDP-1", "GAPDP1"}
2617	{"DSMAV", "GLYRS"}
2618	{"AIRS", "GART", "GARTF", "MGC47764", "PGFT", "PRGS"}
2619	{"GAS-1", "GAS1"}
2620	{"GAS-2", "GAS2", "MGC32610"}
2621	{"AXLLG", "AXSF", "DKFZP666G247", "FLJ34709", "GAS-6", "GAS6"}
2622	{"GAS11", "GAS-8", "GAS8", "MGC138326"}
2623	{"ERYF-1", "ERYF1", "GATA-1", "GATA1", "GF-1", "NFE-1", "NFE1", "XLTT"}
2624	{"DCML", "FLJ45948", "GATA-2", "GATA2", "MGC2306", "MONOMAC", "NFE1B"}
2625	{"GATA-3", "GATA3", "HDR", "HDRS", "MGC2346", "MGC5199", "MGC5445"}
2626	{"ASD-2", "ASD2", "GATA-4", "GATA4", "MGC126629"}
2627	{"GATA-6", "GATA6"}
2628	{"AGAT", "GATM"}
2629	{"GBA", "GBA-1", "GBA1", "GCB"}
2630	{"GBAP", "GBAP-1", "GBAP1", "MGC104662", "MGC40022", "MGC8614"}
2631	{"GBAS", "NIPSNAP-2", "NIPSNAP2"}
2632	{"GBE", "GBE-1", "GBE1"}
2633	{"GBP-1", "GBP1"}
2634	{"DKFZP451C2311", "GBP-2", "GBP2"}
2635	{"DKFZP686E0974", "DKFZP686L15228", "FLJ10961"}
2636	{"GBX-1", "GBX1"}
2637	{"GBX-2", "GBX2"}
2638	{"DBP/GC", "GC", "GRD-3", "GRD3", "VDBG", "VDBP"}
2639	{"ACAD-5", "ACAD5", "GCDH"}
2641	{"GCG", "GLP-2", "GLP2", "GRPP"}
2642	{"FLJ97182", "GCGR", "GGR", "MGC138246"}
2643	{"DYT-5", "DYT5", "DYT5A", "GCH", "GCH-1", "GCH1", "GTP-CH-1", "GTPCH-1", "GTPCH1", "HPABH4B"}
2644	{"GCHFR", "GFRP", "HST16933", "MGC138467", "MGC138469"}
2645	{"HHF-3", "HHF3", "HKIV", "HXKP", "LGLK", "MODY-2", "MODY2"}
2646	{"FGQTL-5", "FGQTL5", "GKRP"}
2647	{"BLOC1S-1", "BLOC1S1", "BLOS-1", "BLOS1", "GCN5L-1", "GCN5L1", "MGC87455", "MICOA", "RT14"}
2648	{"GCN-5", "GCN5", "GCN5L-2", "GCN5L2", "HGCN-5", "HGCN5", "KAT2A", "MGC102791", "PCAF-B"}
2649	{"GCNF", "GCNF-1", "GCNF1", "NR61", "NR6A-1", "NR6A1", "RTR"}
2650	{"C2GNT", "C2GNT-1", "C2GNT1", "C2GNT-L", "G6NT", "GCNT-1", "GCNT1", "MGC126335", "MGC126336", "NACGT-2", "NACGT2", "NAGCT-2", "NAGCT2"}
2651	{"BA360O19.2", "BA421M1.1", "CCAT", "GCNT-2", "GCNT2", "GCNT2C", "GCNT-5", "GCNT5", "IGNT", "MGC163396", "NACGT-1", "NACGT1", "NAGCT-1", "NAGCT1", "ULG-3", "ULG3"}
2652	{"CBD", "MGC176615", "MGC177321", "MGC198468", "MGC198469", "OPN1MW-1", "OPN1MW1"}
2653	{"GCSH"}
2656	{"GCY", "TSY"}
2657	{"DTGA-3", "DTGA3", "GDF-1", "GDF1"}
2658	{"BMP-9", "BMP9", "GDF-2", "GDF2"}
2660	{"GDF-8", "GDF8", "MSLHP", "MSTN"}
2661	{"GDF-9", "GDF9"}
2662	{"BMP-3B", "BMP3B", "GDF10"}
2664	{"1A", "FLJ41411", "GDI-1", "GDI1", "GDIL", "MRX41", "MRX48", "OPHN-2", "OPHN2", "RABGD1A", "RABGDIA", "XAP-4"}
2665	{"FLJ16452", "FLJ37352", "GDI-2", "GDI2", "RABGDIB"}
2667	{"GDI2P", "GDI2P-1", "GDI2P1"}
2668	{"GDNF", "HFB1-GDNF"}
2669	{"GEM", "MGC26294"}
2670	{"FLJ42474", "FLJ45472", "GFAP"}
2671	{"ERV-1", "ERV1", "GFER", "HERV-1", "HERV1", "HPO", "HPO-1", "HPO1", "HPO-2", "HPO2"}
2672	{"FLJ94509", "GFI-1", "GFI1", "SCN-2", "SCN2", "ZNF163"}
2673	{"GFA", "GFAT", "GFAT-1", "GFAT 1", "GFAT1", "GFAT1M", "GFPT", "GFPT-1", "GFPT1"}
2674	{"DKFZP313E1012", "DKFZP686J0156", "FLJ10561", "FLJ31546", "GDNFR", "GDNFRA", "GFRA-1", "GFRA1", "GFR-ALPHA-1", "MGC23045", "RET1L", "RETL-1", "RETL1", "TRNR-1", "TRNR1"}
2675	{"GDNFRB", "GFRA-2", "GFRA2", "NRTNR-ALPHA", "NTNRA", "RETL-2", "RETL2", "TRNR-2", "TRNR2"}
2676	{"GFRA-3", "GFRA3"}
2677	{"FLJ26629", "GGCX", "VKCFD-1", "VKCFD1"}
2678	{"CD224", "D22S672", "D22S732", "GGT-1", "GGT 1", "GGT1", "GTG", "MGC96892", "MGC96904", "MGC96963"}
2679	{"GGT-3", "GGT3", "GGT3P"}
2681	{"A1/3GTP", "GGTA-1", "GGTA1", "MGC48635"}
2683	{"B4GAL-T1", "B4GALT-1", "B4GALT1", "BETA4GAL-T1", "CDG2D", "DKFZP686N19253", "GGTB-2", "GGTB2", "MGC50983"}
2686	{"D20S101", "DJ18C9.2", "GGT-4", "GGT4", "GGT-7", "GGT7", "GGTL-3", "GGTL3", "GGTL-5", "GGTL5"}
2687	{"DKFZP566O011", "FLJ92733", "GGT-5", "GGT5", "GGTLA-1", "GGTLA1", "GGT-REL"}
2688	{"GH-1", "GH1", "GH-N", "GHN", "HGH-N"}
2689	{"GH-2", "GH2", "GHL", "GH-V", "GHV", "HGH-V"}
2690	{"GHBP", "GHR"}
2691	{"GHRF", "GHRH", "GRF", "INN", "MGC119781"}
2692	{"GHRFR", "GHRHR", "GRFR"}
2693	{"GHSR"}
2694	{"IFMH", "INF", "TCN-3", "TCN3"}
2696	{"GIPR", "MGC126722", "PGQTL-2", "PGQTL2"}
2697	{"AVSD-3", "AVSD3", "CX43", "GJA-1", "GJA1", "GJAL", "ODDD"}
2698	{"GJA1P-1", "GJA1P1"}
2700	{"CX46", "CZP-3", "CZP3", "GJA-3", "GJA3"}
2701	{"CX37", "GJA-4", "GJA4"}
2702	{"ATFB11", "CX40", "GJA-5", "GJA5", "MGC11185"}
2703	{"CAE", "CAE-1", "CAE1", "CX50", "CZP-1", "CZP1", "GJA-8", "GJA8"}
2705	{"CMTX", "CMTX-1", "CMTX1", "CX32", "GJB-1", "GJB1"}
2706	{"CX26", "DFNA3A", "DFNB-1", "DFNB1", "DFNB1A", "GJB-2", "GJB2", "HID", "NSRD-1", "NSRD1"}
2707	{"CX31", "DFNA2B", "FLJ22486", "GJB-3", "GJB3", "MGC102938"}
2709	{"CX31.1", "GJB-5", "GJB5"}
2710	{"GKD"}
2712	{"GKP-2", "GKP2", "GKTA"}
2713	{"GK3P", "GKP-3", "GKP3", "GKTB"}
2716	{"GK4P", "GKP-6", "GKP6"}
2717	{"GALA"}
2718	{"GLAT"}
2719	{"DGSX", "GPC-3", "GPC3", "GTR2-2", "MXR-7", "MXR7", "OCI-5", "SDYS", "SGB", "SGBS", "SGBS-1", "SGBS1"}
2720	{"ELNR-1", "ELNR1", "GLB-1", "GLB1", "MPS4B"}
2722	{"GLC1B"}
2723	{"GLC1C"}
2724	{"GLC1D"}
2726	{"GLC1F"}
2727	{"GLC2A"}
2728	{"GLC3B"}
2729	{"GCLC", "GLCL", "GLCLC"}
2730	{"GCLM", "GLCLR"}
2731	{"GCSP", "GLDC", "HYGN-1", "HYGN1", "MGC138198", "MGC138200"}
2732	{"GLDCP", "GLDCP-1", "GLDCP1"}
2733	{"GLE-1", "GLE1", "GLE1L", "HGLE-1", "HGLE1", "LCCS", "LCCS-1", "LCCS1"}
2734	{"CFR-1", "DKFZP686L08213", "ESL-1", "FLJ23319", "FLJ23967", "FLJ32797", "GLG-1", "GLG1", "MG-160", "MG160"}
2735	{"GLI", "GLI-1", "GLI1"}
2736	{"GLI-2", "GLI2", "HPE-9", "HPE9", "THP-1", "THP1", "THP-2", "THP2"}
2737	{"GCPS", "GLI-3", "GLI3", "GLI3-190", "GLI3FL", "PAP-A", "PAPA-1", "PAPA1", "PAPB", "PPDIV"}
2738	{"GLI-4", "GLI4", "HKR-4", "HKR4", "ZNF928"}
2739	{"GLO-1", "GLO1", "GLOD-1", "GLOD1", "GLYI"}
2740	{"GLP1R", "MGC138331"}
2741	{"GLRA-1", "GLRA1", "MGC138878", "MGC138879", "STHE"}
2742	{"GLR", "GLRA-2", "GLRA2"}
2743	{"GLRB"}
2744	{"AAD20", "DKFZP686O15119", "FLJ10358", "GLS-1", "GLS1", "KIAA0838"}
2745	{"FLJ43648", "GLRX", "GRX", "GRX-1", "GRX1", "MGC117407"}
2746	{"GDH-1", "GDH1", "GLUD", "GLUD-1", "GLUD1", "MGC132003"}
2747	{"GLUD-2", "GLUD2", "GLUDP-1", "GLUDP1"}
2748	{"LOC2748"}
2749	{"GLUD1P-3", "GLUD1P3", "GLUDP-3", "GLUDP3"}
2750	{"GLUD1P-4", "GLUD1P4", "GLUDP-4", "GLUDP4"}
2751	{"GLUD1P-5", "GLUD1P5", "GLUDP-5", "GLUDP5"}
2752	{"GLNS", "GLUL", "PIG43", "PIG59"}
2753	{"GLULL-1", "GLULL1", "GLULP-1", "GLULP1"}
2754	{"GLULL-2", "GLULL2", "GLULP-2", "GLULP2"}
2757	{"GLYB"}
2759	{"GLYS-1", "GLYS1"}
2760	{"GM2A", "GM2-AP", "SAP-3"}
2761	{"GM2AP", "GM2AP-1", "GM2AP1"}
2762	{"GMD", "GMDS", "SDR3E-1", "SDR3E1"}
2763	{"GMFA"}
2764	{"GMF", "GMFB"}
2765	{"GML", "LY6DL"}
2766	{"GMPR", "GMPR-1", "GMPR1"}
2767	{"GNA-11", "GNA11"}
2768	{"GEP", "GNA12", "MGC104623", "MGC99644"}
2769	{"GNA15", "GNA16"}
2770	{"GI", "GNAI-1", "GNAI1"}
2771	{"GNAI-2", "GNAI2", "GNAI2B", "H_LUCA15.1", "H_LUCA16.1"}
2772	{"GNAI2A", "GNAI2L", "GNAI2P-1", "GNAI2P1"}
2773	{"FLJ26559", "GNAI-3", "GNAI3"}
2774	{"GNAL"}
2775	{"DKFZP686O0962", "G-ALPHA-O", "GNAO", "GNAO-1", "GNAO1"}
2776	{"G-ALPHA-Q", "GAQ", "GNAQ"}
2777	{"GNAQP", "GNAQP-1", "GNAQP1"}
2778	{"AHO", "GNAS", "GNAS-1", "GNAS1", "GPSA", "GSA", "MGC33735", "NESP", "PHP1A", "PHP1B", "PHP1C", "POH"}
2779	{"CSNBAD-3", "CSNBAD3", "GBT-1", "GBT1", "GNAT-1", "GNAT1", "GNATR"}
2780	{"ACHM-4", "ACHM4", "GNAT-2", "GNAT2", "GNATC"}
2781	{"GNAZ"}
2782	{"GNB-1", "GNB1"}
2783	{"GNB-2", "GNB2"}
2784	{"GNB-3", "GNB3"}
2785	{"GNG-3", "GNG3"}
2786	{"DKFZP547K1018", "FLJ23803", "FLJ34187", "GNG-4", "GNG4"}
2787	{"FLJ92393", "GNG-5", "GNG5"}
2788	{"FLJ00058", "GNG-7", "GNG7"}
2789	{"GNG5P", "GNG5P-1", "GNG5P1"}
2790	{"GNG10"}
2791	{"GNG11", "GNGT11"}
2792	{"GNG-1", "GNG1", "GNGT-1", "GNGT1"}
2793	{"G-GAMMA-8", "G-GAMMA-C", "GNG-9", "GNG9", "GNGT-2", "GNGT2", "GNGT-8", "GNGT8"}
2794	{"DKFZP547E038", "DKFZP547E128", "FLJ37752", "GNL-1", "GNL1", "HSR-1", "HSR1"}
2796	{"GNRH", "GNRH-1", "GNRH1", "GRH", "LHRH", "LNRH"}
2797	{"GNRH-2", "GNRH2", "GNRH-II", "LH-RHII"}
2798	{"GNRHR", "GNRHR-1", "GNRHR1", "GRHR", "LRHR"}
2799	{"G6S", "GNS", "MGC21274"}
2800	{"GOLGA-1", "GOLGA1", "GOLGIN-97", "MGC33154"}
2801	{"GM130", "GOLGA-2", "GOLGA2", "MGC20672"}
2802	{"GCP170", "GOLGA-3", "GOLGA3", "MEA-2"}
2803	{"GOLG", "GOLGA-4", "GOLGA4", "MU-RMS-40.18", "P230"}
2804	{"GCP372", "GOLGB-1", "GOLGB1", "GOLIM-1", "GOLIM1"}
2806	{"FLJ40994", "GOT-2", "GOT2", "KATIV", "MITAAT"}
2810	{"YWHAS"}
2811	{"BDPLT-3", "BDPLT3", "BSS", "CD42B", "CD42B-ALPHA", "DBPLT-3", "DBPLT3", "GP1B", "GP1BA", "GPIBA", "MGC34595", "VWDP"}
2812	{"CD42C", "GP1BB", "GPIBB"}
2813	{"DKFZP779K0533", "GP-2", "GP2", "ZAP75"}
2814	{"CD42D", "GP-5", "GP5"}
2815	{"CD42A", "GP-9", "GP9", "GPIX"}
2817	{"FLJ38078", "GLYPICAN", "GPC-1", "GPC1"}
2819	{"FLJ26652", "GPD-1", "GPD1"}
2820	{"GPD-2", "GPD2", "GPDM", "MGPDH"}
2821	{"AMF", "DKFZP686C13233", "PHI", "SA-36", "SA36"}
2822	{"GPIPLD", "GPIPLDM", "GPLD-1", "GPLD1", "MGC22590", "PIGPLD", "PIGPLD-1", "PIGPLD1"}
2823	{"GPM-6", "GPM6", "GPM6A"}
2824	{"GPM6B", "M6B", "MGC17150", "MGC54284"}
2825	{"GPR-1", "GPR1"}
2826	{"GPR-2", "GPR2"}
2827	{"GPR-3", "GPR3"}
2828	{"GPR-4", "GPR4"}
2829	{"CCXCR-1", "CCXCR1", "GPR-5", "GPR5", "XCR-1", "XCR1"}
2830	{"GPR-6", "GPR6"}
2831	{"GPR-7", "GPR7", "MGC129755", "NPBWR-1", "NPBWR1"}
2832	{"GPR-8", "GPR8", "NPBWR-2", "NPBWR2"}
2833	{"CD183", "CKR-L2", "CMKAR-3", "CMKAR3", "CXCR-3", "CXCR3", "GPR-9", "GPR9", "IP10-R", "MIG-R", "MIGR"}
2834	{"GPR10", "GR-3", "GR3", "MGC126539", "MGC126541", "PRLHR", "PRRPR"}
2835	{"FLJ18149", "FLJ97704", "GPCR12", "GPCR21", "GPR12", "MGC138349", "MGC138351"}
2837	{"GPR14", "UR-2-R", "UTR-2", "UTR2", "UTS2R"}
2838	{"GPR15", "MGC126828", "MGC126830"}
2840	{"DKFZP686M18273", "GPR17"}
2841	{"GPR18"}
2842	{"GPR19"}
2843	{"GPR20"}
2844	{"GPR21"}
2845	{"GPR22", "MGC129847"}
2846	{"GPR23", "LPA-4", "LPA4", "LPAR-4", "LPAR4", "P2RY-9", "P2RY9", "P2Y5-LIKE", "P2Y-9", "P2Y9"}
2847	{"GPR24", "MCH1R", "MCHR-1", "MCHR1", "MGC32129", "SLC-1", "SLC1"}
2848	{"GPR25"}
2849	{"DKFZP761H2121", "FLJ33774", "MGC138216"}
2850	{"GPR27", "SREB-1", "SREB1"}
2852	{"CEPR", "CMKRL-2", "CMKRL2", "DRY12", "FEG-1", "GPCR-BR", "GPER", "GPR30", "LERGU", "LERGU-2", "LERGU2", "LYGPR", "MGC99678"}
2853	{"12-HETER", "GPR31", "HETER", "HETER-1", "HETER1"}
2854	{"GPR32"}
2855	{"GPR32P", "GPR32P-1", "GPR32P1"}
2856	{"GPR33"}
2857	{"GPR34"}
2859	{"GPR35"}
2860	{"GPR36"}
2861	{"EDNRBL", "GPR37", "HET(B)R-LP", "PAELR"}
2862	{"GPR38", "MLNR", "MTLR-1", "MTLR1"}
2863	{"GPR39", "MGC149541"}
2864	{"FFA1R", "FFAR-1", "FFAR1", "GPCR40", "GPR40"}
2865	{"FFA3R", "FFAR-3", "FFAR3", "GPR41"}
2866	{"FFAR1L", "FFAR3L", "GPR41L", "GPR42", "GPR42P"}
2867	{"FFA2R", "FFAR-2", "FFAR2", "GPR43"}
2868	{"GPRK2L", "GPRK-4", "GPRK4", "GRK-4", "GRK4", "GRK4A", "IT11"}
2869	{"FLJ39780", "GPRK-5", "GPRK5", "GRK-5", "GRK5"}
2870	{"FLJ32135", "GPRK-6", "GPRK6", "GRK-6", "GRK6"}
2871	{"GPRK6L", "GPRK6P", "GRK6P-1", "GRK6P1", "GRK6PS"}
2872	{"MKNK-2", "MKNK2", "MNK-2", "MNK2"}
2873	{"COPS-1", "COPS1", "GPS-1", "GPS1", "MGC71287"}
2874	{"AMF-1", "GPS-2", "GPS2", "MGC104294", "MGC119287", "MGC119288", "MGC119289"}
2875	{"ALT-1", "ALT1", "GPT-1", "GPT1"}
2876	{"GPX-1", "GPX1", "GPXD", "GSHPX-1", "GSHPX1", "MGC14399", "MGC88245"}
2877	{"GI-GPX", "GPRP", "GPX-2", "GPX2", "GSHPX-2", "GSHPX-GI"}
2878	{"GPX-3", "GPX3", "GPX-P", "GSHPX-3", "GSHPX-P"}
2879	{"GPX-4", "GPX4", "PHGPX", "SNGPX", "SNPHGPX"}
2880	{"GPX-5", "GPX5"}
2882	{"CL683", "FLJ14777", "GPX-7", "GPX7", "GSHPX-7", "NPGPX"}
2884	{"GPX1P-2", "GPX1P2", "GPXP-2", "GPXP2", "GPXP2P"}
2885	{"ASH", "EGFRBP-GRB2", "GRB-2", "GRB2", "GRB3-3", "MST084", "MSTP084", "NCKAP-2", "NCKAP2"}
2886	{"GRB-7", "GRB7"}
2887	{"GRB-10", "GRB10", "GRB-IR", "KIAA0207", "MEG-1", "MEG1"}
2888	{"GRB14"}
2889	{"C3G", "DKFZP781P1719", "RAPGEF-1", "RAPGEF1"}
2890	{"GLUA-1", "GLUA1", "GLUH-1", "GLUH1", "GLUR-1", "GLUR1", "GLURA", "GRIA-1", "GRIA1", "HBGR-1", "HBGR1", "MGC133252"}
2891	{"GLUA-2", "GLUA2", "GLURB", "GLUR-K2", "GRIA-2", "GRIA2", "HBGR-2", "HBGR2"}
2892	{"GLUA-3", "GLUA3", "GLUR-C", "GLURC", "GLUR-K3", "GRIA-3", "GRIA3", "MRX94"}
2893	{"GLUA-4", "GLUA4", "GLUR-4", "GLUR4", "GLUR4C", "GLURD", "GRIA-4", "GRIA4"}
2894	{"GRID-1", "GRID1", "KIAA1220"}
2895	{"GRID-2", "GRID2", "MGC117022", "MGC117023", "MGC117024"}
2896	{"GEP", "GP88", "GRN", "PCDGF", "PEPI", "PGRN"}
2897	{"EAA-3", "EAA3", "EEA-3", "EEA3", "GLR-5", "GLR5", "GLUR-5", "GLUR5", "GRIK-1", "GRIK1"}
2898	{"EAA-4", "EAA4", "GLR-6", "GLR6", "GLUK-6", "GLUK6", "GLUR-6", "GLUR6", "MGC74427", "MRT-6", "MRT6"}
2899	{"EAA-5", "EAA5", "GLR-7", "GLR7", "GLUR7A", "GRIK-3", "GRIK3"}
2900	{"EAA-1", "EAA1", "GRIK", "GRIK-4", "GRIK4", "KA-1", "KA1"}
2901	{"EAA-2", "EAA2", "GRIK-5", "GRIK5", "KA-2", "KA2"}
2902	{"MRD-8", "MRD8", "NMDA-1", "NMDA1", "NMDAR-1", "NMDAR1"}
2903	{"EPND", "GRIN2A", "NMDAR2A", "NR2A"}
2904	{"GRIN2B", "HNR-3", "HNR3", "MGC142178", "MGC142180", "MRD-6", "MRD6", "NMDAR2B", "NR2B"}
2905	{"GRIN2C", "NMDAR2C", "NR2C"}
2906	{"EB11", "GRIN2D", "NMDAR2D", "NR2D"}
2907	{"GRINA", "HNRGW", "LFG-1", "LFG1", "MGC99687", "NMDARA-1", "NMDARA1", "TMBIM-3", "TMBIM3"}
2908	{"GCCR", "GCR", "GR", "NR3C-1", "NR3C1"}
2909	{"ARHGAP35", "GRF-1", "GRLF-1", "GRLF1", "KIAA1722", "MGC10745", "P190-A", "P190A", "P190ARHOGAP", "P190RHOGAP"}
2910	{"GCRL", "GRLL-1", "GRLL1", "NR3C1P", "NR3C1P-1", "NR3C1P1"}
2911	{"GPRC1A", "GRM-1", "GRM1", "GRM1A", "MGLU-1", "MGLU1", "MGLUR-1", "MGLUR1", "MGLUR1A"}
2912	{"GPRC1B", "GRM-2", "GRM2", "MGLU-2", "MGLU2", "MGLUR-2", "MGLUR2"}
2913	{"GPRC1C", "GRM-3", "GRM3", "MGLU-3", "MGLU3", "MGLUR-3", "MGLUR3"}
2914	{"GPRC1D", "GRM-4", "GRM4", "MGC177594", "MGLU-4", "MGLU4", "MGLUR-4", "MGLUR4"}
2915	{"GPRC1E", "GRM-5", "GRM5", "MGLU-5", "MGLU5", "MGLUR-5", "MGLUR5"}
2916	{"CSNB1B", "DKFZP686H1993", "GPRC1F", "GRM-6", "GRM6", "MGLU-6", "MGLU6", "MGLUR-6", "MGLUR6"}
2917	{"FLJ40498", "GPRC1G", "GRM-7", "GRM7", "MGLU-7", "MGLU7", "MGLUR-7", "MGLUR7"}
2918	{"FLJ41058", "GLUR-8", "GLUR8", "GPRC1H", "GRM-8", "GRM8", "MGC126724", "MGLU-8", "MGLU8", "MGLUR-8", "MGLUR8"}
2919	{"CXCL-1", "CXCL1", "FSP", "GRO-1", "GRO1", "GROA", "MGSA", "MGSA-A", "NAP-3", "SCYB-1", "SCYB1"}
2920	{"CINC-2A", "CXCL-2", "CXCL2", "GRO-2", "GRO2", "GROB", "MGSA-B", "MIP-2A", "SCYB-2", "SCYB2"}
2921	{"CINC-2B", "CXCL-3", "CXCL3", "GRO-3", "GRO3", "GROG", "MIP-2B", "MIP2B", "SCYB-3", "SCYB3"}
2922	{"BN", "GRP-10", "PREPROGRP", "PROGRP"}
2923	{"ER60", "ERP57", "ERP61", "GRP57", "GRP58", "HST17083", "PDIA-3", "PDIA3"}
2925	{"GRPR"}
2926	{"FLJ13125", "GRSF-1", "GRSF1"}
2928	{"GSC-2", "GSC2", "GSCL"}
2931	{"DKFZP686D0638", "GSK3A"}
2932	{"GSK3B"}
2933	{"GSM-1", "GSM1"}
2934	{"AGEL", "DKFZP313L0718", "GSN"}
2935	{"551G9.2", "ERF3A", "ETF3A", "FLJ38048", "FLJ39067", "GSPT-1", "GSPT1"}
2936	{"GSR", "MGC78522"}
2937	{"GSHS", "MGC14098"}
2938	{"GSTA-1", "GSTA1", "GSTA1-1", "GTH-1", "GTH1", "MGC131939"}
2939	{"GSTA-2", "GSTA2", "GSTA2-2", "GTA-2", "GTA2", "GTH-2", "GTH2", "MGC10525"}
2940	{"GSTA-3", "GSTA3", "GSTA3-3", "GTA-3", "GTA3", "MGC22232"}
2941	{"DKFZP686D21185", "GSTA-4", "GSTA4", "GSTA4-4", "GTA-4", "GTA4"}
2942	{"GSTA6P", "GSTAP-1", "GSTAP1"}
2944	{"GSTM-1", "GSTM1", "GSTM1-1", "GSTM1A-1A", "GSTM1B-1B", "GTH-4", "GTH4", "GTM-1", "GTM1", "H-B", "MGC26563", "MU-1"}
2945	{"GST1L", "GSTM1L", "GSTM5P-1", "GSTM5P1"}
2946	{"GST-4", "GST4", "GSTM", "GSTM-2", "GSTM2", "GSTM2-2", "GTHMUS", "MGC117303"}
2947	{"GST-5", "GST5", "GSTB", "GSTM-3", "GSTM3", "GSTM3-3", "GTM-3", "GTM3", "MGC3310", "MGC3704"}
2948	{"GSTM-4", "GSTM4", "GSTM4-4", "GTM-4", "GTM4", "MGC131945", "MGC9247"}
2949	{"GSTM-5", "GSTM5", "GSTM5-5", "GTM-5", "GTM5"}
2950	{"DFN-7", "DFN7", "FAEES-3", "FAEES3", "GSTP", "GSTP-1", "GSTP1"}
2951	{"GST3L", "GSTP1P", "GSTP1P-1", "GSTP1P1", "GSTPL", "GSTPP"}
2952	{"GSTT-1", "GSTT1"}
2953	{"GSTT-2", "GSTT2", "MGC182032"}
2954	{"GSTZ-1", "GSTZ1", "GSTZ1-1", "MAAI", "MAI", "MGC2029"}
2956	{"GTBP", "HNPCC-5", "HNPCC5", "HSAP", "MSH-6", "MSH6"}
2957	{"GTF2A-1", "GTF2A1", "MGC129969", "MGC129970", "TF2A-1", "TF2A1"}
2958	{"GTF2A-2", "GTF2A2", "HST18745", "TF2A-2", "TF2A2"}
2959	{"GTF2B", "TF2B", "TFIIB"}
2960	{"GTF2E-1", "GTF2E1", "TF2E-1", "TF2E1", "TFIIE-A"}
2961	{"GTF2E-2", "GTF2E2", "TF2E-2", "TF2E2", "TFIIE-B"}
2962	{"GTF2F-1", "GTF2F1", "RAP74", "TF2F-1", "TF2F1"}
2963	{"GTF2F-2", "GTF2F2", "RAP30", "TF2F-2", "TF2F2"}
2964	{"GTF2F2L", "GTF2F2P-1", "GTF2F2P1"}
2965	{"GTF2H-1", "GTF2H1", "TFB-1", "TFB1"}
2966	{"BTF2P44", "GTF2H-2", "GTF2H2", "T-BTF2P44"}
2967	{"GTF2H-3", "GTF2H3", "TFB-4", "TFB4"}
2968	{"GTF2H-4", "GTF2H4", "TFB-2", "TFB2"}
2969	{"BAP135", "BTKAP-1", "BTKAP1", "DIWS", "FLJ38776", "FLJ56355", "GTF2I", "GTFII-I", "IB291", "TFII-I", "WBSCR-6", "WBSCR6"}
2970	{"GTF2IP-1", "GTF2IP1", "WBSCR-7", "WBSCR7"}
2971	{"AP-2", "AP2", "GTF3A", "TFIIIA"}
2972	{"BRF", "BRF-1", "FLJ42674", "FLJ43034", "GTF3B", "HBRF", "MGC105048", "TAF3B-2", "TAF3B2", "TAF3C", "TAFIII90", "TF3B90"}
2973	{"GTS"}
2974	{"GC-SB2", "GUCY1B-2", "GUCY1B2"}
2975	{"DKFZP686A111", "GTF3C-1", "GTF3C1", "TFIIIC", "TFIIIC220", "TFIIICALPHA"}
2976	{"GTF3C-2", "GTF3C2", "KIAA0011", "TFIIIC110", "TFIIIC-BETA"}
2977	{"GC-SA2", "GUC1A-2", "GUC1A2", "GUCY1A-2", "GUCY1A2"}
2978	{"C6ORF131", "CORD14", "DJ139D8.6", "GCAP-1", "GCAP1", "GUCA", "GUCA-1", "GUCA1", "GUCA1A"}
2979	{"DKFZP686E1183", "GCAP-2", "GCAP2", "GUCA1B", "RP48"}
2980	{"GCAP-I", "GUCA2A", "STARA"}
2981	{"GCAP-II", "GUCA2B", "UGN"}
2982	{"GC-SA3", "GUC1A-3", "GUC1A3", "GUCA-3", "GUCA3", "GUCSA-3", "GUCSA3", "GUCY1A-1", "GUCY1A1", "GUCY1A-3", "GUCY1A3"}
2983	{"GC-SB3", "GC-S-BETA-1", "GUC1B-3", "GUC1B3", "GUCB-3", "GUCB3", "GUCSB-3", "GUCSB3", "GUCY1B-1", "GUCY1B1", "GUCY1B-3", "GUCY1B3"}
2984	{"GUC2C", "GUCY2C"}
2986	{"CYGF", "GC-F", "GUC2DL", "GUC2F", "GUCY2F", "RETGC-2", "ROS-GC2"}
2987	{"FLJ42686", "FLJ43710", "GMK", "GUK-1", "GUK1"}
2988	{"GUK-2", "GUK2"}
2989	{"GULO", "GULOP", "SCURVY"}
2990	{"FLJ39445", "GUSB", "MPS-7", "MPS7"}
2992	{"GSD15", "GYG", "GYG-1", "GYG1"}
2993	{"CD235A", "GPA", "GPERIK", "GPMIIII", "GPSAT", "GYPA", "HGPMIIII", "HGPMIV", "HGPMIX", "HGPMIXI", "HGPSTA(C)"}
2994	{"CD235B", "GPB", "GPB.NY", "GYPB", "GYPHE.NY", "HGPMIVI", "PAS-3"}
2995	{"CD236", "CD236R", "GPC", "GYPC", "GYPD", "MGC117309", "MGC126191", "MGC126192", "PAS-2'"}
2996	{"GPE", "GYPE", "MIIX"}
2997	{"GSY", "GYS", "GYS-1", "GYS1"}
2998	{"GYS-2", "GYS2"}
2999	{"CCP-X", "CGL-2", "CSP-C", "CTSGL-2", "CTSGL2", "GZMH"}
3000	{"CORD-6", "CORD6", "CYGD", "GUC1A-4", "GUC1A4", "GUC2D", "GUCY2D", "LCA-1", "LCA1", "RCD-2", "RCD2", "RETGC", "RETGC-1", "ROSGC", "ROS-GC1"}
3001	{"CTLA-3", "CTLA3", "GZMA", "HFSP"}
3002	{"CCPI", "CGL-1", "CGL1", "CSP-B", "CSPB", "CTSGL-1", "CTSGL1", "GZMB", "SECT"}
3003	{"GZMK"}
3004	{"GZMM", "LMET-1", "LMET1", "MET-1", "MET1"}
3005	{"H1-0", "H10", "H1F-0", "H1F0", "H1FV", "MGC5241"}
3006	{"H1.2", "H1C", "H1F-2", "H1F2", "HIST1H1C", "MGC3992"}
3007	{"H1.3", "H1D", "H1F-3", "H1F3", "HIST1H1D", "MGC138176"}
3008	{"DJ221C16.5", "H1.4", "H1E", "H1F-4", "H1F4", "HIST1H1E", "MGC116819"}
3009	{"H1.5", "H1B", "H1F-5", "H1F5", "HIST1H1B", "MGC126630", "MGC126632"}
3010	{"DJ221C16.2", "H1FT", "H1T", "HIST1H1T", "MGC163222"}
3012	{"H2A/A", "H2AFA", "HIST1H2AE"}
3013	{"H2A.3", "H2AFG", "H2A/G", "HIST1H2AD"}
3014	{"H2AFX", "H2A.X", "H2A/X", "H2AX"}
3015	{"H2AFZ", "H2A.Z", "H2A/Z", "H2AZ", "MGC117173"}
3017	{"DJ221C16.6", "H2B.1B", "H2B/B", "H2BFB", "HIRIP-2", "HIRIP2", "HIST1H2BD", "MGC90432"}
3018	{"H2B/F", "H2BFF", "HIST1H2BB"}
3020	{"H3.3A", "H3F-3", "H3F3", "MGC87783"}
3021	{"H3.3B"}
3024	{"H1.1", "H1A", "H1F-1", "H1F1", "HIST-1", "HIST1", "HIST1H1A", "MGC126642", "MGC138345"}
3026	{"FSAP", "HABP", "HABP-2", "HABP2", "HGFAL", "PHBP"}
3028	{"17B-HSD10", "ABAD", "CAMR", "DUPXP11.22", "ERAB", "HADH-2", "HADH2", "HCD-2", "HCD2", "HSD17B10", "MHBD", "MRPP-2", "MRPP2", "MRXS10", "SDR5C-1", "SDR5C1"}
3029	{"GLO-2", "GLO2", "GLX-2", "GLX2", "GLXII", "HAGH", "HAGH-1", "HAGH1"}
3030	{"ECHA", "HADHA", "LCEH", "LCHAD", "MGC1728", "MTPA", "TP-ALPHA"}
3031	{"HADHAP", "HADHAP-1", "HADHAP1"}
3032	{"ECHB", "HADHB", "MGC87480", "MTPB", "TP-BETA"}
3033	{"HAD", "HADH-1", "HADH1", "HADHSC", "HHF-4", "HHF4", "MGC8392", "MSCHAD"}
3034	{"HAL", "HSTD"}
3035	{"FLJ20491", "HARS"}
3036	{"HAS-1", "HAS1"}
3037	{"HAS-2", "HAS2", "MGC126241", "MGC126242"}
3038	{"HAS-3", "HAS3"}
3039	{"HBA-1", "HBA1", "MGC126895", "MGC126897"}
3040	{"HBA-2", "HBA2"}
3041	{"HBAP-1", "HBAP1"}
3042	{"HBAP-2", "HBAP2"}
3043	{"BETA-GLOBIN", "CD113T-C"}
3044	{"HBBP-1", "HBBP1"}
3046	{"HBE", "HBE-1", "HBE1"}
3047	{"HBG-1", "HBG1", "HBGA", "HBGR", "HSGGL-1", "HSGGL1"}
3048	{"FLJ76540", "HBG-2", "HBG2", "TNCY"}
3049	{"HBQ-1", "HBQ1"}
3050	{"HBZ"}
3051	{"HBZP", "HBZP-1", "HBZP1"}
3052	{"CCHL", "DKFZP779I1858", "HCCS", "MCOPS-7", "MCOPS7"}
3053	{"D22S673", "HCII", "LS-2", "LS2", "SERPIND-1", "SERPIND1"}
3054	{"CFF", "HCF-1", "HCF1", "HCFC-1", "HCFC1", "HFC-1", "HFC1", "MGC70925", "VCAF"}
3055	{"HCK", "JTK-9", "JTK9"}
3056	{"BRHC", "HCL-1", "HCL1"}
3057	{"HCL-2", "HCL2"}
3059	{"CTTNL", "HCLS-1", "HCLS1"}
3060	{"HCRT", "NRCLP-1", "NRCLP1", "OX"}
3061	{"HCRTR-1", "HCRTR1", "OX1R"}
3063	{"HCVS"}
3064	{"HD", "IT15"}
3065	{"DKFZP686H12203", "GON-10", "HDAC-1", "HDAC1", "RPD3L-1", "RPD3L1"}
3066	{"HD-2", "HD2", "HDAC-2", "HDAC2", "YAF-1", "YAF1"}
3067	{"MGC163399"}
3068	{"DKFZP686J1764", "FLJ96580", "HDGF", "HMG1L-2", "HMG1L2"}
3069	{"FLJ16432", "HDLBP", "PRO2900", "VGL"}
3070	{"HELLS", "PASG", "SMARCA-6", "SMARCA6"}
3071	{"HEM-1", "HEM1", "NCKAP1L"}
3073	{"HEXA", "MGC99608", "TSD"}
3074	{"ENC-1AS", "HEXB"}
3075	{"AHUS-1", "AHUS1", "AMBP-1", "AMBP1", "ARMD-4", "ARMD4", "ARMS-1", "ARMS1", "CFH", "HF", "HF-1", "HF1", "HF-2", "HF2", "HUS", "MGC88246"}
3077	{"DJ221C16.10.1", "HFE", "HFE-1", "HFE1", "IMAGE:40125754", "MGC103790", "MGC:150812", "MVCD-7", "MVCD7", "TFQTL-2", "TFQTL2"}
3078	{"CFHL", "CFHL-1", "CFHL1", "CFHL1P", "CFHR-1", "CFHR1", "CFHR1P", "FHR-1", "FHR1", "H36-1", "H36-2", "HFL-1", "HFL1", "HFL-2", "HFL2", "MGC104329"}
3080	{"CFHL-2", "CFHL2", "CFHR-2", "CFHR2", "FHR-2", "FHR2", "HFL-3", "HFL3"}
3081	{"AKU", "FLJ94126", "HGD", "HGO"}
3082	{"DFNB39", "F-TCF", "HGFB", "HPTA"}
3083	{"HGFA", "HGFAC", "MGC138395", "MGC138397"}
3084	{"GGF", "HRGA", "MST131", "NDF", "NRG-1", "NRG1", "SMDF"}
3086	{"FBH", "FBH-2", "FBH2", "FHH-2", "FHH2", "HHC-2", "HHC2"}
3087	{"HEX", "HHEX", "HMPH", "HOX11L-PEN", "PRHX"}
3090	{"HIC-1", "HIC1", "ZBTB29", "ZNF901"}
3091	{"BHLHE78", "HIF-1", "HIF1", "HIF1A", "HIF-1ALPHA", "HIF1-ALPHA", "MOP-1", "MOP1", "PASD-8", "PASD8"}
3092	{"HIP-1", "HIP1", "MGC126506"}
3093	{"DKFZP564C1216", "DKFZP686J24237", "E2-25K", "HIP-2", "HIP2", "HYPG", "LIG", "UBC-1", "UBC1", "UBE2K"}
3094	{"FLJ30414", "FLJ32340", "HINT", "HINT-1", "HINT1", "PKCI-1", "PRKCNH-1", "PRKCNH1"}
3096	{"CIRIP", "CRYBP-1", "CRYBP1", "HIVEP-1", "HIVEP1", "MBP-1", "PRDII-BF1", "SCHNURRI-1", "ZAS-1", "ZAS1", "ZNF40", "ZNF40A"}
3097	{"HIV-EP2", "HIVEP-2", "HIVEP2", "MBP-2", "MIBP-1", "MIBP1", "SHN-2", "SHN2", "ZAS-2", "ZAS2", "ZNF40B"}
3098	{"HK1-TA", "HK1-TB", "HK1-TC", "HKI", "HXK-1", "HXK1"}
3099	{"DKFZP686M1669", "HKII", "HXK-2", "HXK2"}
3101	{"HKIII", "HXK-3", "HXK3"}
3104	{"HKR-3", "HKR3", "PP9964", "ZBTB48", "ZNF855"}
3105	{"FLJ26655", "HLA-A", "HLAA"}
3106	{"HLA-B", "HLAB", "SPDA-1", "SPDA1"}
3107	{"D6S204", "FLJ27082", "HLA-C", "HLA-JY3", "HLC-C", "PSORS-1", "PSORS1"}
3108	{"D6S222E", "DMA", "HLADM", "HLA-DMA", "RING-6", "RING6"}
3109	{"D6S221E", "HLA-DMB", "RING-7", "RING7"}
3110	{"HB-9", "HB9", "HLXB-9", "HLXB9", "HOXHB-9", "HOXHB9", "MNX-1", "MNX1", "SCRA-1", "SCRA1"}
3111	{"HLA-DNA", "HLA-DOA", "HLADZ", "HLA-DZA"}
3112	{"DOB", "FLJ57033", "HLA-DOB"}
3113	{"DP(W3)", "DP(W4)", "HLADP", "HLA-DP1A", "HLA-DPA1", "HLASB", "PLT-1", "PLT1"}
3115	{"DPB-1", "DPB1", "FLJ57621", "FLJ61008", "HLA-DP1B", "HLA-DPB", "HLA-DPB1"}
3116	{"DP2B", "DPB-2", "DPB2", "DPBETA-2", "DPBETA2", "HLA-DP2B", "HLA-DPB2"}
3117	{"DQ-A1", "FLJ27088", "FLJ27328", "HLA-DQA", "HLA-DQA1", "MGC149527"}
3118	{"DX-ALPHA", "HLA-DQA2", "HLA-DXA"}
3119	{"HLA-DQB"}
3120	{"HLA-DQB2", "HLA-DXB"}
3121	{"D6S205", "D6S205E", "DQB-3", "DQB3", "DVB", "DVBETA", "HLA-DQB3", "HLA-DVB"}
3122	{"FLJ51114", "HLA-DRA", "HLA-DRA1", "MLRW"}
3123	{"DRW10", "FLJ75017", "HLA-DR1B", "SS-1", "SS1"}
3124	{"HLA-DR2B", "HLA-DRB2", "MGC120245"}
3125	{"HLA-DR3B", "HLA-DRB3", "MGC117330"}
3126	{"DRB-4", "DRB4", "HLA-DR4B", "HLA-DRB4"}
3127	{"HLA-DRB5"}
3128	{"HLA-DRB6"}
3129	{"HLA-DRB7"}
3130	{"HLA-DRB8"}
3131	{"MGC33822"}
3132	{"D6S206", "D6S206E", "HLA-DR1BL", "HLA-DRB1L", "HLA-DRB9"}
3133	{"DKFZP686P19218", "EA1.2", "EA2.1", "HLA-6.2", "HLA-E", "MHC", "QA-1", "QA1"}
3134	{"HLA-5.4", "HLA-F", "HLAF"}
3135	{"HLA-G", "MHC-G"}
3136	{"HLAHP"}
3137	{"D6S203", "HLA-59", "HLA-J", "MGC105145", "MGC71446"}
3138	{"HLA-70", "HLA70", "HLA-K", "HLAK"}
3139	{"FLJ45422", "HLA-92", "HLA92", "HLA-L", "MGC164773", "MGC167006"}
3140	{"FLJ31593", "HLALS"}
3141	{"HLCS"}
3142	{"HB24", "HLX", "HLX-1", "HLX1"}
3145	{"HMBS", "PBG-D", "PBGD", "UPS"}
3146	{"DKFZP686A04236", "HMG-1", "HMG1", "HMG-3", "HMG3", "HMGB-1", "HMGB1", "SBP-1"}
3148	{"HMG-2", "HMG2", "HMGB-2", "HMGB2"}
3149	{"HMG-2A", "HMG2A", "HMG-4", "HMG4", "HMGB-3", "HMGB3", "MGC90319"}
3150	{"FLJ27265", "FLJ31471", "HMG14", "HMGN-1", "HMGN1", "MGC104230", "MGC117425"}
3151	{"HMG17", "HMGN-2", "HMGN2", "MGC5629", "MGC88718"}
3152	{"28H", "HMG17P-1", "HMG17P1", "HMGN2L11", "HMGN2P11"}
3153	{"60H", "HMG17P-2", "HMG17P2", "HMGN2L12", "HMGN2P12"}
3155	{"HMGCL"}
3156	{"HMGCR", "LDLCQ-3", "LDLCQ3"}
3157	{"HMGCS", "HMGCS-1", "HMGCS1", "MGC90332"}
3158	{"HMGCS-2", "HMGCS2"}
3159	{"HMGA-1", "HMGA1", "HMGA1A", "HMGIY", "HMG-R", "MGC12816", "MGC4242", "MGC4854"}
3160	{"HMI", "IPA", "ITO"}
3161	{"CD168", "HMMR", "IHABP", "MGC119494", "MGC119495", "RHAMM"}
3162	{"BK286B10", "HMOX-1", "HMOX1", "HO-1", "HSP32"}
3163	{"HMOX-2", "HMOX2", "HO-2"}
3164	{"GFRP-1", "GFRP1", "HMR", "MGC9485", "N1-0", "N10", "NAK-1", "NGFIB", "NP10", "NR4A-1", "NR4A1", "NUR77"}
3166	{"H6", "HMX-1", "HMX1", "NKX5-3"}
3167	{"H6L", "HMX-2", "HMX2", "NKX5-2"}
3169	{"FOXA-1", "FOXA1", "HNF3A", "MGC33105", "TCF3A"}
3170	{"FOXA-2", "FOXA2", "HNF3B", "MGC19807", "TCF3B"}
3171	{"FKHH-3", "FKHH3", "FOXA-3", "FOXA3", "HNF3G", "MGC10179", "TCF3G"}
3172	{"FLJ39654", "HNF-4", "HNF4", "HNF4A", "HNF4A-7", "HNF4A7", "HNF4A-8", "HNF4A8", "HNF4A-9", "HNF4A9", "HNF4ALPHA", "MODY", "MODY-1", "MODY1", "NR2A-1", "NR2A1", "NR2A21", "TCF", "TCF14"}
3174	{"HNF4G", "NR2A-2", "NR2A2", "NR2A-3", "NR2A3"}
3175	{"HNF-6", "HNF6", "HNF6A", "ONECUT-1", "ONECUT1"}
3176	{"HMT", "HNMT", "HNMT-S1", "HNMT-S2"}
3177	{"DER12", "ENT-2", "ENT2", "HNP36", "SLC29A-2", "SLC29A2"}
3178	{"HNRNP-A1", "HNRNP A1", "HNRNPA-1", "HNRNPA1", "HNRPA-1", "HNRPA1", "MGC102835"}
3181	{"DKFZP779B0244", "FLJ22720", "HNRNPA-2", "HNRNPA2", "HNRNPA2B1", "HNRNPB-1", "HNRNPB1", "HNRPA-2", "HNRPA2", "HNRPA2B-1", "HNRPA2B1", "HNRPB-1", "HNRPB1", "RNPA-2", "RNPA2"}
3182	{"ABBP-1", "ABBP1", "FLJ40338", "HNRNPAB", "HNRPAB"}
3183	{"HNRNPC", "HNRPC", "MGC104306", "MGC105117", "MGC117353", "MGC131677"}
3184	{"AUF-1", "AUF1", "AUF1A", "HNRNPD", "HNRNPD-0", "HNRNPD0", "HNRPD"}
3185	{"HNRNPF", "HNRPF", "MCS94-1", "MGC110997", "OK/SW-CL.23"}
3186	{"HNRNP-G"}
3187	{"DKFZP686A15170", "HNRNPH", "HNRNPH-1", "HNRNPH1", "HNRPH", "HNRPH-1", "HNRPH1"}
3188	{"FTP-3", "FTP3", "HNRNPH'", "HNRNPH-2", "HNRNPH2", "HNRPH'", "HNRPH-2", "HNRPH2"}
3189	{"2H9", "FLJ34092", "HNRNPH-3", "HNRNPH3", "HNRPH-3", "HNRPH3"}
3190	{"FLJ41122", "HNRNPK", "HNRPK", "TUNP"}
3191	{"FLJ35509", "HNRNP-L", "HNRNPL", "HNRPL"}
3192	{"HNRNP U", "HNRNPU", "HNRPU", "SAF-A", "U21.1"}
3193	{"HOAC"}
3195	{"HOX11", "MGC163402", "TCL-3", "TCL3", "TLX-1", "TLX1"}
3196	{"HOX11L-1", "HOX11L1", "NCX", "TLX-2", "TLX2"}
3197	{"HOX1@", "HOXA@"}
3198	{"BSAS", "HOX1F", "HOXA-1", "HOXA1", "MGC45232"}
3199	{"HOX1K", "HOXA-2", "HOXA2"}
3200	{"HOX1E", "HOXA-3", "HOXA3", "MGC10155"}
3201	{"HOXA-4", "HOXA4"}
3202	{"HOX1.3", "HOX1C", "HOXA-5", "HOXA5", "MGC9376"}
3203	{"HOX1.2", "HOX1B", "HOXA-6", "HOXA6"}
3204	{"ANTP", "HOX1.1", "HOX1A", "HOXA-7", "HOXA7"}
3205	{"ABD-B", "HOX1.7", "HOX1G", "HOXA-9", "HOXA9", "MGC1934"}
3206	{"HOX1.8", "HOX1H", "HOXA10", "MGC12859"}
3207	{"HOX1I", "HOXA11"}
3208	{"BDR-2", "BDR2"}
3209	{"HOX1J", "HOXA13"}
3210	{"HOX2@", "HOXB@"}
3211	{"HOX-2.9", "HOX2I", "HOXB-1", "HOXB1", "MGC116843", "MGC116844", "MGC116845"}
3212	{"HOX-2.8", "HOX2H", "HOXB-2", "HOXB2"}
3213	{"HOX-2.7", "HOX2G", "HOXB-3", "HOXB3"}
3214	{"HOX-2.6", "HOX2F", "HOXB-4", "HOXB4"}
3215	{"HHO.C10", "HOX2.1", "HOX2A", "HOXB-5", "HOXB5"}
3216	{"HOX-2.2", "HOX2B", "HOXB-6", "HOXB6"}
3217	{"HHO.C1", "HOX-2.3", "HOX2C", "HOXB-7", "HOXB7"}
3218	{"HOX-2.4", "HOX2D", "HOXB-8", "HOXB8"}
3219	{"HOX-2.5", "HOX2E", "HOXB-9", "HOXB9"}
3220	{"HOX3@", "HOXC@"}
3221	{"CP19", "HOX3E", "HOXC-4", "HOXC4"}
3222	{"HOX3D", "HOXC-5", "HOXC5"}
3223	{"CP25", "HHO.C8", "HOX3C", "HOXC-6", "HOXC6"}
3224	{"HOX3A", "HOXC-8", "HOXC8"}
3225	{"HOX3B", "HOXC-9", "HOXC9"}
3226	{"HOX3I", "HOXC10", "MGC5259"}
3227	{"HOX3H", "HOXC11", "MGC4906"}
3228	{"HOC3F", "HOX3F", "HOXC12"}
3229	{"HOX3G", "HOXC13"}
3230	{"HOX4@", "HOXD@"}
3231	{"HOX-4.7", "HOX4G", "HOXD-1", "HOXD1"}
3232	{"HOX-4.1", "HOX4A", "HOXD-3", "HOXD3", "MGC10470"}
3233	{"HHO.C13", "HOX-4.2", "HOX4B", "HOX-5.1", "HOXD-4", "HOXD4"}
3234	{"HOX5.4", "HOXD-8", "HOXD8"}
3235	{"HOX-4.3", "HOX4C", "HOX-5.2", "HOXD-9", "HOXD9"}
3236	{"HOX-4.4", "HOX4D", "HOXD10"}
3237	{"HOX4F", "HOXD11"}
3238	{"HOX4H", "HOXD12"}
3239	{"BDE", "BDSD", "HOX4I", "HOXD13", "SPD"}
3240	{"BP", "HP2ALPHA2", "HPA1S", "MGC111141"}
3241	{"BDR-1", "BDR1", "HPCAL-1", "HPCAL1", "VILIP-3"}
3242	{"4-HPPD", "4HPPD", "GLOD-3", "GLOD3", "HPD", "HPPDASE"}
3244	{"HPE-1", "HPE1", "HPEC"}
3247	{"HPFH-2", "HPFH2"}
3248	{"15-PGDH", "HPGD", "PGDH-1", "PGDH1", "SDR36C-1", "SDR36C1"}
3249	{"HPN", "TMPRSS-1", "TMPRSS1"}
3250	{"A-259H10.2", "HPR"}
3251	{"HGPRT", "HPRT", "HPRT-1", "HPRT1"}
3254	{"HPRTP-2", "HPRTP2"}
3255	{"HPRTP-3", "HPRTP3"}
3257	{"HPS-1", "HPS1", "MGC5277"}
3258	{"HPTX", "HYPX"}
3259	{"HPV6AI-1", "HPV6AI1"}
3260	{"D8S37", "HPV18I", "HPV18I-1", "HPV18I1"}
3261	{"HPV18I-2", "HPV18I2", "PAL-2", "PAL2", "PAL2A", "PAL2B"}
3262	{"HPV18E5L", "HPVC-1", "HPVC1", "PE5L"}
3263	{"FLJ56652", "HPX", "HX"}
3265	{"C-BAS/HAS", "C-HA-RAS1", "C-H-RAS", "CTLO", "HAMSV", "HRAS", "H-RASIDX", "K-RAS", "N-RAS", "RASH-1", "RASH1"}
3266	{"ERAS", "HRAS-2", "HRAS2", "HRASP", "MGC126691", "MGC126693"}
3267	{"AGFG-1", "AGFG1", "DKFZP686I15205", "HRB", "MGC116938", "MGC116940", "RAB"}
3268	{"AGFG-2", "AGFG2", "HRBL", "RABR"}
3269	{"H1-R", "HISH-1", "HISH1"}
3270	{"HRC", "MGC133236"}
3272	{"HRES-1", "HRES1"}
3273	{"DKFZP779H1622", "HPRG", "HRGP"}
3274	{"H2R"}
3275	{"HRMT1L-1", "HRMT1L1", "MGC111373", "PRMT-2", "PRMT2"}
3276	{"ANM-1", "ANM1", "HRMT1L-2", "HRMT1L2", "IR1B-4", "IR1B4", "PRMT-1", "PRMT1"}
3278	{"FIHP", "HRPT-1", "HRPT1"}
3280	{"BHLHB39", "FLJ20408", "HES-1", "HRY"}
3281	{"DKFZP686D1664", "DKFZP686O24200", "HSBP-1", "HSBP1", "NPC-A-13"}
3283	{"3BETAHSD", "HSD3B-1", "HSD3B1", "HSDB-3", "HSDB3", "HSDB3A", "SDR11E-1", "SDR11E1"}
3284	{"HSD3B-2", "HSD3B2", "HSDB", "SDR11E-2", "SDR11E2"}
3290	{"11-BETA-HSD1", "11-DH", "HDL", "HSD11", "HSD11B", "HSD11B-1", "HSD11B1", "HSD11L", "MGC13539", "SDR26C-1", "SDR26C1"}
3291	{"AME", "AME-1", "AME1", "HSD11B-2", "HSD11B2", "HSD11K", "SDR9C-3", "SDR9C3"}
3292	{"HSD17B-1", "HSD17B1", "MGC138140", "SDR28C-1", "SDR28C1"}
3293	{"EDH17B-3", "EDH17B3", "HSD17B-3", "HSD17B3", "SDR12C-2", "SDR12C2"}
3294	{"HSD17B-2", "HSD17B2", "SDR9C-2", "SDR9C2"}
3295	{"HSD17B-4", "HSD17B4", "MFE-2", "MPF-2", "SDR8C-1", "SDR8C1"}
3297	{"HSF-1", "HSF1"}
3298	{"HSF-2", "HSF 2", "HSF2", "HSTF 2", "MGC117376", "MGC156196", "MGC75048"}
3299	{"CTM", "HSF-4", "HSF4"}
3300	{"DNAJB-2", "DNAJB2", "HSJ-1", "HSJ1", "HSPF-3", "HSPF3"}
3301	{"DJ-2", "DJA-1", "DJA1", "DNAJA-1", "DNAJA1", "HDJ-2", "HDJ2", "HSDJ", "HSPF-4", "HSPF4", "NEDD-7", "NEDD7"}
3303	{"FLJ54303", "FLJ54370", "FLJ54392", "FLJ54408", "FLJ75127", "HSP70-1", "HSP70-1A", "HSP70I", "HSP72", "HSPA-1", "HSPA1"}
3304	{"FLJ54328", "HSP70-1B"}
3305	{"HSP70-1L", "HSP70-HOM", "HSP70T", "HSPA1L", "HUM70T"}
3306	{"HSP70-3", "HSPA-2", "HSPA2"}
3308	{"APG-2", "HS24/P52", "HSP70", "HSP70RY", "HSPA-4", "HSPA4", "HSPH-2", "HSPH2", "MGC131852", "RY"}
3309	{"BIP", "FLJ26106", "GRP78", "HSPA-5", "HSPA5"}
3310	{"HSPA-6", "HSPA6"}
3311	{"HSP70B", "HSPA-7", "HSPA7"}
3312	{"HSC54", "HSC70", "HSC71", "HSP71", "HSP73", "HSPA10", "HSPA-8", "HSPA8", "MGC131511", "MGC29929", "NIP71"}
3313	{"GRP-75", "GRP75", "HSPA-9", "HSPA9", "HSPA9B", "MGC4500", "MOT", "MOT-2", "MOT2", "MTHSP75", "PBP74"}
3314	{"HSPA8P-1", "HSPA8P1", "HSPAP-1", "HSPAP1"}
3315	{"CMT2F", "DKFZP586P1322", "HMN2B", "HS.76067", "HSP25", "HSP28", "HSPB-1", "HSPB1", "SRP27"}
3316	{"HS.78846", "HSPB-2", "HSPB2", "LOH11CR1K", "MGC133245", "MKBP"}
3320	{"FLJ31884", "HSP86", "HSP89", "HSP89A", "HSP90", "HSP90A", "HSP90AA-1", "HSP90AA1", "HSP90N", "HSPC-1", "HSPC1", "HSPCAL-4", "HSPCAL4", "HSPN"}
3321	{"EWI-3", "IGSF-3", "IGSF3", "MGC117164", "V8"}
3322	{"HSP90AA3P"}
3323	{"HSP90AA4P", "HSP90AD", "HSPCAL-2", "HSPCAL2"}
3324	{"HSP90AA-2", "HSP90AA2", "HSP90ALPHA", "HSPCAL-3", "HSPCAL3"}
3326	{"D6S182", "FLJ26984", "HSP90AB-1", "HSP90AB1", "HSP90B", "HSP90-BETA", "HSPC-2", "HSPC2", "HSPCB"}
3327	{"HSP90AB3P", "HSP90BC", "HSPCP-1", "HSPCP1"}
3329	{"CPN60", "GROEL", "HLD-4", "HLD4", "HSP-60", "HSP60", "HSP65", "HSPD-1", "HSPD1", "HUCHA60", "SPG13"}
3332	{"HSP60P-1", "HSP60P1", "HSP60P-3", "HSP60P3", "HSP60P-4", "HSP60P4", "HSPD1-7P", "HSPD1P-3", "HSPD1P3", "HSPDP-1", "HSPDP1", "HSPDP-3", "HSPDP3", "HSPDP-4", "HSPDP4"}
3336	{"CPN10", "EPF", "GROES", "HSP10", "HSPE-1", "HSPE1"}
3337	{"DNAJB-1", "DNAJB1", "HDJ-1", "HDJ1", "HSP40", "HSPF-1", "HSPF1", "RSPH16B", "SIS-1", "SIS1"}
3338	{"DANJC-4", "DANJC4", "DNAJC-4", "DNAJC4", "HSPF-2", "HSPF2", "MCG18", "MGC19482", "MGC57189", "MGC71863"}
3339	{"HSPG-2", "HSPG2", "PLC", "PRCAN", "SJA", "SJS", "SJS-1", "SJS1"}
3340	{"HSST", "NDST-1", "NDST1", "NST-1", "NST1"}
3341	{"HTC-1", "HTC1"}
3342	{"CGH", "CXINSQ27.1", "HTC-2", "HTC2"}
3343	{"HLT", "HTL", "LEUT"}
3344	{"FOXN-2", "FOXN2", "HTLF"}
3345	{"HTLVR"}
3346	{"HTN-1", "HTN1"}
3347	{"HIS-2", "HIS2", "HTN-2", "HTN2", "HTN-3", "HTN3", "HTN-5", "HTN5"}
3349	{"HTOR"}
3350	{"5-HT1A", "5HT1A", "ADRB2RL-1", "ADRB2RL1", "ADRBRL-1", "ADRBRL1", "HTR1A"}
3351	{"5-HT1B", "5-HT1DB", "HTR1B", "HTR1D-2", "HTR1D2", "HTR1DB"}
3352	{"5-HT1D", "HT1DA", "HTR1D", "HTR1DA", "HTRL", "RDC-4", "RDC4"}
3354	{"5-HT1E", "HTR1E"}
3355	{"5-HT-1F", "5-HT1F", "5HT6", "HTR1EL", "HTR1F", "MR77"}
3356	{"5-HT2A", "HTR-2", "HTR2", "HTR2A"}
3357	{"5-HT(2B)", "5-HT2B", "HTR2B"}
3358	{"5-HT2C", "5-HTR2C", "HTR1C", "HTR2C"}
3359	{"5-HT-3", "5-HT3A", "5-HT3R", "5HT3R", "HTR3A"}
3360	{"5-HT4", "5-HT4R", "HTR-4", "HTR4"}
3361	{"5-HT5A", "HTR5A", "MGC138226"}
3362	{"5-HT6", "5-HT6R", "HTR-6", "HTR6"}
3363	{"5-HT7", "HTR-7", "HTR7"}
3364	{"HHUS-1", "HHUS1", "HUS-1", "HUS1"}
3365	{"HV1S"}
3369	{"HVBS-7", "HVBS7"}
3370	{"HVBS-8", "HVBS8"}
3371	{"150-225", "GMEM", "HXB", "JI", "MGC167029"}
3373	{"HYAL-1", "LUCA-1", "LUCA1", "MGC45987"}
3375	{"IAPP"}
3376	{"IARS", "IARS-1", "IARS1", "ILRS", "IRS", "PRO0785"}
3378	{"IBD-2", "IBD2"}
3380	{"IBM-3", "IBM3"}
3381	{"BSP", "BSP-II", "IBSP", "SP-II"}
3382	{"ICA-1", "ICA1", "ICA69", "ICAP69"}
3383	{"BB-2", "BB2", "CD54", "ICAM-1", "ICAM1", "P3.58"}
3384	{"CD102", "ICAM-2", "ICAM2"}
3385	{"CD50", "CDW50", "ICAM-3", "ICAM3", "ICAM-R"}
3386	{"CD242", "ICAM-4", "ICAM4"}
3387	{"FICCA", "ICCA"}
3388	{"ICR-1", "ICR1"}
3390	{"ICR-3", "ICR3"}
3391	{"ICR-4", "ICR4"}
3394	{"H-ICSBP", "ICSBP", "ICSBP-1", "ICSBP1", "IRF-8", "IRF8"}
3396	{"DS-1", "DS1", "ICT-1", "ICT1"}
3397	{"BHLHB24", "ID", "ID-1", "ID1"}
3398	{"BHLHB26", "GIG-8", "GIG8", "ID-2", "ID2", "ID2A", "ID2H", "MGC26389"}
3399	{"BHLHB25", "HEIR-1", "ID-3", "ID3"}
3400	{"BHLHB27", "ID-4", "ID4", "IDB-4", "IDB4"}
3401	{"IDDM"}
3402	{"IDDM-3", "IDDM3"}
3403	{"IDDM-4", "IDDM4"}
3405	{"IDDM-6", "IDDM6"}
3406	{"IDDM-7", "IDDM7"}
3407	{"IDDM-8", "IDDM8"}
3408	{"IDDM-9", "IDDM9"}
3410	{"IDDM11"}
3412	{"IDDM13"}
3413	{"IDDM14"}
3414	{"IDDM15"}
3415	{"IDDM16"}
3416	{"FLJ35968", "IDE", "INSULYSIN"}
3417	{"IDCD", "IDH-1", "IDH1", "IDPC", "PICD"}
3418	{"D2HGA-2", "D2HGA2", "ICD-M", "IDH-2", "IDH2", "IDHM", "IDPM", "MNADP-IDH"}
3419	{"IDH3A"}
3420	{"FLJ11043", "H-IDHB", "IDH3B", "MGC903", "RP46"}
3421	{"H-IDHG", "IDH3G"}
3422	{"IDI-1", "IDI1", "IPPI-1", "IPPI1"}
3423	{"IDS", "MPS-2", "MPS2", "SIDS"}
3424	{"IDS-2", "IDS2", "IDSP-1", "IDSP1"}
3425	{"IDA", "IDUA"}
3426	{"AHUS-3", "AHUS3", "C3B-INA", "C3BINA", "CFI", "FI", "KAF"}
3428	{"IFI16", "IFNGIP-1", "IFNGIP1", "MGC9466", "PYHIN-2", "PYHIN2"}
3429	{"FAM14D", "IFI27", "ISG12", "ISG12A", "P2-7", "P27"}
3430	{"FLJ21753", "IFI35", "IFP35"}
3431	{"FLJ22835", "IFI41", "IFI75", "IPR-1", "IPR1", "SP110", "VODI"}
3433	{"CIG42", "G10P-2", "G10P2", "GARG-39", "IFI-54", "IFI54", "IFI-54K", "IFIT-2", "IFIT2", "ISG54", "ISG-54 K", "ISG-54K"}
3434	{"C5-6", "C56", "G10P-1", "G10P1", "GARG-16", "IFI-56", "IFI56", "IFI-56K", "IFIT-1", "IFIT1", "IFNAI-1", "IFNAI1", "ISG56", "RNM561"}
3437	{"CIG-49", "GARG-49", "IFI60", "IFIT-3", "IFIT3", "IFIT-4", "IFIT4", "IRG-2", "IRG2", "ISG60", "RIG-G"}
3438	{"IFN1@"}
3439	{"IFL", "IFN", "IFNA@", "IFN-ALPHA", "IFN-ALPHAD", "MGC138207", "MGC138505", "MGC138507"}
3440	{"IFNA-2", "IFNA2", "IFN-ALPHAA", "INFA-2", "INFA2", "MGC125764", "MGC125765"}
3441	{"IFNA-4", "IFNA4", "IFN-ALPHA4A", "INFA-4", "INFA4", "MGC142200"}
3442	{"IFNA-5", "IFNA5", "IFN-ALPHAG", "INFA-5", "INFA5"}
3443	{"IFNA-6", "IFNA6", "IFN-ALPHAK"}
3444	{"IFNA-7", "IFNA7", "IFNA-J", "IFN-ALPHAJ"}
3445	{"IFNA-8", "IFNA8", "IFN-ALPHAB"}
3446	{"IFNA10", "IFN-ALPHAC", "MGC119878", "MGC119879"}
3448	{"IFNA14", "IFN-ALPHAH", "LEIF2H", "MGC125756", "MGC125757"}
3449	{"IFNA16", "IFN-ALPHAO"}
3451	{"IFNA17", "INFA", "LEIF2C-1", "LEIF2C1"}
3452	{"IFNA21", "LEIF-F", "LEIF F", "MGC126687", "MGC126689"}
3453	{"IFNA22P", "IFNAP22"}
3454	{"IFNAR", "IFNAR-1", "IFNAR1", "IFNBR", "IFRC"}
3455	{"IFNABR", "IFNAR-2", "IFNAR2", "IFNARB", "IFN-R"}
3456	{"IFB", "IFF", "IFNB", "IFNB-1", "IFNB1", "MGC96956"}
3458	{"IFG", "IFI", "IFNG"}
3459	{"CD119", "FLJ45734", "IFNGR", "IFNGR-1", "IFNGR1"}
3460	{"IFGR-2", "IFGR2", "IFNGR-2", "IFNGR2", "IFNGT-1", "IFNGT1"}
3461	{"IFNA11P", "IFNP11"}
3463	{"FLJ13568", "IFNA20P", "IFNP20"}
3466	{"IFNGM", "IFNGM-2", "IFNGM2", "IFNR"}
3467	{"IFNW-1", "IFNW1"}
3474	{"IFNWP19"}
3475	{"IFRD-1", "IFRD1", "TIS-7", "TIS7"}
3476	{"ALPHA-4", "IGBP-1", "IGBP1"}
3478	{"IGES"}
3479	{"IGF-1", "IGF1", "IGF1A", "IGF-I", "IGFI"}
3480	{"CD221", "IGF1R", "IGFIR", "IGFR", "JTK13", "MGC142170", "MGC142172", "MGC18216"}
3481	{"C11ORF43", "FLJ22066", "FLJ44734", "IGF-2", "IGF2", "IGF-II", "PP9974"}
3482	{"CD222", "CIMPR", "IGF2R", "M6P-R", "MPR-1", "MPR1", "MPRI"}
3483	{"IGFALS"}
3484	{"AFBP", "HIGFBP-1", "IGFBP-1", "IGFBP1", "IGF-BP25", "PP12"}
3485	{"IBP-2", "IBP2", "IGFBP-2", "IGFBP2", "IGF-BP53"}
3486	{"BP-53", "IBP-3", "IBP3", "IGFBP-3", "IGFBP3"}
3487	{"BP-4", "HT29-IGFBP", "IBP-4", "IBP4", "IGFBP-4", "IGFBP4"}
3488	{"IBP-5", "IBP5", "IGFBP-5", "IGFBP5"}
3489	{"IBP-6", "IBP6", "IGFBP-6", "IGFBP6"}
3490	{"AGM", "FSTL-2", "FSTL2", "IBP-7", "IGFBP-7", "IGFBP7", "IGFBP-7V", "IGFBPRP-1", "IGFBPRP1", "MAC25", "RAMSVPS"}
3491	{"CYR61", "IGFBP10"}
3492	{"DKFZP686C15213", "DKFZP686K04218", "DKFZP686L19235", "DKFZP686M08189", "FLJ41981", "FLJ43089", "FLJ44381", "IGH", "IGH@", "IGH.1@", "MGC70893", "MGC72071", "MGC88774"}
3493	{"FLJ14473", "FLJ35065", "FLJ35500", "FLJ36402", "FLJ39698", "FLJ40001", "FLJ41548", "FLJ41552", "FLJ41789", "FLJ43248", "FLJ43594", "FLJ44293", "FLJ46028", "FLJ46621", "FLJ46724", "FLJ46811", "FLJ46824", "FLJ90170", "IGA-1", "IGA1", "IGHA-1", "IGHA1", "MGC102857"}
3494	{"IGHA-2", "IGHA2"}
3495	{"FLJ00382", "FLJ46727", "IGHD", "MGC29633"}
3496	{"IGD-2", "IGD2", "IGHD/OR15", "IGHDOR15@", "IGHDY-2", "IGHDY2"}
3497	{"IGE", "IGHE"}
3499	{"IGHEP-2", "IGHEP2"}
3500	{"IGHG-1", "IGHG1"}
3501	{"DKFZP686I04196", "IGHG-2", "IGHG2"}
3502	{"DKFZP686H11213", "FLJ39988", "FLJ40036", "FLJ40253", "FLJ40587", "FLJ40789", "FLJ40834", "IGG-3", "IGG3", "IGHG-3", "IGHG3", "MGC45809"}
3503	{"IGHG-4", "IGHG4", "MGC117419"}
3505	{"IGHGP", "IGHGP-1", "IGHGP1"}
3506	{"IGHJ", "IGHJ@"}
3507	{"DKFZP686I15196", "DKFZP686I15212", "FLJ00385", "IGHM", "MGC104996", "MGC52291"}
3508	{"CATF-1", "CATF1", "FLJ34220", "FLJ41171", "HCSA", "HMN-6", "HMN6", "IGHMBP-2", "IGHMBP2", "SMARD-1", "SMARD1", "SMUBP-2", "SMUBP2"}
3509	{"IGHV", "IGHV@"}
3512	{"IGCJ", "IGJ", "JCH"}
3513	{"IGJP-1", "IGJP1"}
3514	{"HCAK-1", "HCAK1", "IGKC", "IGKCD", "KM", "MGC111575", "MGC62011", "MGC72072", "MGC88770", "MGC88771", "MGC88809"}
3515	{"IGKDE", "IGKDEL"}
3516	{"CBF-1", "CBF1", "CSL", "IGKJRB", "IGKJRB-1", "IGKJRB1", "KBF-2", "KBF2", "MGC61669", "RBP-J", "RBPJ", "RBPJK", "RBPSUH"}
3517	{"IGKJRBP-2", "IGKJRBP2", "RBPJP-2", "RBPJP2", "RBPSUHP-2", "RBPSUHP2"}
3519	{"IGKV@", "IGKV-1", "IGKV1", "IGKV1@", "IGKV-2", "IGKV2", "IGKV2@", "IGKV-3", "IGKV3", "IGKV3@"}
3523	{"IGKV268", "IGKV3OR2-268", "IGKV3OR2268", "IGKV3OR2-268A", "IGKV3OR2268A"}
3525	{"IGKV1/OR1-1", "IGKV1OR1-1", "IGKV1OR11", "IGKVP-1", "IGKVP1"}
3527	{"IGKV3OR22-2", "IGKV3OR222", "IGKVP-3", "IGKVP3"}
3529	{"IGKV2OR22-3", "IGKV2OR223", "IGKVP-4", "IGKVP4"}
3530	{"IGKV1OR22-1", "IGKV1OR221", "IGKVP-5", "IGKVP5"}
3531	{"IGKV1/OR-1", "IGKV1OR-1", "IGKV1OR1", "IGKVPZ-1", "IGKVPZ1"}
3532	{"IGKV1/OR-2", "IGKV1OR-2", "IGKV1OR2", "IGKVPZ-2", "IGKVPZ2"}
3534	{"IGKV1/OR-4", "IGKV1OR-4", "IGKV1OR4", "IGKVPZ-4", "IGKVPZ4"}
3535	{"IGL", "IGL@", "MGC88804"}
3536	{"IGLC@"}
3537	{"IGLC-1", "IGLC1"}
3538	{"MGC20392", "MGC45681"}
3539	{"IGLC-3", "IGLC3"}
3540	{"IGLC-4", "IGLC4"}
3541	{"IGLC-5", "IGLC5"}
3543	{"14.1", "AGM-2", "AGM2", "CD179B", "IGL-1", "IGL1", "IGL-5", "IGL5", "IGLJ14.1", "IGLL", "IGLL-1", "IGLL1", "IGO", "VPREB-2", "VPREB2"}
3544	{"16.2", "FLAMBDA-1", "FLAMBDA1", "IGLL1P", "IGLL-2", "IGLL2", "IGLL2P"}
3546	{"IGLV", "IGLV@"}
3547	{"IGCD-1", "IGCD1", "IGDC-1", "IGDC1", "IGSF-1", "IGSF1", "INHBP", "KIAA0364", "MGC75490", "PGSF-2", "PGSF2"}
3548	{"IHG"}
3549	{"BDA-1", "BDA1", "HHG-2", "HHG2", "IHH"}
3550	{"CSA-2", "CSA2", "IK", "MGC59741"}
3551	{"FLJ33771", "FLJ36218", "FLJ38368", "FLJ40509", "IKBKB", "IKK-2", "IKK2", "IKKB", "IKK-BETA", "MGC131801", "NFKBIKB"}
3552	{"IL-1", "IL1", "IL-1A", "IL1A", "IL1-ALPHA", "IL1F-1", "IL1F1"}
3553	{"IL-1", "IL1B", "IL1-BETA", "IL1F-2", "IL1F2"}
3554	{"CD121A", "D2S1473", "IL1R", "IL1R-1", "IL1R1", "IL-1R-ALPHA"}
3556	{"C3ORF13", "FLJ37788", "IL1R-3", "IL1R3", "IL-1RACP", "IL1RAP"}
3557	{"DIRA", "ICIL-1RA", "IL1F-3", "IL1F3", "IL-1RA", "IL-1RA3", "IL-1RN", "IL1RN", "MGC10430", "MVCD-4", "MVCD4"}
3558	{"IL-2", "IL2", "LYMPHOKINE", "TCGF"}
3559	{"IL2R", "IL2RA", "TCGFR"}
3560	{"CD122", "IL15RB", "IL2RB", "P70-75"}
3561	{"CD132", "CIDX", "IL-2RG", "IL2RG", "IMD-4", "IMD4", "P6-4", "P64", "SCIDX", "SCIDX-1", "SCIDX1"}
3562	{"IL-3", "IL3", "MCGF", "MGC79398", "MGC79399", "MULTI-CSF"}
3563	{"CD123", "HIL-3RA", "IL3R", "IL3RA", "IL3RAY", "IL3RX", "IL3RY", "MGC34174"}
3565	{"BCGF-1", "BCGF1", "BSF-1", "BSF1", "IL-4", "IL4", "MGC79402"}
3566	{"CD124", "IL4R", "IL4RA"}
3567	{"IL-5", "IL5"}
3568	{"CD125", "CDW125", "HSIL5R-3", "HSIL5R3", "IL5R", "IL5RA", "MGC26560"}
3569	{"BSF-2", "BSF2", "HSF", "IFNB-2", "IFNB2", "IL-6", "IL6"}
3570	{"CD126", "GP80", "IL6R", "IL-6R-1", "IL-6RA", "IL6RA", "MGC104991"}
3572	{"CD130", "CDW130", "DKFZP564F053", "IL-6RB", "IL6ST"}
3573	{"IL6STP", "IL6STP-1", "IL6STP1"}
3574	{"IL-7", "IL7"}
3575	{"CD127", "CDW127", "IL7R", "IL7RA", "IL-7R-ALPHA", "ILRA"}
3576	{"CXCL-8", "CXCL8", "GCP-1", "GCP1", "IL-8", "IL8", "LECT", "LUCT", "LYNAP", "MDNCF", "MONAP", "NAF", "NAP-1"}
3577	{"C-C", "C-C-CKR-1", "CD128", "CD181", "CDW128A", "CMKAR-1", "CMKAR1", "CXCR-1", "CXCR1", "IL8R-1", "IL8R1", "IL8RBA"}
3578	{"HP40", "IL-9", "IL9"}
3579	{"CDW128B", "CMKAR-2", "CMKAR2", "CXCR-2", "CXCR2", "IL8R-2", "IL8R2", "IL8RB"}
3580	{"CXCR2P", "CXCR2P-1", "CXCR2P1", "IL8RBP"}
3581	{"CD129", "IL9R"}
3585	{"IL9RP-4", "IL9RP4"}
3586	{"CSIF", "IL-10", "IL10", "IL10A", "MGC126450", "MGC126451"}
3587	{"CD210A", "CDW210A", "HIL-10R", "IL10R", "IL-10R1", "IL10RA"}
3588	{"CDW210B", "CRF2-4", "CRFB-4", "CRFB4", "D21S58", "D21S66", "IL-10R2", "IL10RB"}
3589	{"AGIF", "IL-11", "IL11"}
3590	{"CRSDA", "IL11RA", "MGC2146"}
3591	{"IL11RB"}
3592	{"IL-12A", "IL12A", "NFSK", "NKSF-1", "NKSF1"}
3593	{"CLMF-2", "CLMF2", "IL-12B", "IL12B", "NKSF", "NKSF-2", "NKSF2"}
3594	{"CD212", "IL12RB", "IL12RB-1", "IL12RB1", "IL-12R-BETA1", "MGC34454"}
3595	{"IL12RB-2", "IL12RB2"}
3596	{"BHR-1", "BHR1", "IL-13", "IL13", "MGC116786", "MGC116788", "MGC116789", "P600"}
3597	{"CD213A-1", "CD213A1", "IL-13RA", "IL13RA-1", "IL13RA1", "NR-4", "NR4"}
3598	{"CD213A-2", "CD213A2", "CT19", "IL13BP", "IL-13R", "IL13RA-2", "IL13RA2"}
3600	{"IL-15", "IL15", "MGC9721"}
3601	{"CD215", "IL15RA", "MGC104179"}
3603	{"FLJ16806", "FLJ42735", "FLJ44234", "IL16", "LCF", "NIL16", "PRIL-16", "PRIL16"}
3604	{"4-1BB", "CD137", "CDW137", "FLJ43501", "ILA", "MGC2172", "TNFRSF-9", "TNFRSF9"}
3605	{"CTLA-8", "CTLA8", "IL-17", "IL17", "IL-17A", "IL17A"}
3606	{"IGIF", "IL-18", "IL18", "IL1F-4", "IL1F4", "IL-1G", "MGC12320"}
3607	{"FOXK-2", "FOXK2", "ILF", "ILF-1", "ILF1"}
3608	{"ILF-2", "ILF2", "MGC8391", "NF45", "PRO3063"}
3609	{"CBTF", "DRBF", "DRBP76", "ILF-3", "ILF3", "MMP-4", "MMP4", "MPHOSPH-4", "MPHOSPH4", "NF110", "NF110B", "NF90", "NF90A", "NF90B", "NFAR", "NFAR-1", "NFAR-2", "NFAR2", "NF-AT-90", "TCP110", "TCP80"}
3611	{"DKFZP686F1765", "ILK", "ILK-2", "P5-9", "P59"}
3612	{"IMPA", "IMPA-1", "IMPA1"}
3613	{"IMPA-2", "IMPA2"}
3614	{"DKFZP781N0678", "IMPD", "IMPD-1", "IMPD1", "LCA11", "RP10", "SWSS2608"}
3615	{"IMPD-2", "IMPD2", "IMPDH-2", "IMPDH2", "IMPDH-II"}
3617	{"GP147", "IMPG-1", "IMPG1", "IPM150", "SPACR"}
3619	{"FLJ31633", "INCENP", "MGC111393"}
3620	{"IDO", "IDO-1", "IDO1", "INDO"}
3621	{"ING-1", "ING1", "P24ING1C", "P33ING-1", "P33ING1", "P33ING1B", "P4-7", "P47", "P47ING1A"}
3622	{"ING1L", "P33ING-2", "P33ING2"}
3623	{"INHA"}
3624	{"INHBA"}
3625	{"INHBB", "MGC157939"}
3626	{"IHBC", "INHBC"}
3627	{"CRG-2", "CXCL10", "GIP-10", "IFI10", "INP10", "IP-10", "MOB-1", "SCYB10"}
3628	{"INPP-1", "INPP1", "MGC110984"}
3629	{"INPP-3", "INPP3"}
3630	{"INS", "IRDN", "MODY10"}
3631	{"INPP-4", "INPP4", "INPP4A", "TVAS-1", "TVAS1"}
3632	{"5PTASE", "INPP5A", "MGC116947", "MGC116949"}
3633	{"5PTASE", "INPP5B", "MGC65156", "MGC71303"}
3635	{"HP51CN", "INPP5D", "MGC104855", "MGC142140", "MGC142142", "SHIP", "SHIP-1", "SHIP1", "SIP-145"}
3636	{"INPPL-1", "INPPL1", "SHIP-2", "SHIP2"}
3638	{"CL-6", "CL6", "INSIG-1", "INSIG1", "MGC1405"}
3640	{"INSL-3", "INSL3", "MGC119818", "MGC119819", "RLNL"}
3641	{"EPIL", "INSL-4", "INSL4", "PLACENTIN"}
3642	{"IA-1", "IA1", "INSM-1", "INSM1"}
3643	{"CD220", "HHF-5", "HHF5", "INSR"}
3644	{"INSRL"}
3645	{"INSRR", "IRR"}
3646	{"EIF3E", "EIF3-P46", "EIF3-P48", "EIF3S-6", "EIF3S6"}
3647	{"EIF3EP", "EIF3EP-1", "EIF3EP1", "EIF3S6P-1", "EIF3S6P1", "INT6P-1", "INT6P1"}
3651	{"GSF", "IDX-1", "IPF-1", "IPF1", "IUF-1", "IUF1", "MODY-4", "MODY4", "PDX-1", "STF-1"}
3652	{"IPP", "KLHL27"}
3653	{"IPW", "NCRNA00002"}
3654	{"IRAK", "IRAK-1", "IRAK1", "PELLE"}
3655	{"CD49F", "DKFZP686J01244", "FLJ18737", "ITGA-6", "ITGA6", "ITGA6B", "VLA-6"}
3656	{"IRAK-2", "IRAK2", "MGC150550"}
3658	{"ACO-3", "ACO3", "FLJ23381", "IREB-2", "IREB2", "IRP-2", "IRP2", "IRP2AD"}
3659	{"IRF-1", "IRF1", "MAR"}
3660	{"DKFZP686F0244", "IRF-2", "IRF2"}
3661	{"IRF-3", "IRF3"}
3662	{"IRF-4", "IRF4", "LSIRF"}
3663	{"IRF-5", "IRF5", "SLEB10"}
3664	{"IRF-6", "IRF6", "LPS", "OFC-6", "OFC6", "PIT", "VWS"}
3665	{"IRF-7", "IRF7", "IRF7A", "IRF-7H"}
3667	{"HIRS-1", "IRS-1", "IRS1"}
3669	{"HEM45", "ISG20"}
3670	{"ISL-1", "ISL1", "ISLET-1", "ISLET1"}
3671	{"HST17563", "ISLR", "MGC102816"}
3672	{"CD49A", "ITGA-1", "ITGA1", "VLA-1", "VLA1"}
3673	{"BDPLT-9", "BDPLT9", "BR", "CD49B", "GPIA", "ITGA-2", "ITGA2", "VLA-2", "VLAA-2", "VLAA2"}
3674	{"CD41", "CD41B", "GP2B", "GPIIB", "GTA", "HPA-3", "HPA3", "ITGA2B"}
3675	{"CD49C", "FLJ34631", "FLJ34704", "GAP-B3", "GAPB-3", "GAPB3", "ITGA-3", "ITGA3", "MSK18", "VCA-2", "VL3A", "VLA3A"}
3676	{"CD49D", "ITGA-4", "ITGA4", "MGC90518"}
3678	{"CD49E", "FNRA", "ITGA-5", "ITGA5", "VLA5A"}
3679	{"FLJ25220", "ITGA-7", "ITGA7"}
3680	{"ALPHA-RLC", "ITGA4L", "ITGA-9", "ITGA9", "RLC"}
3681	{"ADB-2", "ADB2", "CD11D", "FLJ39841", "ITGAD"}
3682	{"CD103", "HUMINAE", "ITGAE", "MGC141996"}
3683	{"CD11A", "ITGAL", "LFA1A"}
3684	{"CD11B", "CR3A", "ITGAM", "MAC1A", "MGC117044", "MO1A"}
3685	{"CD51", "DKFZP686A08142", "ITGAV", "MSK-8", "MSK8", "VNRA"}
3686	{"ITGAW"}
3687	{"CD11C", "ITGAX"}
3688	{"CD29", "FNRB", "GPIIA", "ITGB-1", "ITGB1", "MDF-2", "MDF2", "MSK12", "VLAB", "VLA-BETA"}
3689	{"ITGB-2", "ITGB2", "LCAMB", "MF17", "MFI-7", "MFI7"}
3690	{"CD61", "GP3A", "GPIIIA", "ITGB-3", "ITGB3"}
3691	{"CD104", "ITGB-4", "ITGB4"}
3692	{"B(2)GCN", "EIF-6", "EIF6", "ITGB4BP", "P27(BBP)", "P27BBP"}
3693	{"FLJ26658", "ITGB-5", "ITGB5"}
3694	{"ITGB-6", "ITGB6"}
3695	{"ITGB-7", "ITGB7"}
3696	{"ITGB-8", "ITGB8"}
3697	{"H1P", "IATIH", "ITIH", "ITIH-1", "ITIH1", "ITI-HC1", "MGC126415"}
3698	{"H2P", "ITIH-2", "ITIH2"}
3699	{"H3P", "ITIH-3", "ITIH3"}
3700	{"GP120", "H4P", "IHRP", "ITIH-4", "ITIH4", "ITI-HC4", "ITIHL-1", "ITIHL1", "PK-120", "PK120"}
3702	{"ITK", "LYK", "MGC126257", "MGC126258"}
3703	{"FLJ27038", "ITM-1", "ITM1", "MGC9042", "STT3-A", "STT3A", "TMC"}
3704	{"C20ORF37", "DJ794I6.3", "HLC14-06-P", "ITPA", "ITPASE"}
3705	{"ITPK-1", "ITPK1", "ITRPK-1", "ITRPK1"}
3706	{"IP3-3KA", "IP3KA", "ITPKA"}
3707	{"IP3-3KB", "IP3K", "IP3K-B", "IP3KB", "ITPKB", "PIG37"}
3708	{"DKFZP313E1334", "DKFZP313N1434", "INSP3R-1", "INSP3R1", "IP3R-1", "IP3R1", "ITPR-1", "ITPR1", "SCA15", "SCA16"}
3709	{"IP3R-2", "IP3R2", "ITPR-2", "ITPR2"}
3710	{"FLJ36205", "IP3R-3", "IP3R3", "ITPR-3", "ITPR3"}
3712	{"ACAD-2", "ACAD2", "FLJ12715", "FLJ34849", "IVD"}
3713	{"IVL"}
3714	{"HJ-2", "HJ2", "JAG-2", "JAG2", "SER-2", "SER2"}
3716	{"JAK-1", "JAK1", "JAK1A", "JAK1B", "JTK-3", "JTK3"}
3717	{"JAK-2", "JAK2", "JTK10"}
3718	{"JAK-3", "JAK3", "JAK3_HUMAN", "JAKL", "L-JAK", "LJAK"}
3720	{"JARID-2", "JARID2", "JMJ"}
3725	{"AP-1", "AP1", "C-JUN", "JUN"}
3727	{"JUND"}
3728	{"ARVD12", "CTNNG", "DPIII", "JUP", "PDGB", "PKGB"}
3729	{"K12T"}
3730	{"ADMLX", "HHA", "KAL-1", "KAL1", "KALIG-1"}
3732	{"4F9", "C3-3", "C33", "CD82", "GR15", "KAI-1", "KAI1", "SAR-2", "SAR2", "ST-6", "ST6", "TSPAN27"}
3734	{"ADMLY", "KALP", "KAL-Y"}
3735	{"CMTRIB", "KARS", "KARS-2", "KARS2", "KIAA0070", "KRS"}
3736	{"AEMK", "HBK-1", "HBK1", "HUK-1", "HUK1", "KCNA-1", "KCNA1", "KV1.1", "MBK-1", "MBK1", "MGC126782", "MGC138385", "MK-1", "MK1", "RBK-1", "RBK1"}
3737	{"HBK-5", "HBK5", "HUKIV", "KCNA-2", "KCNA2", "KV1.2", "MGC50217", "NGK-1", "NGK1", "RBK-2", "RBK2"}
3738	{"HGK-5", "HGK5", "HLK-3", "HLK3", "HPCN-3", "HPCN3", "HUKIII", "KCNA-3", "KCNA3", "KV1.3", "MK-3", "MK3"}
3739	{"HBK-4", "HBK4", "HPCN-2", "HPCN2", "HUKII", "KCNA-4", "KCNA4", "KCNA4L", "KV1.4", "PCN-2", "PCN2"}
3741	{"ATFB-7", "ATFB7", "HCK-1", "HCK1", "HPCN-1", "HPCN1", "KCNA-5", "KCNA5", "KV1.5", "MGC117058", "MGC117059", "PCN-1", "PCN1"}
3742	{"FLJ25134", "HBK-2", "HBK2", "KCNA-6", "KCNA6", "KV1.6"}
3743	{"HAK-6", "HAK6", "KCNA-7", "KCNA7", "KV1.7"}
3744	{"KCN-1", "KCN1", "KCNA10", "KV1.8"}
3745	{"DRK-1", "DRK1", "H-DRK1", "KCNB-1", "KCNB1", "KV2.1"}
3746	{"FLJ41162", "FLJ42249", "FLJ43491", "KCNC-1", "KCNC1", "KV3.1", "KV-4", "KV4", "MGC129855", "NGK-2", "NGK2"}
3747	{"KCNC-2", "KCNC2", "KV3.2", "MGC138196"}
3748	{"KCNC-3", "KCNC3", "KSHIIID", "KV3.3", "SCA13"}
3749	{"C1ORF30", "HKSHIIIC", "KCNC-4", "KCNC4", "KSHIIIC", "KV3.4", "MGC126818"}
3750	{"KCND-1", "KCND1", "KV4.1"}
3751	{"KCND-2", "KCND2", "KIAA1044", "KV4.2", "MGC119702", "MGC119703", "RK-5", "RK5"}
3752	{"KCND-3", "KCND3", "KCND3L", "KCND3S", "KSHIVB", "KV4.3", "MGC142035", "MGC142037"}
3753	{"FLJ18426", "FLJ38123", "FLJ94103", "ISK", "JLNS", "JLNS-2", "JLNS2", "KCNE-1", "KCNE1", "LQT2/5", "MGC33114", "MINK"}
3754	{"IK-8", "IK8", "KCNF", "KCNF-1", "KCNF1", "KH-1", "KH1", "KV5.1", "MGC33316"}
3755	{"KCNG", "KCNG-1", "KCNG1", "KH-2", "KH2", "KV6.1", "MGC12878"}
3756	{"EAG", "EAG-1", "EAG1", "H-EAG", "KCNH-1", "KCNH1", "KV10.1", "MGC142269"}
3757	{"ERG-1", "ERG1", "HERG", "HERG-1", "HERG1", "KCNH-2", "KCNH2", "KV11.1", "LQT-2", "LQT2", "SQT-1", "SQT1"}
3758	{"KCNJ-1", "KCNJ1", "KIR1.1", "ROMK", "ROMK-1", "ROMK1"}
3759	{"ATFB-9", "ATFB9", "HHBIRK-1", "HHBIRK1", "HHIRK-1", "HHIRK1", "IRK-1", "IRK1", "KCNJ-2", "KCNJ2", "KIR2.1", "LQT-7", "LQT7", "SQT-3", "SQT3"}
3760	{"GIRK-1", "GIRK1", "KCNJ-3", "KCNJ3", "KGA", "KIR3.1"}
3761	{"HIR", "HIRK-2", "HIRK2", "HRK-1", "HRK1", "IRK-3", "IRK3", "KCNJ-4", "KCNJ4", "KIR2.3", "MGC142066", "MGC142068"}
3762	{"GIRK-4", "GIRK4", "KATP-1", "KATP1", "KCNJ-5", "KCNJ5", "KIR3.4", "LQT13"}
3763	{"BIR-1", "BIR1", "GIRK-2", "GIRK2", "HIGIRK-2", "HIGIRK2", "KATP-2", "KATP2", "KCNJ-6", "KCNJ6", "KCNJ-7", "KCNJ7", "KIR3.2", "MGC126596"}
3764	{"KCNJ-8", "KCNJ8", "KIR6.1", "UKATP-1"}
3765	{"GIRK-3", "GIRK3", "KCNJ-9", "KCNJ9", "KIR3.3"}
3766	{"BIRK-10", "KCNJ10", "KCNJ13-PEN", "KIR1.2", "KIR4.1", "SESAME"}
3767	{"BIR", "HHF-2", "HHF2", "IKATP", "KCNJ11", "KIR6.2", "MGC133230", "TNDM-3", "TNDM3"}
3768	{"FLJ14167", "HIRK", "HIRK-1", "HIRK1", "HKIR2.2X", "IRK-2", "IRK2", "KCNJ12", "KCNJ12X", "KCNJN-1", "KCNJN1", "KIR2.2", "KIR2.2V"}
3769	{"KCNJ13", "KIR1.4", "KIR7.1", "LCA16", "MGC33328", "SVD"}
3770	{"IRK-4", "IRK4", "KCNJ14", "KIR2.4", "MGC46111"}
3772	{"IRKK", "KCNJ15", "KIR1.3", "KIR4.2", "MGC13584"}
3773	{"BIR-9", "BIR9", "KCNJ16", "KIR5.1", "MGC33717"}
3775	{"HOHO", "K2P-1", "K2P1", "K2P1.1", "KCNK-1", "KCNK1", "KCNO-1", "KCNO1", "TWIK-1", "TWIK1"}
3776	{"HTREK-1C", "HTREK-1E", "K2P2.1", "KCNK-2", "KCNK2", "MGC126742", "MGC126744", "TPKC-1", "TPKC1", "TREK", "TREK-1", "TREK1"}
3777	{"K2P3.1", "KCNK-3", "KCNK3", "TASK", "TASK-1", "TBAK-1", "TBAK1"}
3778	{"BA205K10.1", "BKTM", "DKFZP686K1437", "KCA1.1", "KCNMA-1", "KCNMA1", "MAXIK", "MGC71881", "MSLO-1", "MSLO1", "SAKCA", "SLO", "SLO-1", "SLO1", "SLO-ALPHA"}
3779	{"HSLO-BETA", "KCNMB-1", "KCNMB1", "K(VCA)BETA", "SLO-BETA"}
3780	{"HSK-1", "HSK1", "KCA2.1", "KCNN-1", "KCNN1", "SKCA-1", "SKCA1"}
3781	{"HSK-2", "HSK2", "KCA2.2", "KCNN-2", "KCNN2", "SKCA-2", "SKCA2"}
3782	{"HSK-3", "HSK3", "KCA2.3", "KCNN-3", "KCNN3", "SK-3", "SK3", "SKCA-3", "SKCA3"}
3783	{"HIKCA-1", "HIKCA1", "HKCA-4", "HKCA4", "HSK-4", "HSK4", "IKCA-1", "IKCA1", "KCA3.1", "KCA-4", "KCA4", "KCNN-4", "KCNN4", "SK-4", "SK4"}
3784	{"FLJ26167", "JLNS-1", "JLNS1", "KCNA-9", "KCNA9", "KCNQ-1", "KCNQ1", "KV1.9", "KV7.1", "KVLQT-1", "KVLQT1", "LQT", "LQT-1", "LQT1", "SQT-2", "SQT2"}
3785	{"BFNS-1", "BFNS1", "EIEE-7", "EIEE7", "ENB-1", "ENB1", "HNSPC", "KCNA11", "KCNQ-2", "KCNQ2", "KV7.2", "KVEBN-1", "KVEBN1"}
3786	{"BFNC-2", "BFNC2", "DKFZP686C0248", "EBN-2", "EBN2", "FLJ37386", "FLJ38392", "KCNQ-3", "KCNQ3", "KV7.3"}
3787	{"KCNS-1", "KCNS1", "KV9.1"}
3788	{"KCNS-2", "KCNS2", "KV9.2"}
3790	{"KCNS-3", "KCNS3", "KV9.3", "MGC9481"}
3791	{"CD309", "FLK-1", "FLK1", "KDR", "VEGFR", "VEGFR-2", "VEGFR2"}
3792	{"CD238", "ECE-3", "ECE3", "KEL"}
3795	{"KHK"}
3796	{"KIF-2", "KIF2", "KIF2A"}
3797	{"KIF3C"}
3798	{"D12S1889", "KIF5A", "MY050", "SPG10"}
3799	{"KIF5B", "KINH", "KNS", "KNS-1", "KNS1", "UKHC"}
3800	{"FLJ44735", "KIAA0531", "KIF5C", "KINN", "MGC111478", "NKHC-2", "NKHC2"}
3801	{"DKFZP686D23201", "FLJ34694", "KIFC-3", "KIFC3"}
3802	{"CD158A", "KIR221", "KIR2DL-1", "KIR2DL1", "KIR-K64", "NKAT-1", "NKAT1", "P58.1"}
3803	{"CD158B-1", "CD158B1", "KIR2DL-2", "KIR2DL2", "NKAT-6", "NKAT6", "P58.2"}
3804	{"CD158B-2", "CD158B2", "GL183", "KIR-023GB", "KIR2DL-3", "KIR2DL3", "KIRCL23", "KIR-K7B", "KIR-K7C", "MGC129943", "NKAT-2", "NKAT2", "NKAT2A", "NKAT2B"}
3805	{"CD158D", "G9P", "KIR103", "KIR103AS", "KIR2DL-4", "KIR2DL4"}
3806	{"CD158A", "CD158H", "KIR2DS-1", "KIR2DS1", "P50.1"}
3808	{"KIR2DS-3", "KIR2DS3", "NKAT-7", "NKAT7"}
3809	{"CD158I", "KIR1D", "KIR2DS-4", "KIR2DS4", "KIR412", "KKA-3", "KKA3", "MGC120019", "MGC125315", "MGC125317", "NKAT-8", "NKAT8"}
3810	{"CD158G", "KIR2DS-5", "KIR2DS5", "NKAT-9", "NKAT9"}
3811	{"CD158E-1", "CD158E1", "KIR3DL-1", "KIR3DL1", "KIR3DL1/S1", "MGC126589", "MGC126591", "NKAT-3", "NKAT3", "NKB-1", "NKB1", "NKB1B"}
3812	{"CD158K", "KIR3DL-2", "KIR3DL2", "MGC125321", "NKAT-4", "NKAT4", "NKAT4B", "P140"}
3813	{"CD158E-2", "CD158E2", "KIR-123FM", "KIR3DS-1", "KIR3DS1", "KIR-G1", "MGC125316", "NKAT10"}
3814	{"KISS-1", "KISS1", "MGC39258"}
3815	{"CD117", "C-KIT", "KIT", "PBT", "SCFR"}
3816	{"HK-1", "HK1", "KLK-1", "KLK1", "KLK-6", "KLK6", "KLKR"}
3817	{"HK-2", "HK2", "KLK-2", "KLK2", "KLK2A-2", "KLK2A2", "MGC12201"}
3818	{"KLKB-1", "KLKB1"}
3820	{"CD161", "CLEC5B", "HNKR-P1A", "KLRB-1", "KLRB1", "MGC138614", "NKR-P1", "NKR-P1A", "NKRP1A"}
3821	{"CD159A", "KLRC-1", "KLRC1", "MGC13374", "MGC59791", "NKG-2", "NKG2", "NKG2A"}
3822	{"CD159C", "KLRC-2", "KLRC2", "MGC138244", "NKG2-C", "NKG2C"}
3823	{"KLRC-3", "KLRC3", "NKG2-E", "NKG2E"}
3824	{"CD94", "KLRD-1", "KLRD1"}
3827	{"BDK", "KNG", "KNG-1", "KNG1"}
3829	{"KNPEP"}
3831	{"KLC", "KLC-1", "KLC1", "KNS-2", "KNS2", "KNS2A", "MGC15245"}
3832	{"EG-5", "EG5", "HKSP", "KIF11", "KNSL-1", "KNSL1", "TRIP-5", "TRIP5"}
3833	{"HSET", "KIFC-1", "KIFC1", "KNSL-2", "KNSL2", "MGC1202", "MGC149736", "MGC149737"}
3834	{"KIF25", "KNSL-3", "KNSL3", "MGC163361"}
3835	{"A-328A3.2", "KIF22", "KNSL-4", "KNSL4", "OBP-1", "OBP-2"}
3836	{"IPOA-5", "IPOA5", "KPNA-1", "KPNA1", "NPI-1", "RCH-2", "RCH2"}
3837	{"IMB-1", "IMB1", "IMPNB", "IPO-1", "IPO1", "KPNB-1", "KPNB1", "MGC2155", "MGC2156", "MGC2157", "NTF97"}
3838	{"IPOA-1", "IPOA1", "KPNA-2", "KPNA2", "QIP-2", "QIP2", "RCH-1", "RCH1", "SRP1ALPHA"}
3839	{"HSRP-1", "HSRP1", "IPOA-4", "IPOA4", "KPNA-3", "KPNA3", "SRP1GAMMA", "SRP-4", "SRP4"}
3840	{"FLJ31113", "IPOA-3", "IPOA3", "KPNA-4", "KPNA4", "MGC12217", "MGC26703", "QIP-1", "QIP1", "SRP-3", "SRP3"}
3841	{"IPOA-6", "IPOA6", "KPNA-5", "KPNA5", "SRP-6", "SRP6"}
3842	{"IPO-2", "IPO2", "KPNB-2", "KPNB2", "TNPO-1", "TNPO1"}
3843	{"DKFZP686O1576", "FLJ43041", "IMB-3", "IMB3", "IMP-5", "IMP5", "IPO-5", "IPO5", "KPNB-3", "KPNB3", "MGC2068", "RANBP-5", "RANBP5"}
3844	{"C-KRAS1", "KRAS1P", "KRASP-1", "KRASP1"}
3845	{"C-K-RAS", "KI-RAS", "KRAS", "KRAS-1", "KRAS1", "KRAS-2", "KRAS2", "K-RAS2A", "K-RAS2B", "K-RAS4A", "K-RAS4B", "NS-3", "NS3", "RASK-2", "RASK2"}
3846	{"KRN-1", "KRN1", "KRTAP5.9", "MGC126793"}
3848	{"K1", "KRT-1", "KRT1", "KRT1A"}
3849	{"CK-2E", "K2E", "KRT-2", "KRT2", "KRT2A", "KRT2E", "KRTE", "MGC116967", "MGC116968"}
3850	{"CK-3", "CK3", "FLJ95909", "K3", "KRT-3", "KRT3"}
3851	{"CK-4", "CK4", "CYK-4", "CYK4", "FLJ31692", "K4", "KRT-4", "KRT4"}
3852	{"CK-5", "CK5", "DDD", "EBS-2", "EBS2", "K5", "KRT-5", "KRT5", "KRT5A"}
3853	{"CK6A", "CK6C", "CK6D", "K6A", "K6C", "K6D", "KRT6A", "KRT6D"}
3854	{"CK6B", "K6B", "KRT6B", "KRTL-1", "KRTL1"}
3855	{"CK-7", "CK7", "K2C-7", "K2C7", "KRT-7", "KRT7", "MGC129731", "MGC3625"}
3856	{"CARD-2", "CARD2", "CK-8", "CK8", "CYK-8", "CYK8", "K2C-8", "K2C8", "KO", "KRT-8", "KRT8"}
3857	{"CK-9", "K9", "KRT-9", "KRT9"}
3858	{"BCIE", "BIE", "CK10", "K1-0", "K10", "KPP", "KRT10"}
3859	{"KRT12"}
3860	{"CK13", "KRT13", "MGC161462", "MGC3781"}
3861	{"CK14", "EBS-3", "EBS3", "EBS-4", "EBS4", "K1-4", "K14", "KRT14", "NFJ"}
3866	{"CK15", "K1-5", "K15", "K1CO", "KRT15"}
3868	{"CK16", "FNEPPK", "K1-6", "K16", "K1CP", "KRT16", "KRT16A"}
3872	{"K1-7", "K17", "KRT17", "PCHC-1", "PCHC1"}
3873	{"KRT17P-1", "KRT17P1"}
3875	{"CYK18", "K1-8", "K18", "KRT18"}
3876	{"KRT18L-1", "KRT18L1", "KRT18P11"}
3879	{"DJ25J6.3", "KRT18P-1", "KRT18P1"}
3880	{"CK19", "K1-9", "K19", "K1CS", "KRT19", "MGC15366"}
3881	{"HA-1", "HA1", "HHA-1", "HHA1", "KRT31", "KRTHA-1", "KRTHA1", "MGC138630"}
3882	{"HHA-2", "HHA2", "HKA-2", "HKA2", "KRT32", "KRTHA-2", "KRTHA2"}
3883	{"HA-3I", "HA3I", "HHA3-I", "KRT1-3", "KRT33A"}
3884	{"HA-3II", "HA3II", "HHA3-II", "KRT33B", "KRTHA3B"}
3885	{"HA-4", "HA4", "HHA-4", "HHA4", "KRT34", "KRTHA-4", "KRTHA4"}
3886	{"HA-5", "HA5", "HHA-5", "HHA5", "KRT35", "KRTHA-5", "KRTHA5"}
3887	{"GHHKB-1", "GHHKB1", "HB-1", "HHAKB2-1", "KRT81", "MLN137"}
3888	{"HB-2", "KRT82", "KRTHB-2", "KRTHB2"}
3889	{"HB-3", "HB3", "KRT83", "KRTHB-3", "KRTHB3", "MGC141663"}
3890	{"HB-4", "HB4", "KRT84", "KRTHB-4", "KRTHB4"}
3891	{"HB-5", "HHB-5", "HHB5", "KRT85", "KRTHB-5", "KRTHB5"}
3892	{"FLJ25176", "HB-1", "HB1", "HHB-6", "HHB6", "KRT86", "KRTHB-6", "KRTHB6", "MNX"}
3895	{"KIAA0004", "KNT", "KTN-1", "KTN1", "MGC133337", "MU-RMS-40.19"}
3896	{"KWE"}
3897	{"CAML-1", "CAML1", "CD171", "HSAS", "HSAS-1", "HSAS1", "L1CAM", "MIC-5", "MIC5", "N-CAM-L1", "N-CAML1", "NCAM-L1", "SPG-1", "SPG1"}
3898	{"LAD-1", "LAD1", "LADA", "MGC10355"}
3899	{"AFF-3", "AFF3", "LAF-4", "LAF4", "MLLT2-LIKE"}
3902	{"CD223", "LAG-3", "LAG3"}
3903	{"CD305", "LAIR-1", "LAIR1"}
3904	{"CD306", "LAIR-2", "LAIR2", "MGC71634"}
3905	{"LAKL", "LAKLG"}
3906	{"LALBA", "MGC138521", "MGC138523"}
3908	{"LAMA-2", "LAMA2", "LAMM"}
3909	{"E170", "LAMA3A", "LAMNA", "LOCS"}
3910	{"DKFZP686D23145", "LAMA-4", "LAMA4", "LAMA4*-1"}
3911	{"KIAA1907", "LAMA-5", "LAMA5"}
3912	{"LAMB-1", "LAMB1", "MGC142015"}
3913	{"LAMS", "NPHS-5", "NPHS5"}
3914	{"BM600-125KDA", "FLJ99565", "LAM-5", "LAM5", "LAMB-3", "LAMB3", "LAMNB-1", "LAMNB1"}
3915	{"LAMC-1", "LAMC1", "MGC87297"}
3916	{"CD107A", "LAMP-1", "LAMP1", "LAMPA", "LGP120"}
3918	{"B2T", "CSF", "EBR-2", "EBR2", "EBR2A", "LAMB2T", "LAMC-2", "LAMC2", "LAMNB-2", "LAMNB2", "MGC138491", "MGC141938"}
3920	{"CD107B", "LAMP-2", "LAMP2", "LAMPB", "LGP110"}
3921	{"37LRP", "67LR", "LAMBR", "LAMR", "LAMR-1", "LAMR1", "LBP/P40", "LRP/LR", "NEM/1CHD4", "RPSA"}
3923	{"LAMR1P13", "LAMRL-3", "LAMRL3", "LAMRP-3", "LAMRP3", "RPSA_20_1366", "RPSAP13"}
3924	{"LAMR1P14", "LAMRL-4", "LAMRL4", "LAMRP-4", "LAMRP4", "RPSAP14"}
3925	{"C1ORF215", "FLJ32206", "LAG", "LAP18", "MGC138869", "MGC138870", "OP18", "PP19", "PR22", "STMN-1", "STMN1"}
3927	{"LASP-1", "LASP1", "MLN50"}
3929	{"BPIFD-2", "BPIFD2", "MGC22233"}
3930	{"DHCR14B", "FLJ43126", "LBR", "LMN2R", "MGC9041", "PHA"}
3931	{"LCAT"}
3932	{"LCK", "LSK", "P56LCK", "PP58LCK", "YT16"}
3933	{"LCN-1", "LCN1", "MGC71975", "PMFA", "TLC", "VEGP"}
3934	{"24P3", "LCN-2", "LCN2", "MSFI", "NGAL"}
3935	{"LCO"}
3936	{"CP64", "DKFZP781A23186", "FLJ25423", "FLJ26114", "FLJ39956", "LC64P", "L-PLASTIN", "PLS-2", "PLS2"}
3937	{"LCP-2", "LCP2", "SLP-76", "SLP76"}
3938	{"LAC", "LCT", "LPH-1", "LPH1"}
3939	{"GSD11", "LDH-1", "LDH1", "LDHA", "LDHM"}
3940	{"LDHAL-1", "LDHAL1", "LDHAP-1", "LDHAP1"}
3945	{"LDH-B", "LDHB", "LDHBD", "LDH-H", "TRG-5"}
3947	{"LDHBL-2", "LDHBL2", "LDHBP", "LDHBP-2", "LDHBP2"}
3948	{"CT32", "LDH-3", "LDH3", "LDHC", "LDHX", "MGC111073"}
3949	{"LDLCQ-2", "LDLCQ2", "LDLR"}
3950	{"CHM-2", "CHM2", "CHM-II", "LECT-2", "LECT2", "MGC126628"}
3952	{"FLJ94114", "LEP", "OBS"}
3953	{"CD295", "DKFZP686B1731", "LEP-R", "OB-R", "OBR"}
3954	{"LETM-1", "LETM1"}
3955	{"LFNG", "SCDO-3", "SCDO3"}
3956	{"DKFZP686E23103", "GAL-1", "GAL1", "LGALS-1", "LGALS1"}
3957	{"HL14", "MGC75071"}
3958	{"CBP35", "GAL-3", "GAL3", "GALBP", "GALIG", "LGALS-3", "LGALS3", "MAC-2", "MAC2"}
3959	{"90K", "BTBD17B", "LGALS3BP", "MAC-2-BP"}
3960	{"GAL-4", "GAL4", "L36LBP", "LGALS-4", "LGALS4"}
3963	{"LGALS7A"}
3964	{"GAL-8", "LGALS-8", "LGALS8", "PCTA-1", "PCTA1", "PO66-CBP"}
3965	{"HUAT", "LGALS-9", "LGALS9", "LGALS9A", "MGC117375", "MGC125973", "MGC125974"}
3972	{"CGB-4", "CGB4", "HLHB", "LHB", "LSH-B"}
3973	{"FLJ41504", "LCGR", "LGR-2", "LGR2", "LH/CG-R", "LH/CGR", "LHCGR", "LSH-R"}
3975	{"LHX-1", "LHX1", "LIM-1", "MGC126723", "MGC138141"}
3976	{"CDF", "HILDA", "LIF"}
3977	{"CD118", "FLJ98106", "FLJ99923", "LIF-R", "LIFR", "SJS-2", "SJS2", "STWS", "SWS"}
3978	{"MGC117397", "MGC130025"}
3981	{"LIG-4", "LIG4"}
3982	{"LIM-2", "LIM2", "MP17", "MP19"}
3983	{"ABLIM", "ABLIM-1", "ABLIM1", "DKFZP781D0148", "KIAA0059", "LIMAB-1", "LIMAB1", "LIMATIN", "MGC1224"}
3984	{"LIMK", "LIMK-1", "LIMK1"}
3985	{"LIMK-2", "LIMK2"}
3987	{"LIMS-1", "LIMS1", "PINCH", "PINCH-1", "PINCH1"}
3988	{"CESD", "LAL"}
3990	{"HDLCQ12", "HTGL", "LIPC"}
3991	{"HSL", "LHS", "LIPE"}
3992	{"D5D", "FADS-1", "FADS1", "FADSD-5", "FADSD5", "FLJ38956", "FLJ90273", "LLCDL-1", "LLCDL1", "TU12"}
3993	{"LLGL-2", "LLGL2"}
3995	{"CYB5RP", "FADS-3", "FADS3", "LLCDL-3", "LLCDL3"}
3996	{"HUGL", "HUGL-1", "HUGL1", "LLGL", "LLGL-1", "LLGL1"}
3998	{"ERGIC-53", "ERGIC53", "FMFD-1", "FMFD1", "GP58", "LMAN-1", "LMAN1", "MCFD-1", "MCFD1", "MR60"}
4000	{"CDCD-1", "CDCD1", "CDDC", "CMD1A", "CMT2B-1", "CMT2B1", "EMD-2", "EMD2", "FPL", "FPLD", "FPLD-2", "FPLD2", "IDC", "LDP-1", "LDP1", "LFP", "LGMD1B", "LMN-1", "LMN1", "LMNA", "LMNC", "LMNL-1", "LMNL1"}
4001	{"ADLD", "LMN", "LMNB", "LMNB-1", "LMNB1", "MGC111419"}
4004	{"LMO-1", "LMO1", "MGC116692", "RBTN-1", "RBTN1", "RHOM-1", "RHOM1"}
4005	{"LMO-2", "LMO2", "RBTN-2", "RBTN2", "RBTNL-1", "RBTNL1", "RHOM-2", "RHOM2", "TTG-2", "TTG2"}
4007	{"LMO-6", "LMO6", "PRICKLE-3", "PRICKLE3"}
4008	{"FBX20", "FBXO20", "KIAA0858", "LMO-7", "LMO7", "LOMP"}
4009	{"LMX-1", "LMX1", "LMX1.1", "LMX1A", "MGC87616"}
4010	{"LMX1.2", "LMX1B", "MGC138325", "MGC142051", "NPS-1", "NPS1"}
4012	{"LNPEP", "P-LAP"}
4013	{"BCSC-1", "BCSC1", "LOH11CR2A", "VWA5A"}
4014	{"LOR", "MGC111513"}
4015	{"LOX", "MGC105112"}
4016	{"LOL", "LOXL-1", "LOXL1"}
4017	{"LOR-2", "LOR2", "LOXL-2", "LOXL2", "WS9-14"}
4018	{"AK38", "APOA", "LPA"}
4019	{"LPAL-1", "LPAL1"}
4023	{"HDLCQ11", "LIPD"}
4025	{"LPO", "MGC129990", "MGC129991"}
4026	{"DKFZP779O0231", "FLJ30652", "FLJ41512", "LPP"}
4029	{"L1.2", "L1RE-1", "L1RE1", "LRE-1", "LRE1"}
4030	{"L1RE-2", "L1RE2", "LRE-2", "LRE2"}
4033	{"JAW-1", "JAW1", "LRMP"}
4034	{"FLJ40101", "FLJ46315", "LRCH-4", "LRCH4", "LRN", "PP14183"}
4035	{"A2MR", "APOER", "CD91", "FLJ16451", "IGFBP3R", "MGC88725", "TGFBR-5", "TGFBR5"}
4036	{"GP330", "LRP-2", "LRP2"}
4037	{"LRP-3", "LRP3"}
4038	{"CLSS", "KIAA0816", "LRP-4", "LRP4", "MEGF-7", "MEGF7", "SOST-2", "SOST2"}
4040	{"ADCAD-2", "ADCAD2", "FLJ90062", "FLJ90421", "LRP-6", "LRP6"}
4041	{"BMND-1", "BMND1", "EVR-4", "EVR4", "LR-3", "LR3", "LRP-5", "LRP5", "LRP-7", "LRP7", "OPPG", "OPS", "OPTA-1", "OPTA1", "VBCH-2", "VBCH2"}
4043	{"A2MRAP", "A2RAP", "HBP44", "LRPAP-1", "LRPAP1", "MGC138272", "RAP"}
4045	{"FLJ34254", "FLJ35396", "FLJ37216", "FLJ54658", "IGLON-3", "IGLON3", "LSAMP"}
4046	{"LSP-1", "LSP1", "PP52", "WP34"}
4047	{"FLJ25486", "FLJ35015", "FLJ39450", "FLJ46393", "LSS", "OSC"}
4048	{"LTA4H"}
4049	{"LT", "LTA", "TNFB", "TNFSF-1", "TNFSF1"}
4050	{"LTB", "TNFC", "TNFSF-3", "TNFSF3"}
4051	{"CPF-3", "CPF3", "CYP4F", "CYP4F-3", "CYP4F3", "LTB4H"}
4052	{"LTBP-1", "LTBP1", "MGC163161"}
4053	{"C14ORF141", "GLC3D", "MSTP031"}
4054	{"DKFZP586M2123", "FLJ33431", "FLJ39893", "FLJ42533", "FLJ44138", "FLJ45576", "LTBP-3", "PP6425", "STHAG-6", "STHAG6"}
4055	{"D12S370", "LT-BETA-R", "LTBR", "TNFCR", "TNFR2-RP", "TNF-R-III", "TNFR-RP", "TNFRSF-3", "TNFRSF3"}
4056	{"LTC4S", "MGC33147"}
4057	{"GIG12", "HLF-2", "HLF2", "LF", "LTF"}
4058	{"LTK", "TYK-1", "TYK1"}
4059	{"CD239", "LU", "MSK19"}
4060	{"LDC", "LUM", "SLRR2D"}
4061	{"LY6E", "RIG-E", "RIGE", "SCA-2", "TSA-1"}
4062	{"LY6H", "NMLY-6", "NMLY6"}
4063	{"CD229", "HLY-9", "HLY9", "LY-9", "LY9", "MLY-9", "MLY9", "SLAMF-3", "SLAMF3"}
4064	{"CD180", "LY64", "LY78", "MGC126233", "MGC126234", "RP105"}
4065	{"CD205", "CLEC13B", "DEC-205", "GP200-MR6", "LY-75", "LY75"}
4066	{"BHLHA18", "LYL-1", "LYL1"}
4067	{"FLJ26625", "JTK-8", "JTK8", "LYN"}
4068	{"DSHP", "EBVS", "FLJ18687", "FLJ92177", "IMD-5", "IMD5", "SAP/SH2D1A", "SH2D1A", "XLP", "XLPD"}
4069	{"LYZ", "LZM"}
4070	{"EGP-1", "EGP1", "GA733-1", "GA7331", "GP50", "M1S-1", "M1S1", "TACSTD-2", "TACSTD2", "TROP-2", "TROP2"}
4071	{"H-L6", "M3S-1", "M3S1", "TAAL-6", "TAAL6", "TM4SF-1", "TM4SF1"}
4072	{"DIAR-5", "DIAR5", "EGP-2", "EGP314", "EGP40", "EPCAM", "GA733-2", "HNPCC-8", "HNPCC8", "KS1/4", "KSA", "M4S-1", "M4S1", "MIC18", "MK-1", "TACSTD-1", "TACSTD1", "TROP-1", "TROP1"}
4074	{"CD-MPR", "FLJ32994", "M6PR", "MPR-46", "MPR 46", "MPR46", "SMPR"}
4076	{"CAPRIN-1", "CAPRIN1", "GPIAP-1", "GPIAP1", "GPIP137", "M11S-1", "M11S1", "P137GPI", "RNG105"}
4077	{"1A1-3B", "FLJ55359", "FLJ98272", "KIAA0049", "M17S-2", "M17S2", "NBR-1", "NBR1"}
4080	{"LZMS", "MAA", "MCOPS-1", "MCOPS1"}
4081	{"CAGR-1", "CAGR1", "FLJ10197", "MAB21L-1", "MAB21L1"}
4082	{"80K-L", "FLJ90045", "MARCKS", "PKCSL", "PRKCSL"}
4083	{"MACSL-1", "MACSL1", "MARCKSP-1", "MARCKSP1"}
4084	{"BHLHC58", "MGC104659", "MXD-1", "MXD1"}
4085	{"HSMAD-2", "HSMAD2", "MAD2L-1", "MAD2L1"}
4086	{"BSP-1", "JV4-1", "JV41", "MADH-1", "MADH1", "MADR-1", "MADR1"}
4087	{"HMAD-2", "HSMAD-2", "HSMAD2", "JV18", "JV18-1", "MADH-2", "MADH2", "MADR-2", "MADR2", "MGC22139", "MGC34440", "SMAD-2", "SMAD2"}
4088	{"DKFZP586N0721", "DKFZP686J10186", "HSPC193", "HST17436", "JV15-2", "LDS1C", "MADH-3", "MADH3", "MGC60396", "SMAD-3", "SMAD3"}
4089	{"DPC-4", "DPC4", "JIP", "MADH-4", "MADH4", "SMAD-4", "SMAD4"}
4090	{"DKFZP781C1895", "DKFZP781O1323", "DWFC", "JV5-1", "MADH-5", "MADH5", "SMAD-5", "SMAD5"}
4091	{"HST17432", "SMAD-6", "SMAD6"}
4092	{"CRCS-3", "CRCS3", "FLJ16482", "MADH-8", "MADH8", "SMAD-7", "SMAD7"}
4093	{"MADH-9", "MADH9", "SMAD-8", "SMAD8", "SMAD8A", "SMAD8B", "SMAD-9", "SMAD9"}
4094	{"C-MAF", "MAF", "MGC71685"}
4095	{"MAFD-1", "MAFD1", "MD-1", "MD1"}
4096	{"MAFD-2", "MAFD2", "MDI", "MDX"}
4097	{"HMAF", "MAFG", "MGC13090", "MGC20149"}
4099	{"GMA", "MAG", "SIGLEC-4A", "SIGLEC4A", "S-MAG"}
4100	{"CT1.1", "MAGEA-1", "MAGEA1", "MGC9326"}
4101	{"CT1.2", "MAGEA2A", "MGC131923"}
4102	{"CT1.3", "HIP-8", "HIP8", "HYPD", "MAGE-3", "MAGE3", "MAGEA-3", "MAGEA3", "MGC14613"}
4103	{"CT1.4", "MAGE-4", "MAGE4", "MAGE-41", "MAGE4A", "MAGE4B", "MAGE-X2", "MGC21336"}
4104	{"MAGE-5", "MAGE5", "MAGEA-5", "MAGEA5", "MGC129526"}
4105	{"CT1.6", "MAGE-3B", "MAGE3B", "MAGE-6", "MAGE6", "MGC52297"}
4106	{"MAGE-7", "MAGE7", "MAGEA-7", "MAGEA7", "MAGEA7P"}
4107	{"CT1.8", "MAGE-8", "MAGE8", "MAGEA-8", "MAGEA8", "MGC2182"}
4108	{"CT1.9", "MAGE-9", "MAGE9", "MGC8421"}
4109	{"CT1.10", "MAGE10", "MAGEA10", "MGC10599"}
4110	{"CT1.11", "MAGE-11", "MAGE11", "MAGEA-11", "MAGEA11", "MGC10511"}
4111	{"CT1.12", "MAGE12", "MAGEA12"}
4112	{"CT3.1", "DAM10", "MAGEB-1", "MAGEB1", "MAGEL-1", "MAGEL1", "MAGE-XP", "MGC9322"}
4113	{"CT3.2", "DAM-6", "DAM6", "MAGEB-2", "MAGEB2", "MAGE-XP-2", "MGC26438"}
4114	{"CT3.5", "MAGEB-3", "MAGEB3"}
4115	{"CT3.6", "MAGEB-4", "MAGEB4", "MGC33144"}
4116	{"MAGOH", "MAGOH-1", "MAGOH1", "MAGOHA"}
4117	{"DJ417M14.2", "RP62"}
4121	{"HUMM-3", "HUMM3", "HUMM-9", "HUMM9", "MAN1A-1", "MAN1A1", "MAN-9", "MAN9"}
4122	{"MAN2A-2", "MAN2A2", "MANA2X"}
4123	{"DKFZP686E23167", "MAN2C-1", "MAN2C1", "MAN6A-8", "MAN6A8", "MANA", "MANA-1", "MANA1", "MGC87979"}
4124	{"GOLIM-7", "GOLIM7", "MAN2A-1", "MAN2A1", "MANA-2", "MANA2", "MANII"}
4125	{"LAMAN", "MAN2B-1", "MAN2B1", "MANB"}
4126	{"MANB-1", "MANB1", "MANBA"}
4127	{"MANBB"}
4128	{"MAOA"}
4129	{"MAOB", "MGC26382"}
4130	{"FLJ77111", "MAP1L", "MTAP1A"}
4131	{"DKFZP686E1099", "DKFZP686F1345", "FLJ38954", "FUTSCH", "MAP1B", "MAP-5", "MAP5"}
4133	{"DKFZP686I2148", "MAP2A", "MAP2B", "MAP2C"}
4134	{"DKFZP779A1753", "MAP-4", "MAP4", "MGC8617"}
4135	{"FLJ41346", "KIAA1878", "MAP-6", "MAP6", "MTAP-6", "MTAP6", "N-STOP", "STOP"}
4137	{"DDPAC", "FLJ31424", "FTDP-17", "MAPT", "MAPTL", "MGC138549", "MSTD", "MTBT-1", "MTBT1", "MTBT-2", "MTBT2", "PPND", "TAU"}
4139	{"KIAA1477", "MARK", "MARK-1", "MARK1", "MGC126512", "MGC126513", "PAR-1C", "PAR1C"}
4140	{"CTAK-1", "CTAK1", "KP78", "MARK-3", "MARK3", "PAR-1A", "PAR1A"}
4141	{"FLJ35667", "MARS", "METRS", "MTRNS"}
4142	{"MAS", "MAS-1", "MAS1", "MGC119966"}
4143	{"MAT1A", "MATA-1", "MATA1", "SAMS", "SAMS-1", "SAMS1"}
4144	{"MAT2A", "MATA-2", "MATA2", "MATII", "SAMS-2", "SAMS2"}
4145	{"CTK", "DKFZP434N1212", "HHYLTK", "HYL", "HYLTK", "LSK", "MATK", "MGC1708", "MGC2101"}
4146	{"CMP", "CRTM", "MATN-1", "MATN1"}
4147	{"MATN-2", "MATN2"}
4148	{"DIPOA", "EDM-5", "EDM5", "HOA", "MATN-3", "MATN3", "OADIP", "OS-2", "OS2"}
4149	{"BHLHD-4", "BHLHD4", "BHLHD-5", "BHLHD5", "BHLHD-6", "BHLHD6", "BHLHD-7", "BHLHD7", "BHLHD-8", "BHLHD8", "MAX", "MGC10775", "MGC11225", "MGC18164", "MGC34679", "MGC36767", "ORF-1", "ORF1"}
4150	{"MAZ", "PUR-1", "SAF-1", "SAF-2", "SAF-3", "ZF87", "ZIF87", "ZNF801"}
4151	{"MB", "MGC13548"}
4152	{"CXXC-3", "CXXC3", "RFT"}
4153	{"COLEC-1", "COLEC1", "HSMBPC", "MBL-2", "MBL2", "MBP-C", "MGC116832", "MGC116833"}
4154	{"DKFZP686P06174", "EXP", "EXP35", "EXP40", "EXP42", "KIAA0428", "MBNL", "MBNL-1", "MBNL1"}
4155	{"MGC99675"}
4156	{"MBS-1", "MBS1"}
4157	{"CMM-5", "CMM5", "MC1R", "MGC14337", "MSH-R", "SHEP-2", "SHEP2"}
4158	{"ACTHR", "MC2R", "MGC125798"}
4159	{"BMIQ-9", "BMIQ9", "MC-3", "MC3", "MC3-R", "MC3R", "OB20", "OQTL"}
4160	{"MC4R", "MGC126851", "MGC138197"}
4161	{"MC-2", "MC2", "MC5R"}
4162	{"CD146", "MCAM", "MUC18"}
4163	{"DKFZP762O1615", "FLJ38893", "FLJ46755", "MCC", "MCC-1", "MCC1"}
4166	{"CHST-6", "CHST6", "MCDC-1", "MCDC1"}
4167	{"CAPED", "MCDR-1", "MCDR1", "NCMD"}
4168	{"ARHGEF21", "DBL", "MCF-2", "MCF2"}
4169	{"ADMCKD", "ADMCKD-1", "ADMCKD1", "MCKD", "MCKD-1", "MCKD1"}
4170	{"BCL2-L-3", "BCL2L-3", "BCL2L3", "EAT", "MCL-1", "MCL1", "MCL1/EAT", "MCL1-ES", "MCL1L", "MCL1S", "MGC104264", "MGC1839"}
4171	{"BM28", "CDC19", "CDCL-1", "CDCL1", "D3S3194", "KIAA0030", "MGC10606", "MITOTIN"}
4172	{"HCC-5", "HCC5", "MCM-3", "MCM3", "MGC1157", "P1.H", "P1-MCM3", "RLFB"}
4173	{"CDC21", "CDC54", "HCDC21", "MCM-4", "MCM4", "MGC33310", "P1-CDC21"}
4174	{"CDC46", "MCM-5", "MCM5", "MGC5315", "P1-CDC46"}
4175	{"MCG40308", "MCM-6", "MCM6", "MIS-5", "MIS5", "P105MCM"}
4176	{"CDC47", "MCM-7", "MCM7", "P1.1-MCM3", "P1CDC47", "P85MCM", "PNAS146"}
4178	{"MCO"}
4179	{"AHUS-2", "AHUS2", "CD46", "MGC26544", "MIC10", "TRA2.10"}
4182	{"CD46P", "CD46P-1", "CD46P1", "MCPL", "MCPL-1", "MCPL1"}
4183	{"MRXS-4", "MRXS4"}
4184	{"HSMCSGEN1", "MGC26305", "MGC26519", "SMCP"}
4185	{"ADAM11"}
4188	{"I-MF", "I-MFA", "MDFI"}
4189	{"DKFZP564F1862", "DNAJB-9", "DNAJB9", "ERDJ-4", "ERDJ4", "MDG-1", "MDG1", "MST049", "MSTP049"}
4190	{"MDH-1", "MDH1", "MDHA", "MDH-S", "MGC:1375", "MOR-2", "MOR2"}
4191	{"MDH", "MDH-2", "MDH2", "MGC:3559", "M-MDH"}
4192	{"FLJ27379", "NEGF-2", "NEGF2"}
4193	{"HDM-2", "HDM2", "MDM-2", "MDM2", "MGC5370", "MGC71221"}
4194	{"DKFZP781B1423", "MDM-4", "MDM4", "MDMX", "MGC132766"}
4195	{"MDRV"}
4199	{"HUMNDME"}
4201	{"HYS", "MEA", "MEA-1", "MEA1"}
4204	{"AUTSX-3", "AUTSX3", "DKFZP686A24160", "MECP-2", "MECP2", "MRX16", "MRX79", "MRXS13", "PPMX", "RTT"}
4205	{"ADCAD-1", "ADCAD1", "MEF-2", "MEF2", "MEF2A", "RSRFC-4", "RSRFC4", "RSRFC-9", "RSRFC9"}
4206	{"MEF2AP", "MEF2AP-1", "MEF2AP1"}
4207	{"LOC729991-MEF2B", "MEF2BNB-MEF2B"}
4208	{"C5DELQ14.3", "MEF2C"}
4209	{"DKFZP686I1536", "MEF2D"}
4210	{"FMF", "MEFV", "MGC126560", "MGC126586", "TRIM20"}
4211	{"MEIS-1", "MEIS1", "MGC43380"}
4212	{"HST18361", "MEIS-2", "MEIS2", "MGC2820"}
4213	{"MEIS3P-1", "MEIS3P1", "MEIS-4", "MEIS4"}
4214	{"MAP3K-1", "MAP3K1", "MAPKKK-1", "MAPKKK1", "MEKK", "MEKK-1", "MEKK1", "SRXY-6", "SRXY6"}
4215	{"MAP3K-3", "MAP3K3", "MAPKKK-3", "MAPKKK3", "MEKK-3", "MEKK3"}
4216	{"FLJ42439", "KIAA0213", "MAP3K-4", "MAP3K4", "MAPKKK-4", "MAPKKK4", "MEKK-4", "MEKK4", "MTK-1", "MTK1", "PRO0412"}
4217	{"ASK-1", "ASK1", "MAP3K-5", "MAP3K5", "MAPKKK-5", "MAPKKK5", "MEKK-5", "MEKK5"}
4218	{"MEL", "RAB-8", "RAB8", "RAB8A"}
4221	{"MEAI", "MEN-1", "MEN1", "MENIN"}
4222	{"MEOX-1", "MEOX1"}
4223	{"GAX", "MEOX-2", "MEOX2"}
4224	{"MEP1A", "PPHA"}
4225	{"MEP1B"}
4232	{"DKFZP686L18234", "MEST", "MGC111102", "MGC8703", "PEG-1", "PEG1"}
4233	{"AUTS-9", "AUTS9", "C-MET", "HGFR"}
4234	{"C12ORF-1", "C12ORF1", "FLJ95748", "METTL-1", "METTL1", "TRM-8", "TRM8", "YDL201W"}
4235	{"MF-4", "MF4"}
4236	{"MFAP-1", "MFAP1"}
4237	{"FLJ50901", "MAGP", "MAGP-1", "MAGP1", "MFAP-2", "MFAP2"}
4238	{"DKFZP586F0219", "MFAP-3", "MFAP3"}
4239	{"MFAP-4", "MFAP4"}
4240	{"BA46", "EDIL-1", "EDIL1", "HMFG", "HP47", "HST19888", "MFG-E8", "MFGE-8", "MFGE8", "MFGM", "OACGD3S", "SED-1", "SED1", "SPAG10"}
4241	{"CD228", "FLJ38863", "MAP97", "MFI-2", "MFI2", "MGC4856"}
4242	{"MFNG"}
4245	{"GLCNAC-TI", "GNT-1", "GNT-I", "MGAT"}
4246	{"LPHC", "MGB-2", "MGB2", "MGC71973", "SCGB2A-1", "SCGB2A1", "UGB-3", "UGB3"}
4247	{"CDG2A", "CDGS-2", "CDGS2", "GLCNACTII", "GNT-2", "GNT2", "GNT-II"}
4248	{"FLJ43371", "GNT-3", "GNT3", "GNT-III", "MGC141943", "MGC142278"}
4249	{"DKFZP686B24166", "FLJ31899", "FLJ43217", "GNT-V", "GNT-VA", "MGAT-5", "MGAT5"}
4250	{"MGB-1", "MGB1", "MGC71974", "SCGB2A-2", "SCGB2A2", "UGB-2", "UGB2"}
4251	{"MGC-1", "MGC1", "MGCN"}
4253	{"CTAGE-5", "CTAGE5", "MEA-6", "MEA6", "MGEA", "MGEA11", "MGEA-6", "MGEA6"}
4254	{"DKFZP686F2250", "FPH-2", "FPH2", "KITL", "KITLG", "KIT-LIGAND", "KL-1", "SCF", "SHEP-7", "SHEP7"}
4255	{"MGMT"}
4256	{"MGLAP", "MGP", "NTI"}
4257	{"GST12", "MGC14525", "MGST", "MGST-1", "MGST1", "MGST-I"}
4258	{"FLJ27438", "MGC14097", "MGST-2", "MGST2", "MGST-II"}
4259	{"GST-III", "MGST-3", "MGST3"}
4261	{"CIITA", "CIITAIV", "MHC2TA", "NLRA"}
4264	{"MHS-2", "MHS2"}
4265	{"MHS-4", "MHS4"}
4266	{"MHS-6", "MHS6"}
4267	{"CD99", "HBA71", "MIC-2", "MIC2", "MIC2X", "MIC2Y", "MSK5X"}
4270	{"MIC-7", "MIC7"}
4273	{"MIC12"}
4277	{"MICB", "PERB11.2"}
4279	{"MICD", "PERB11.4"}
4280	{"DJ377H14.7", "MICE", "PERB11.5"}
4281	{"BBBG-1", "BBBG1", "FLJ57031", "FLJ58683", "FLJ76288", "FXY", "GBBB-1", "GBBB1", "MID-1", "MID1", "MIDIN", "OGS-1", "OGS1", "OS", "RNF59", "TRIM18", "XPRF", "ZNFXY"}
4282	{"GLIF", "MMIF"}
4283	{"CRG-10", "CXCL-9", "CXCL9", "HUMIG", "MIG", "SCYB-9", "SCYB9"}
4284	{"AQP-0", "AQP0", "MIP26", "MP26"}
4285	{"HMIP", "MIPEP"}
4286	{"BHLHE32", "MI", "MITF", "WS-2", "WS2", "WS2A"}
4287	{"ATX-3", "ATX3", "JOS", "MJD", "MJD-1", "MJD1", "SCA-3", "SCA3"}
4288	{"KIA", "MKI67"}
4289	{"FLJ11162", "MKLN-1", "MKLN1", "TWA-2", "TWA2"}
4291	{"MLF-1", "MLF1"}
4292	{"COCA-2", "COCA2", "FCC-2", "FCC2", "HMLH-1", "HMLH1", "HNPCC-2", "HNPCC2", "MGC5172", "MLH-1", "MLH1"}
4293	{"MAP3K-9", "MAP3K9", "MEKK-9", "MEKK9", "MLK-1", "MLK1", "PRKE-1", "PRKE1"}
4294	{"MAP3K10", "MEKK10", "MLK-2", "MLK2"}
4295	{"MGC138519", "MLN"}
4296	{"MAP3K11", "MEKK11", "MGC17114", "MLK-3", "MLK3", "PTK-1", "PTK1"}
4297	{"ALL-1", "CXXC-7", "CXXC7", "FLJ11783", "HTRX-1", "HTRX1", "KMT2A", "MLL", "MLL1A", "TET1-MLL"}
4298	{"ENL", "LTG19", "MLLT-1", "MLLT1", "YEATS-1", "YEATS1"}
4299	{"AF-4", "AF4", "AFF-1", "AFF1", "MGC134969", "MLLT-2", "MLLT2", "PBM-1", "PBM1"}
4300	{"AF-9", "AF9", "FLJ2035", "MLLT-3", "MLLT3", "YEATS-3", "YEATS3"}
4301	{"AF-6", "AF6", "FLJ34371", "MLLT-4", "MLLT4", "RP3-431P23.3"}
4302	{"AF17", "FLJ23480", "MLLT-6", "MLLT6"}
4303	{"AFX", "AFX-1", "AFX1", "FOXO-4", "FOXO4", "MGC120490", "MLLT-7", "MLLT7"}
4306	{"FLJ41052", "MCR", "MGC133092", "MLR", "MR", "NR3C-2", "NR3C2", "NR3C2VIT"}
4308	{"CSNB1C", "LTRPC-1", "LTRPC1", "MLSN-1", "MLSN1", "TRPM-1", "TRPM1"}
4309	{"MLVI-2", "MLVI2"}
4311	{"CALLA", "CD10", "DKFZP686O16152", "MGC126681", "MGC126707", "SFE"}
4312	{"MMP-1", "MMP1"}
4313	{"CLG-4", "CLG4", "CLG4A", "MMP-2", "MMP2", "MMP-II", "MONA", "TBE-1"}
4314	{"CHDS-6", "CHDS6", "MGC126102", "MGC126103", "MGC126104", "MMP-3", "MMP3", "SL-1", "STMY", "STMY-1", "STMY1", "STR-1", "STR1"}
4316	{"MMP-7", "MMP7", "MPSL-1", "MPSL1", "PUMP-1"}
4317	{"CLG-1", "CLG1", "HNC", "MMP-8", "MMP8", "PMNL-CL"}
4318	{"CLG4B", "GELB", "MANDP-2", "MANDP2", "MMP-9", "MMP9"}
4319	{"MMP10", "SL-2", "STMY-2", "STMY2"}
4320	{"MMP11", "SL-3", "STMY-3", "STMY3"}
4321	{"HME", "ME", "MGC138506", "MMP-12", "MMP12"}
4322	{"CLG-3", "CLG3", "MANDP-1", "MANDP1", "MMP13"}
4323	{"MMP-14", "MMP14", "MMP-X1", "MT1-MMP", "MT1MMP", "MT-MMP", "MT-MMP 1", "MTMMP-1", "MTMMP1"}
4324	{"MMP15", "MT2-MMP", "MTMMP-2", "MTMMP2", "SMCP-2"}
4325	{"C8ORF57", "DKFZP761D112", "MMP16", "MMP-X2", "MT3-MMP", "MT-MMP2", "MT-MMP3"}
4326	{"MMP17", "MT4-MMP"}
4327	{"MMP18", "MMP19", "RASI-1"}
4329	{"ALDH6A-1", "ALDH6A1", "MGC40271", "MMSADHA", "MMSDH"}
4330	{"MGCR", "MGCR-1", "MGCR1", "MGCR1-PEN", "MN-1", "MN1"}
4331	{"CAP35", "MNAT-1", "MNAT1", "RNF66", "TFB-3", "TFB3"}
4332	{"MNDA", "PYHIN-3", "PYHIN3"}
4335	{"BHLHD-3", "BHLHD3", "MAD-6", "MAD6", "MNT", "MXD-6", "MXD6", "ROX"}
4336	{"MGC87379", "MOBP"}
4337	{"MIG11", "MOCOD", "MOCS-1", "MOCS1"}
4338	{"MCBPE", "MOCO-1", "MOCO1", "MOCS-2", "MOCS2", "MOCS2A", "MOCS2B", "MPTS"}
4340	{"MGC26137", "MOG", "MOGIG-2", "MOGIG2", "NRCLP-7", "NRCLP7"}
4342	{"MGC119962", "MGC119963", "MSV"}
4343	{"DKFZP667O1423", "FLJ32791", "FSAP113", "GB110", "KIAA1631", "MOV10"}
4345	{"CD200", "MRC", "OX-2"}
4350	{"AAG", "ADPG", "ANPG", "APNG", "CRA36.1", "MDG", "MID-1", "MID1", "MPG", "PIG16"}
4351	{"CDG1B", "FLJ39201", "PMI-1", "PMI1"}
4352	{"CD110", "C-MPL", "MPL", "MPLV", "TPOR"}
4353	{"MPO"}
4354	{"AAG12", "DXS552E", "EMP55", "PEMP"}
4355	{"DKFZP686A06252", "DKFZP686J2189", "DKFZP761D0712"}
4356	{"MPP-3", "MPP3"}
4357	{"MGC24539", "MPST"}
4358	{"MPV17", "MTDPS-6", "MTDPS6"}
4359	{"CMT-1", "CMT1", "CMT1B", "CMT2I", "CMT2J", "CMTDI-3", "CMTDI3", "HMSNIB", "MPZ"}
4360	{"BA541I19.1", "CD206", "CLEC13D", "CLEC13DL", "MGC181940", "MMR", "MRC-1", "MRC1", "MRC1L-1", "MRC1L1"}
4361	{"ATLD", "HNGS-1", "HNGS1", "MRE11", "MRE11A"}
4362	{"HMRE11B"}
4363	{"ABC29", "ABCC", "ABCC-1", "ABCC1", "DKFZP686N04233", "DKFZP781G125", "GS-X"}
4364	{"CHRS", "MRSD"}
4366	{"MRX-4", "MRX4"}
4368	{"MRX-3", "MRX3"}
4369	{"MRX-5", "MRX5"}
4370	{"MRX-6", "MRX6"}
4371	{"MRX-7", "MRX7"}
4372	{"MRX-8", "MRX8"}
4375	{"MRX11"}
4376	{"MRX12"}
4377	{"MRX13"}
4378	{"MRX14"}
4379	{"MRX15"}
4382	{"MRX18"}
4384	{"MRX20"}
4387	{"MRX23"}
4388	{"MRX24"}
4389	{"MRX25"}
4390	{"MRX26"}
4391	{"MRX27"}
4392	{"MRX28"}
4397	{"MS-1", "MS1"}
4400	{"MRX35"}
4402	{"MRX37"}
4404	{"MRX39"}
4405	{"MRX40"}
4406	{"MRX42"}
4412	{"MRX49"}
4413	{"MRX50"}
4414	{"MRX51"}
4415	{"MRX52"}
4416	{"MRX53"}
4419	{"MRX56"}
4420	{"MRX57"}
4424	{"MRX61"}
4425	{"MRX62"}
4427	{"MRX64"}
4428	{"MRX65"}
4429	{"MRXS-7", "MRXS7"}
4430	{"MYO1B", "MYR-1", "MYR1"}
4431	{"MSBP-1", "MSBP1"}
4432	{"MSBP-2", "MSBP2"}
4434	{"MSD"}
4435	{"CITED-1", "CITED1", "MSG-1", "MSG1"}
4436	{"COCA-1", "COCA1", "FCC-1", "FCC1", "HNPCC-1", "HNPCC1", "LCFS-2", "LCFS2", "MSH-2", "MSH2"}
4437	{"MGC163306", "MGC163308", "MSH-3", "MSH3"}
4438	{"MSH-4", "MSH4"}
4439	{"G7", "MGC2939", "MSH-5", "MSH5", "MUTSH-5", "MUTSH5"}
4440	{"MSI-1", "MSI1"}
4447	{"MSK-9", "MSK9"}
4448	{"MSK10"}
4467	{"MSK32"}
4473	{"MSK38"}
4477	{"HPC13", "IGBF", "MSMB", "MSPB", "PN44", "PRPS", "PSP57", "PSP-94", "PSP94"}
4478	{"MSN"}
4479	{"MSNL-1", "MSNL1", "MSNP-1", "MSNP1"}
4481	{"CD204", "MSR-1", "MSR1", "PHSR-1", "PHSR1", "PHSR-2", "PHSR2", "SCARA-1", "SCARA1", "SR-A"}
4482	{"MSRA", "PMSR"}
4484	{"ESS-1", "ESS1"}
4485	{"NF15S-2", "NF15S2"}
4486	{"CD136", "CDW136", "MST1R", "PTK-8", "PTK8", "RON"}
4487	{"HOX-7", "HOX7", "HYD-1", "HYD1", "MSX-1", "MSX1", "STHAG-1", "STHAG1"}
4488	{"CRS-2", "CRS2", "FPP", "HOX-8", "HOX8", "MSX-2", "MSX2", "PFM"}
4489	{"MGC32848", "MT1A", "MT1S"}
4490	{"MT1B", "MT1Q"}
4493	{"MT1E", "MTD"}
4494	{"MGC32732", "MT1F"}
4495	{"MGC12386", "MT1G"}
4496	{"MGC70702", "MT-0", "MT-1H", "MT1H", "MT-IH"}
4498	{"MT1J", "MT1JP", "MT1NP"}
4499	{"MGC118949", "MGC40498", "MT-1M", "MT1M", "MT-IM"}
4500	{"MT1L", "MT1R"}
4501	{"MT-1L", "MT1X"}
4502	{"MT2A"}
4503	{"MT2P-1", "MT2P1"}
4504	{"GIFB", "GRIF", "MT-3", "MT3"}
4507	{"C86FUS", "MTAP"}
4508	{"ATPASE-6", "ATPASE6", "MTATP-6", "MTATP6"}
4509	{"ATPASE-8", "ATPASE8", "MTATP-8", "MTATP8"}
4511	{"MTTC", "TRNC"}
4512	{"COI", "MTCO-1", "MTCO1"}
4513	{"COII", "MTCO-2", "MTCO2"}
4514	{"COIII", "MTCO-3", "MTCO3"}
4515	{"P13MTCP-1", "P13MTCP1"}
4519	{"MTCYB"}
4520	{"MGC23036", "MTF-1", "ZRF"}
4521	{"MTH-1", "MTH1", "NUDT-1", "NUDT1"}
4522	{"MTHFC", "MTHFD", "MTHFD-1", "MTHFD1"}
4523	{"MTHFD1P-1", "MTHFD1P1", "MTHFDL-1", "MTHFDL1", "MTHFDP-1", "MTHFDP1"}
4524	{"MTHFR"}
4528	{"MTIF-2", "MTIF2"}
4529	{"MT1XP-1", "MT1XP1", "MTL-1", "MTL1"}
4531	{"MTL-3", "MTL3", "MTL3P"}
4534	{"CNM", "MTM-1", "MTM1", "MTMX", "XLMTM"}
4535	{"MTND-1", "MTND1"}
4536	{"MTND-2", "MTND2"}
4537	{"MTND-3", "MTND3"}
4538	{"MTND-4", "MTND4"}
4539	{"MTND4L"}
4540	{"MTND-5", "MTND5"}
4541	{"MTND-6", "MTND6"}
4542	{"MYO1F"}
4543	{"MEL-1A-R", "MTNR1A"}
4544	{"MEL-1B-R", "MTNR1B"}
4547	{"MGC149819", "MGC149820"}
4548	{"CBLG", "FLJ33168", "FLJ43216", "FLJ45386", "MTR"}
4549	{"MTRNR-1", "MTRNR1"}
4550	{"MTRNR-2", "MTRNR2"}
4552	{"CBLE", "MGC129643", "MSR", "MTRR"}
4553	{"MTTA", "TRNA"}
4555	{"MTTD", "TRND"}
4556	{"MTTE"}
4558	{"TRNF"}
4563	{"MTTG", "TRNG"}
4564	{"MTTH", "TRNH"}
4565	{"MTTI", "TRNI"}
4566	{"TRNK"}
4567	{"MTTL-1", "MTTL1", "TRNL-1", "TRNL1"}
4568	{"MTTL-2", "MTTL2", "TRNL-2", "TRNL2"}
4569	{"MTTM", "TRNM"}
4570	{"MTTN", "TRNN"}
4571	{"TRNP"}
4572	{"MTTQ", "TRNQ"}
4573	{"MTTR", "TRNR"}
4574	{"MTTS-1", "MTTS1", "TRNS-1", "TRNS1"}
4575	{"MTTS-2", "MTTS2", "TRNS-2", "TRNS2"}
4576	{"MTTT", "TRNT"}
4577	{"MTTV", "TRNV"}
4578	{"MTTW", "TRNW"}
4579	{"MTTY", "TRNY"}
4580	{"MTX", "MTX-1", "MTX1", "MTXN"}
4581	{"MTX1P", "MTX1P-1", "MTX1P1", "MTXP", "PSMTX"}
4582	{"CD227", "H23AG", "KL-6", "MAM-6", "MAM6", "MUC-1", "MUC1", "MUC-1/SEC", "MUC-1/X", "MUC1/ZD", "PEM"}
4583	{"MUC-2", "MUC2"}
4584	{"MUC-3A"}
4585	{"ASGP", "HSA276359", "MUC-4", "MUC4"}
4586	{"LEB", "MUC5AC", "TBM"}
4588	{"MUC-6", "MUC6"}
4589	{"DKFZP686J03256", "FLJ27047", "MG-2", "MG2", "MGC34772", "MUC-7", "MUC7"}
4590	{"MUC-8", "MUC8"}
4591	{"KIAA0898", "MUL", "TRIM37"}
4593	{"MGC126323", "MGC126324", "MUSK"}
4594	{"MCM", "MUT"}
4595	{"MGC4416", "MUTYH", "MYH"}
4597	{"FP17780", "MPD", "MVD"}
4598	{"FLJ96772", "LRBP", "MVK", "MVLK"}
4599	{"IFI78", "IFI-78K", "MX", "MX-1", "MX1", "MXA"}
4600	{"MX-2", "MX2", "MXB"}
4601	{"BHLHC11", "MGC43220", "MXD-2", "MXD2", "MXI", "MXI-1", "MXI1"}
4602	{"C-MYB", "CMYB", "C-MYB_CDS", "EFG", "MYB"}
4603	{"A-MYB", "AMYB", "MGC120059", "MGC120061", "MYBL-1", "MYBL1"}
4604	{"MYBPC-1", "MYBPC1", "MYBPCC", "MYBPCS", "SLOW-TYPE"}
4605	{"B-MYB", "BMYB", "MGC15600", "MYBL-2", "MYBL2"}
4606	{"MGC163408", "MYBPC", "MYBPC-2", "MYBPC2", "MYBPCF"}
4607	{"CMH-4", "CMH4", "DKFZP779E1762", "MYBP-C", "MYBPC-3", "MYBPC3"}
4608	{"MYBPH"}
4609	{"BHLHE39", "C-MYC", "MRTL", "MYC"}
4610	{"LMYC", "MYCL", "MYCL-1", "MYCL1"}
4611	{"MYCL-2", "MYCL2"}
4612	{"MYCLK-1", "MYCLK1"}
4613	{"BHLHE37", "MODED", "MYCN", "N-MYC", "NMYC", "ODED"}
4615	{"MYD88", "MYD88D"}
4616	{"DKFZP566B133", "GADD45B", "GADD45BETA", "MYD118"}
4617	{"BHLHC-2", "BHLHC2", "MYF-5", "MYF5"}
4618	{"BHLHC-4", "BHLHC4", "MRF-4", "MRF4", "MYF-6", "MYF6"}
4619	{"MGC133384", "MYH-1", "MYH1", "MYHA", "MYHC-2X", "MYHC-2X/D", "MYHSA-1", "MYHSA1"}
4620	{"MYH-2", "MYH2", "MYH2A", "MYHAS-8", "MYHAS8", "MYHC-2A", "MYHC-IIA", "MYHSA-2", "MYHSA2"}
4621	{"HEMHC", "MYH-3", "MYH3", "MYHC-EMB", "MYHSE-1", "MYHSE1", "SMHCE"}
4622	{"MYH2B", "MYH-4", "MYH4", "MYHC-2B", "MYHC-IIB"}
4624	{"ALPHA-MHC", "ASD-3", "ASD3", "CMD1EE", "CMH14", "MYH-6", "MYH6", "MYHC", "MYHCA", "SSS-3", "SSS3"}
4625	{"CMD1S", "CMH-1", "CMH1", "DKFZP451F047", "MGC138376", "MGC138378", "MPD-1", "MPD1", "MYH-7", "MYH7", "MYHCB", "SPMM"}
4626	{"GTMHC-F", "MYH-8", "MYH8", "MYHC-PERI", "MYHC-PN"}
4627	{"BDPLT-6", "BDPLT6", "DFNA17", "EPSTS", "FTNS", "MGC104539", "MHA", "MYH-9", "MYH9", "NMHC-II-A", "NMMHCA"}
4628	{"MGC134913", "MGC134914", "MYH10", "NMMHCB"}
4629	{"AAT-4", "AAT4", "DKFZP686D10126", "DKFZP686D19237", "FAA-4", "FAA4", "FLJ35232", "MGC126726", "MGC32963", "MYH11", "SMHC", "SMMHC"}
4630	{"MYHK"}
4632	{"MLC1F", "MLC3F", "MYL-1", "MYL1"}
4633	{"CMH10", "DKFZP779C0562", "MYL-2", "MYL2"}
4634	{"CMH-8", "CMH8", "MLC1SB", "MLC1V", "MYL-3", "MYL3", "VLC-1", "VLC1"}
4635	{"AMLC", "MYL-4", "MYL4"}
4636	{"MYL-5", "MYL5"}
4637	{"ESMLC", "LC17", "LC17A", "LC17B", "LC17-GI", "LC17-NM", "MLC1SM", "MLC-3", "MLC3NM", "MLC3SM", "MYL-6", "MYL6"}
4638	{"AAT-7", "AAT7", "DKFZP686I10125", "FLJ12216", "KRP", "MLCK-1", "MLCK1", "MLCK108", "MLCK210", "MSTP083", "MYLK", "MYLK-1", "MYLK1", "SMMLCK"}
4639	{"MYLL-1", "MYLL1"}
4640	{"BBMI", "DFNA48", "MYHL", "MYO1A"}
4641	{"FLJ23903", "MMIB", "MMI-BETA", "MYR-2", "MYR2"}
4642	{"KIAA0727", "MYO1D", "MYR-4", "MYR4"}
4643	{"FSGS-6", "FSGS6", "HUNCM-IC", "MGC104638", "MYO1E"}
4644	{"MYH12", "MYO-5", "MYO5", "MYO5A", "MYR12"}
4645	{"KIAA1119", "MYO5B"}
4646	{"DFNA22", "DFNB37", "MYO-6", "MYO6"}
4647	{"DFNA11", "DFNB-2", "DFNB2", "MYO7A", "MYOVIIA", "MYU7A", "NSRD-2", "NSRD2", "USH1B"}
4648	{"DKFZP686A08248", "MYO7B"}
4649	{"FLJ11061", "FLJ13244", "MGC71859", "MYO9A"}
4650	{"CELIAC-4", "CELIAC4", "MYO9B", "MYR-5", "MYR5"}
4651	{"FLJ10639", "FLJ21066", "FLJ22268", "FLJ43256", "KIAA0799", "MGC131988", "MYO10"}
4653	{"GLC1A", "GPOA", "JOAG", "JOAG-1", "JOAG1", "MYOC", "MYOCILIN", "TIGR"}
4654	{"BHLHC-1", "BHLHC1", "MYF-3", "MYF3", "MYOD", "MYOD-1", "MYOD1"}
4655	{"MYSA"}
4656	{"BHLHC-3", "BHLHC3", "MYF-4", "MYF4", "MYOG", "MYOGENIN"}
4657	{"MYP-1", "MYP1"}
4658	{"MYP-2", "MYP2"}
4659	{"MGC133042", "MYPT-1", "MYPT1", "PPP1R12A"}
4660	{"FLJ40942", "MGC131980", "MGC87886", "MYPT-2", "MYPT2", "PP1BP55", "PPP1R12B"}
4661	{"MYTI", "PLPB-1", "PLPB1"}
4663	{"NA"}
4664	{"NAB-1", "NAB1"}
4665	{"MADER", "MGC75085", "NAB-2", "NAB2"}
4666	{"MGC117224", "NACA", "NACA-1", "NACA1"}
4668	{"D22S674", "GALB", "NAGA"}
4669	{"MPS3B", "MPS-IIIB", "NAGLU", "UFHSD"}
4670	{"CEAR", "DKFZP547H118", "HNRNP M", "HNRNPM", "HNRNPM-4", "HNRNPM4", "HNRPM", "HNRPM-4", "HNRPM4", "HTGR-1", "HTGR1", "NAGR-1", "NAGR1"}
4671	{"BIRC-1", "BIRC1", "FLJ18088", "FLJ42520", "FLJ58811", "NAIP", "NLRB-1", "NLRB1", "PSINAIP"}
4672	{"CMTX-4", "CMTX4", "NADMR", "NAMSD"}
4673	{"FLJ16112", "MGC23410", "MGC8688", "NAP1L-1", "NAP1L1"}
4674	{"BPX", "MGC26243", "NAP1L-2", "NAP1L2"}
4675	{"MB20", "MGC26312", "NAP1L-3", "NAP1L3", "NPL-3", "NPL3"}
4676	{"HNAP-2", "HNAP2", "MGC4565", "NAP1L-4", "NAP1L4", "NAP1L4B", "NAP2L"}
4677	{"ASNRS", "NARS", "NARS-1", "NARS1"}
4678	{"DKFZP547F162", "FLB7527", "FLJ31599", "FLJ35510", "MGC19722", "MGC20372", "MGC2297", "NASP", "PRO1999"}
4680	{"CD66C", "CEACAM-6", "CEACAM6", "CEAL"}
4681	{"D1S1733E", "DAND-1", "DAND1", "MGC8972", "NBL-1", "NBL1", "NO-3", "NO3"}
4682	{"MGC117406", "MGC130052", "MGC130053"}
4683	{"ATV", "AT-V1", "AT-V2", "FLJ10155", "MGC87362", "P9-5", "P95"}
4684	{"CD56", "MSK39", "NCAM", "NCAM-1", "NCAM1"}
4685	{"MGC51008", "NCAM21"}
4686	{"CBP80", "MGC2087", "NCBP", "NCBP-1", "NCBP1", "STO-1", "STO1"}
4688	{"FLJ93058", "NCF-2", "NCF2", "NOXA-2", "NOXA2", "P67-PHOX", "P67PHOX"}
4689	{"MGC3810", "NCF", "NCF-4", "NCF4", "P40PHOX", "SH3PXD-4", "SH3PXD4"}
4690	{"MGC12668", "NCK", "NCK-1", "NCK1", "NCKALPHA"}
4691	{"C2-3", "C23", "FLJ45706", "FLJ59041"}
4692	{"HST16328", "NDN"}
4693	{"EVR-2", "EVR2", "ND", "NDP"}
4694	{"CI-MWFE", "MWFE", "NDUFA-1", "NDUFA1"}
4695	{"B8", "CIB-8", "CIB8", "NDUFA-2", "NDUFA2"}
4696	{"CI-B9", "NDUFA-3", "NDUFA3"}
4697	{"CI-9K", "CI-MLRQ", "FLJ27440", "MGC104422", "MGC126843", "MGC126845", "MLRQ"}
4698	{"B1-3", "B13", "CI-13KB", "CI-13KD-B", "DKFZP781K1356", "FLJ12147", "NDUFA-5", "NDUFA5", "NUFM", "UQOR13"}
4699	{"NDUFA5P-1", "NDUFA5P1"}
4700	{"B1-4", "B14", "CI-B14", "LYRM-6", "LYRM6", "NADHB14", "NDUFA-6", "NDUFA6"}
4701	{"B14.5A", "NDUFA-7", "NDUFA7"}
4702	{"CI-19KD", "CI-PGIV", "MGC793", "NDUFA-8", "NDUFA8", "PGIV"}
4703	{"DKFZP686C1456", "FLJ11505", "FLJ36536", "FLJ39568", "FLJ39584", "NEB", "NEB177D"}
4704	{"CC-6", "CC6", "CI-39K", "CI39K", "MGC111043", "NDUFA-9", "NDUFA9", "NDUFS2L", "SDR22E-1", "SDR22E1"}
4705	{"CI-42K", "CI-42KD", "FLJ21923", "MGC5103", "NDUFA10"}
4706	{"FASN2A", "MGC65095", "NDUFAB-1", "NDUFAB1", "SDAP"}
4707	{"CI-MNLL", "CI-SGDH", "MNLL", "NDUFB-1", "NDUFB1"}
4708	{"AGGG", "CI-AGGG", "MGC70788", "NDUFB-2", "NDUFB2"}
4709	{"NDUFB-3", "NDUFB3"}
4710	{"B1-5", "B15", "CI-B15", "MGC5105", "NDUFB-4", "NDUFB4"}
4711	{"CISGDH", "DKFZP686N02262", "FLJ30597", "MGC111204", "MGC12314", "NDUFB-5", "NDUFB5", "SGDH"}
4712	{"CI", "MGC13675", "NDUFB-6", "NDUFB6"}
4713	{"CI-B18", "MGC2480", "NDUFB-7", "NDUFB7"}
4714	{"ASHI", "CI-ASHI", "NDUFB-8", "NDUFB8"}
4715	{"B2-2", "B22", "DKFZP566O173", "FLJ22885", "LYRM-3", "LYRM3", "NDUFB-9", "NDUFB9", "UQOR22"}
4716	{"NDUFB10", "PDSW"}
4717	{"KFYI", "MGC117464", "MGC126847", "MGC138266", "NDUFC-1", "NDUFC1"}
4718	{"B14.5B", "CI-B14.5B", "HLC-1", "NADHDH-2", "NADHDH2", "NDUFC-2", "NDUFC2"}
4719	{"CI-75K", "CI-75KD", "MGC26839", "NDUFS-1", "NDUFS1", "PRO1304"}
4720	{"CI-49", "NDUFS-2", "NDUFS2"}
4722	{"CI-30", "NDUFS-3", "NDUFS3"}
4723	{"CI-51K", "CI51KD", "FLJ59059", "NDUFV-1", "NDUFV1", "UQOR-1", "UQOR1"}
4724	{"AQDQ", "CI-18", "NDUFS-4", "NDUFS4"}
4725	{"CI-15K", "CI15K", "NDUFS-5", "NDUFS5"}
4726	{"CI-13KA", "CI-13KD-A", "CI13KDA", "NDUFS-6", "NDUFS6"}
4728	{"CI-23K", "CI23KD", "NDUFS-8", "NDUFS8", "TYKY"}
4729	{"CI-24K", "NDUFV-2", "NDUFV2"}
4730	{"NDUFV2P-1", "NDUFV2P1"}
4731	{"CI-10K", "CI-9KD", "NDUFV-3", "NDUFV3"}
4733	{"DKFZP434N1827", "NEDD-3", "NEDD3"}
4734	{"KIAA0093", "MGC176705", "NEDD-4", "NEDD4", "NEDD4-1"}
4735	{"HNEDD-5", "HNEDD5", "KIAA0158", "NEDD-5", "NEDD5", "PNUTL-3", "PNUTL3"}
4736	{"CSA-19", "L10A", "NEDD-6", "NEDD6", "RPL10A"}
4738	{"FLJ43224", "MGC104393", "MGC125896", "MGC125897", "NEDD-8", "NEDD8"}
4739	{"CAS-L", "CASL", "CASS-2", "CASS2", "DJ49G10.2", "DJ761I2.1", "HEF-1", "HEF1", "NEDD-9", "NEDD9"}
4741	{"NEF-3", "NEF3", "NEFM", "NF-M", "NFM"}
4744	{"NEFH", "NFH"}
4745	{"FLJ45906", "IDH3GL", "NELL-1", "NELL1"}
4747	{"CMT1F", "CMT2E", "FLJ53642", "NEFL", "NF68", "NF-L", "NFL"}
4748	{"NEFLL-1", "NEFLL1"}
4750	{"DKFZP686D06121", "DKFZP686K12169", "KIAA1901", "MGC138800", "NEK-1", "NEK1", "NY-REN-55", "SRPS-2", "SRPS2"}
4751	{"HSPK21", "NEK-2", "NEK2", "NEK2A", "NLK-1", "NLK1"}
4752	{"HSPK36", "MGC29949", "NEK-3", "NEK3"}
4753	{"NELL-2", "NELL2"}
4756	{"DKFZP547A066", "DKFZP547B146", "IGDCC-2", "IGDCC2", "NEO-1", "NEO1", "NGN"}
4758	{"FLJ93471", "NANH", "SIAL-1", "SIAL1"}
4759	{"MGC129579", "NEU-2", "NEU2", "SIAL-2", "SIAL2"}
4760	{"BETA-2", "BETA2", "BHF-1", "BHLHA-3", "BHLHA3", "MODY-6", "MODY6", "NEUROD", "NEUROD-1", "NEUROD1"}
4761	{"BHLHA-1", "BHLHA1", "MGC26304", "NDRF", "NEUROD-2", "NEUROD2"}
4762	{"AKA", "BHLHA-6", "BHLHA6", "MATH4C", "NEUROD-3", "NEUROD3", "NEUROG-1", "NEUROG1", "NGN-1", "NGN1"}
4763	{"DKFZP686J1293", "FLJ21220", "NF-1", "NF1", "NFNS", "VRNF"}
4764	{"NF1L-1", "NF1L1", "NF1P-3", "NF1P3"}
4768	{"NF1L-5", "NF1L5", "NF1P-5", "NF1P5"}
4771	{"BANF", "NF-2", "NF2", "SCH"}
4772	{"MGC138448", "NFAT-2", "NFAT2", "NF-ATC", "NFATC", "NFATC-1", "NFATC1"}
4773	{"NFAT-1", "NFAT1", "NFATC-2", "NFATC2", "NFATP"}
4774	{"DKFZP434L0422", "DKFZP686J23256", "FLJ39164", "KIAA1439", "NF1-A", "NF-I/A", "NFI-A", "NFIA", "NFI-L"}
4775	{"NFAT-4", "NFAT4", "NFATC-3", "NFATC3", "NFATX"}
4776	{"NFAT-3", "NFAT3", "NF-ATC4", "NFATC-4", "NFATC4"}
4778	{"NF-E2", "NFE-2", "NFE2"}
4779	{"FLJ00380", "LCR-F1", "NFE2L-1", "NFE2L1", "TCF11"}
4780	{"NFE2L-2", "NFE2L2"}
4781	{"HMGIC/NFIB", "NF1-B", "NF-I/B", "NFI-B", "NFIB", "NFIB-2", "NFIB2", "NFIB-3", "NFIB3", "NFI-RED"}
4782	{"CTF-5", "CTF5", "MGC20153", "NF-I", "NFI", "NFIC"}
4783	{"E4BP-4", "E4BP4", "IL3BP-1", "IL3BP1", "NFIL-3", "NFIL3", "NF-IL3A", "NFIL3A"}
4784	{"NF1A", "NFIX"}
4790	{"DKFZP686C01211", "EBP-1", "KBF-1", "KBF1", "MGC54151", "NF-KAPPA-B", "NF-KAPPAB", "NFKAPPAB", "NFKB-1", "NFKB1", "NFKB-P105", "NFKB-P50", "P105"}
4791	{"H2TF-1", "H2TF1", "LYT-10", "LYT10", "NFKB-2", "NFKB2"}
4792	{"IKBA", "MAD-3", "NFKBI", "NFKBIA"}
4793	{"IKBB", "NFKBIB", "TRIP-9", "TRIP9"}
4794	{"IKBE", "NFKBIE"}
4795	{"IKBL", "NFKBIL", "NFKBIL-1", "NFKBIL1"}
4796	{"FLJ40087", "IKBR", "NFKBIL-2", "NFKBIL2", "TONSL"}
4798	{"DKFZP547B2013", "INO80G", "NFRKB"}
4799	{"DKFZP779G2416", "MGC20369", "NFX-1", "NFX1", "NFX-2", "NFX2"}
4800	{"FLJ11236", "NF-YA", "NFYA"}
4801	{"HAP-3", "HAP3", "NF-YB", "NFYB"}
4802	{"CBF-C", "CBFC", "DKFZP667G242", "FLJ45775", "H1TF2A", "HAP-5", "HAP5", "NF-YC", "NFYC"}
4803	{"BETA-NGF", "HSAN-5", "HSAN5", "MGC161426", "MGC161428", "NGF", "NGFB"}
4804	{"CD271", "GP80-LNGFR", "NGFR", "P75(NTR)", "P75NTR", "TNFRSF16"}
4805	{"NHCP-1", "NHCP1"}
4807	{"BHLHA35", "NHLH-1", "NHLH1", "NSCL", "NSCL-1", "NSCL1"}
4808	{"BHLHA34", "HEN-2", "HEN2", "KIAA0490", "NHLH-2", "NHLH2"}
4809	{"15.5K", "FA-1", "NHP2L-1", "NHP2L1", "NHPX", "OTK27", "SNRNP15-5", "SNU13", "SPAG12", "SSFA-1", "SSFA1"}
4810	{"CXN", "DKFZP781F2016", "DKFZP781L0254", "FLJ22511", "NHS"}
4811	{"NID", "NID-1", "NID1"}
4813	{"NIDDM-2", "NIDDM2"}
4814	{"NIN-1", "NIN1", "NINJ-1", "NINJ1", "NINJURIN"}
4815	{"FLJ56349", "NINJ-2", "NINJ2"}
4817	{"MGC57670", "NIT-1", "NIT1"}
4818	{"GMP-17", "NKG-7", "NKG7", "P15-TIA-1"}
4819	{"EC-1", "EC1", "NKS-1", "NKS1"}
4820	{"DKFZP686F1754", "DKFZP686G0426", "DKFZP686J06106", "DKFZP686N24126", "MGC90527", "NKTR", "P104"}
4821	{"NKX2-2", "NKX2.2", "NKX2B"}
4824	{"BAPX-2", "BAPX2", "NKX-3", "NKX3", "NKX3-1", "NKX3.1", "NKX3A"}
4825	{"NKX6-1", "NKX6.1", "NKX6A"}
4826	{"MGC1439", "NNAT", "PEG-5", "PEG5"}
4828	{"MGC17211", "MGC2277", "MGC3936"}
4829	{"NMBR"}
4830	{"AWD", "GAAD", "NDKA", "NDPK-A", "NDPKA", "NM23", "NM23-H1"}
4831	{"MGC111212", "MGC2212", "NDKB", "NDPK-B", "NDPKB", "NM23B", "NM23-H2", "NME-2", "NME2", "PUF"}
4832	{"C371H6.2", "DR-NM23", "NDPK-C", "NDPKC", "NM23-H3", "NM23H-3", "NM23H3", "NME-3", "NME3"}
4833	{"NDPK-D", "NM23-H4", "NM23H-4", "NM23H4", "NME-4", "NME4"}
4835	{"DHQV", "DIA-6", "DIA6", "FLJ39868", "NMOR-2", "NMOR2", "NQO-2", "NQO2", "QR-2", "QR2"}
4836	{"NMT", "NMT-1", "NMT1"}
4837	{"NNMT"}
4838	{"HTX-5", "HTX5", "MGC138230", "NODAL"}
4839	{"MGC117384", "MGC149287", "MGC149288", "NOP120", "NOP-2", "NOP2", "NSUN-1", "NSUN1"}
4841	{"NMT55", "NONO", "NRB54", "P54NRB"}
4842	{"BNOS", "IHPS-1", "IHPS1", "NC-NOS", "N-NOS", "NNOS"}
4843	{"HEP-NOS", "NOS2A"}
4846	{"ECNOS", "ENOS"}
4848	{"CDC36", "CNOT-2", "CNOT2", "FLJ26456", "NOT-2", "NOT2", "NOT2H"}
4849	{"CNOT-3", "CNOT3", "KIAA0691", "LENG-2", "LENG2", "NOT-3", "NOT3", "NOT3H"}
4850	{"CLONE243", "CNOT-4", "CNOT4", "NOT-4", "NOT4", "NOT4H"}
4851	{"HN-1", "HN1", "NOTCH-1", "NOTCH1", "TAN-1", "TAN1"}
4852	{"NPY", "PYY-4", "PYY4"}
4853	{"HJCYS", "HN-2", "HN2", "NOTCH-2", "NOTCH2"}
4854	{"CADASIL", "CASIL"}
4855	{"FLJ16302", "MGC74442", "NOTCH-4", "NOTCH4"}
4856	{"CCN-3", "CCN3", "IGFBP-9", "IGFBP9"}
4857	{"NOVA-1", "NOVA1"}
4858	{"ANOVA", "NOVA-2", "NOVA2", "NOVA-3", "NOVA3"}
4860	{"FLJ94043", "FLJ97288", "FLJ97312", "MGC117396", "MGC125915", "MGC125916", "PRO1837", "PUNP"}
4861	{"BHLHE11", "MOP-5", "MOP5", "NPAS-1", "NPAS1", "PASD-5", "PASD5"}
4862	{"BHLHE-9", "BHLHE9", "FLJ23138", "MGC71151", "MOP-4", "MOP4", "NPAS-2", "NPAS2", "PASD-4", "PASD4"}
4863	{"E1-4", "E14", "E14/NPAT", "NPAT", "P220"}
4864	{"FLJ98532", "NPC"}
4867	{"FLJ97602", "JBTS-4", "JBTS4", "NPHP-1", "NPHP1", "SLSN-1", "SLSN1"}
4868	{"CNF", "NEPHRIN", "NPHN", "NPHS-1", "NPHS1"}
4869	{"B2-3", "B23", "MGC104254", "NPM", "NPM-1", "NPM1"}
4870	{"NG1-1.6", "NPM1P-1", "NPM1P1", "NPMP-1", "NPMP1"}
4871	{"NPM1P-2", "NPM1P2", "NPMP-2", "NPMP2"}
4872	{"NG3-3", "NPM1P15", "NPM1P-3", "NPM1P3", "NPMP-3", "NPMP3"}
4874	{"NG5-4", "NPM1P-5", "NPM1P5", "NPMP-5", "NPMP5"}
4875	{"NG6-4", "NPM1P-6", "NPM1P6", "NPMP-6", "NPMP6"}
4878	{"ANP", "ATFB-6", "ATFB6", "CDD-ANF", "NPPA", "PND"}
4879	{"BNP", "NPPB"}
4880	{"CNP-2", "CNP2", "NPPC"}
4881	{"ANPA", "ANPRA", "GUC2A", "GUCY2A", "NPR-1", "NPR1", "NPRA"}
4882	{"AMDM", "ANPB", "ANPRB", "GUC2B", "NPRB", "NPRBI"}
4883	{"ANP-C", "ANPR-C", "ANPRC", "C5ORF23", "FLJ14054", "MGC22189", "NPR-C", "NPRC"}
4884	{"DKFZP686J2446", "MGC105123", "NPTX-1", "NPTX1"}
4885	{"NARP", "NP-II", "NPTX-2", "NPTX2"}
4886	{"NPY1-R", "NPY1R"}
4887	{"NPY2R"}
4888	{"FLJ52676", "FLJ53561", "NPY1RL", "NPY6R", "PP-2", "PP2", "Y2B"}
4889	{"NPY5R", "NPYR-5", "NPYR5"}
4891	{"DCT-1", "DCT1", "FLJ37416", "NRAMP-2", "NRAMP2", "SLC11A-2", "SLC11A2"}
4893	{"ALPS-4", "ALPS4", "N-RAS", "NRAS", "NRAS-1", "NRAS1", "NS-6", "NS6"}
4897	{"KIAA0343", "MGC138845", "MGC138846", "NRCAM"}
4898	{"HNRD-1", "HNRD1", "HNRD-2", "HNRD2", "NRD-1", "NRD1"}
4899	{"ALPHA-PAL"}
4900	{"HNG", "NRGN"}
4901	{"D14S46E", "NRL", "NRL-MAF", "RP27"}
4902	{"NRTN"}
4904	{"BP-8", "CSDA-2", "CSDA2", "CSDB", "DBPB", "MDR-NF1", "MGC104858", "MGC110976", "MGC117250", "NSEP-1", "NSEP1", "YB-1", "YB1", "YBX-1", "YBX1"}
4905	{"NSF"}
4906	{"NSX"}
4907	{"CD73", "E5NT", "EN", "ENT", "NT5E"}
4908	{"HDNF", "MGC129711", "NGF-2", "NGF2", "NTF-3", "NTF3"}
4909	{"GLC10", "GLC1O", "NT-4", "NT4", "NT-4/5", "NT-5", "NTF-4", "NTF4", "NTF-5", "NTF5"}
4910	{"NTF5P", "NTF-6", "NTF6", "NTF6A", "PSI-NT4"}
4911	{"NTF6B"}
4912	{"NTF6G"}
4913	{"NTH-1", "NTH1", "NTHL-1", "NTHL1", "OCTS-3", "OCTS3"}
4914	{"DKFZP781I14186", "NTRK-1", "NTRK1", "P140-TRKA", "TRK-A", "TRKA"}
4915	{"GP145-TRKB", "NTRK-2", "NTRK2", "TRK-B", "TRKB"}
4916	{"GP145(TRKC)", "NTRK-3", "NTRK3", "TRKC"}
4917	{"NTN2L", "NTN-3", "NTN3"}
4919	{"DJ537F10.1", "MGC99659", "NTRKR-1", "NTRKR1"}
4920	{"BDB", "BDB-1", "BDB1", "MGC163394", "NTRKR-2", "NTRKR2"}
4921	{"DDR-2", "DDR2", "MIG20A", "NTRKR-3", "NTRKR3", "TYRO10"}
4922	{"NMN-125", "NN", "NT/N", "NTS", "NTS-1", "NTS1"}
4923	{"NTR", "NTSR-1", "NTSR1"}
4924	{"CALNUC", "DKFZP686A15286", "FLJ40471", "NUC", "NUCB-1", "NUCB1"}
4925	{"NEFA", "NUCB-2", "NUCB2"}
4926	{"NUMA", "NUMA-1", "NUMA1"}
4927	{"MGC8530", "NUP88"}
4928	{"NUP196", "NUP96", "NUP98"}
4929	{"HZF-3", "NR4A-2", "NR4A2", "NURR-1", "NURR1", "TINUR"}
4931	{"NVL"}
4933	{"NYS-2", "NYS2", "NYSA"}
4934	{"CN", "NYS-3", "NYS3"}
4935	{"GPR143", "NYS-6", "NYS6"}
4936	{"OAR"}
4937	{"OA", "OAP", "OASF"}
4938	{"OAS-1", "OAS1", "OIAS", "OIASI"}
4939	{"MGC78578", "OAS-2", "OAS2"}
4940	{"MGC133260", "OAS-3", "OAS3"}
4941	{"OASD"}
4942	{"DKFZP781A11155", "GACR", "HOGA", "OAT", "OATASE", "OKT"}
4943	{"MG81", "MGC126866", "MGC126868", "MGC149731", "MGC149732", "OATL-1", "OATL1", "TBC1D25"}
4945	{"OATL-3", "OATL3"}
4946	{"AZI", "MGC138338", "OAZ-1", "OAZ1"}
4947	{"OAZ-2", "OAZ2"}
4948	{"BEY", "BEY-1", "BEY1", "BEY-2", "BEY2", "D15S12", "EYCL", "EYCL-2", "EYCL2", "EYCL-3", "EYCL3", "HCL-3", "HCL3", "OCA-2", "OCA2"}
4951	{"OCM-2", "OCM2"}
4952	{"LOCR", "OCRL", "OCRL-1", "OCRL1"}
4954	{"ODC-2", "ODC2", "ODCP"}
4956	{"CT133", "HSPB10", "MGC129928", "MGC129929", "ODF-1", "ODF1", "ODF27", "ODFP", "ODFPG", "ODFPGA", "ODFPGB", "RT-7", "RT7", "SODF"}
4957	{"FLJ44866", "MGC111096", "MGC9034", "ODF2/1", "ODF2/2", "ODF84"}
4958	{"OMD", "OSAD", "SLRR2C"}
4961	{"OED"}
4963	{"CL", "OFC", "OFC-1", "OFC1"}
4964	{"OFC-2", "OFC2"}
4965	{"OFC-3", "OFC3"}
4967	{"AKGDH", "E1K", "OGDC", "OGDH"}
4968	{"HMMH", "HOGG-1", "HOGG1", "MUTM", "OGG-1", "OGG1", "OGH-1", "OGH1"}
4969	{"DKFZP586P2421", "OG", "OGN", "OIF", "SLRR3A"}
4973	{"CLEC8A", "LOX-1", "LOX1", "LOXIN", "OLR-1", "OLR1", "SCARE-1", "SCARE1", "SLOX-1", "SLOX1"}
4974	{"OMG", "OMGP"}
4975	{"OMP"}
4976	{"FLJ12460", "KIAA0567", "LARGEG", "MGM-1", "MGM1", "NPG", "NTG"}
4977	{"OPA-2", "OPA2"}
4978	{"IGLON-1", "IGLON1", "OBCAM", "OPCM", "OPCML"}
4981	{"OPEM"}
4982	{"MGC29565"}
4983	{"ARHGAP41", "MRX60", "OPHN-1", "OPHN1", "OPN-1", "OPN1"}
4985	{"OPRD", "OPRD-1", "OPRD1"}
4986	{"KOR", "OPRK", "OPRK-1", "OPRK1"}
4987	{"KOR-3", "MGC34578", "NOCIR", "OOR", "OPRL-1", "OPRL1", "ORL-1", "ORL1"}
4988	{"LMOR", "MOR", "OPRM", "OPRM-1", "OPRM1"}
4990	{"MCOPCT-2", "MCOPCT2", "OPTX-2", "OPTX2", "SIX-6", "SIX6", "SIX-9", "SIX9"}
4991	{"MGC119942", "MGC119943", "OLFR-1", "OLFR1", "OR17-4", "OR1D-2", "OR1D2"}
4992	{"OLFMF", "OR16-36", "OR16-37", "OR16-88", "OR16-89", "OR16-90", "OR1F-1", "OR1F1", "OR1F10", "OR1F13P", "OR1F-4", "OR1F4", "OR1F-5", "OR1F5", "OR1F-6", "OR1F6", "OR1F-7", "OR1F7", "OR1F-8", "OR1F8", "OR1F-9", "OR1F9", "OR3-145", "ORL1023"}
4993	{"MGC163200", "MGC95444", "OLFMF-3", "OLFMF3", "OR2C-1", "OR2C1", "OR2C2P"}
4994	{"OLFRA03", "OR17-40", "OR17-82", "OR3A-1", "OR3A1", "OR40"}
4995	{"OLFRA04", "OR17-14", "OR17-228", "OR228", "OR3A-2", "OR3A2"}
4998	{"HSORC-1", "HSORC1", "ORC1L", "PARC-1", "PARC1"}
4999	{"ORC2L"}
5000	{"FLJ46668", "ORC-4", "ORC4", "ORC4L", "ORC4P"}
5001	{"ORC-5", "ORC5", "ORC5L", "ORC5P", "ORC5T"}
5002	{"BWR1A", "BWSCR1A", "DKFZP667A184", "IMPT-1", "IMPT1", "ITM", "ORCTL-2", "ORCTL2", "P45-BWR1A", "SLC22A18", "SLC22A1L", "TSSC-5", "TSSC5"}
5003	{"BWR1B", "BWSCR1B", "ORCTL2S", "P27-BWR1B", "SLC22A18AS", "SLC22A1LS"}
5004	{"AGP-A", "ORM-1", "ORM1"}
5005	{"AGP-2", "AGP2", "AGP-B", "AGP-B'", "ORM-2", "ORM2"}
5007	{"OSBP", "OSBP-1", "OSBP1"}
5008	{"MGC20461"}
5009	{"MGC129967", "MGC129968", "MGC138856", "OTC"}
5010	{"CLDN11", "OSP", "OTM"}
5012	{"OTS", "OTSC-1", "OTSC1"}
5013	{"FLJ38361", "MGC15736", "OTX-1", "OTX1"}
5015	{"CPHD-6", "CPHD6", "MCOPS-5", "MCOPS5", "MGC45000", "OTX-2", "OTX2"}
5016	{"CHIT-5", "CHIT5", "EGP", "OGP", "OVGP-1", "OVGP1"}
5017	{"HOVO-1", "HOVO1", "OVOL-1", "OVOL1"}
5018	{"MGC133129", "OXA-1", "OXA1", "OXA1L"}
5019	{"OXCT", "OXCT-1", "OXCT1", "SCOT"}
5020	{"MGC126890", "MGC126892", "OT", "OT-NPI", "OXT"}
5021	{"OT-R", "OXTR"}
5023	{"P2RX-1", "P2RX1", "P2X-1", "P2X1"}
5024	{"MGC129956", "P2RX-3", "P2RX3", "P2X-3", "P2X3"}
5025	{"P2RX-4", "P2RX4", "P2X-4", "P2X4", "P2X4R"}
5026	{"MGC47755", "P2RX-5", "P2RX5", "P2X-5", "P2X5", "P2X5R"}
5027	{"MGC20089", "P2RX-7", "P2RX7", "P2X-7", "P2X7"}
5028	{"P2RY-1", "P2RY1", "P2Y-1", "P2Y1"}
5029	{"HP2U", "MGC20088", "MGC40010", "P2RU-1", "P2RU1", "P2RY-2", "P2RY2", "P2U", "P2U-1", "P2U1", "P2UR", "P2Y-2", "P2Y2", "P2Y2R"}
5030	{"NRU", "P2P", "P2RY-4", "P2RY4", "P2Y-4", "P2Y4"}
5031	{"MGC15335", "P2RY-6", "P2RY6", "P2Y-6", "P2Y6"}
5032	{"P2RY11", "P2Y11"}
5033	{"P4HA", "P4HA-1", "P4HA1"}
5034	{"DSI", "ERBA2L", "GIT", "P4HB", "P4HBETA", "PDIA-1", "PDIA1", "PHDB", "PO4DB", "PO4HB", "PROHB"}
5036	{"EBP-1", "EBP1", "HG4-1", "P38-2G4", "PA2G-4", "PA2G4"}
5037	{"HCNPPP", "PEBP", "PEBP-1", "PEBP1", "RKIP"}
5042	{"PABPC-3", "PABPC3", "PABPL-3", "PABPL3", "TPABP"}
5043	{"PABX"}
5044	{"PABY"}
5045	{"FUR", "FURIN", "PACE", "PCSK-3", "PCSK3"}
5046	{"PACE-4", "PACE4", "PCSK-6", "PCSK6", "SPC-4", "SPC4"}
5047	{"GD", "GDA", "GDF", "GDS", "MGC138509", "MGC142288", "PAEG", "PAEP", "PP14"}
5048	{"LIS-1", "LIS1", "PAFAH1B-1", "PAFAH1B1"}
5049	{"PAFAH1B-2", "PAFAH1B2"}
5050	{"FLJ44990", "PAFAH1B-3", "PAFAH1B3", "PAFAHG"}
5051	{"FLJ26025", "HSD-PLA2", "PAFAH-2", "PAFAH2"}
5052	{"MSP23", "NKEFA", "PAGA", "PRDX-1", "PRDX1", "PRXI"}
5053	{"PAH", "PH", "PKU", "PKU-1", "PKU1"}
5054	{"PAI-1", "PAI1", "PLANH-1", "PLANH1", "SERPINE-1", "SERPINE1"}
5055	{"HST1201", "PAI-2", "PAI2", "PLANH-2", "PLANH2", "SERPINB-2", "SERPINB2"}
5058	{"MGC130000", "MGC130001", "PAKALPHA"}
5062	{"PAK65", "PAKGAMMA"}
5063	{"BPAK", "HPAK-3", "HPAK3", "MRX30", "MRX47", "OPHN-3", "OPHN3", "PAK3BETA"}
5064	{"KIAA0270", "PALM"}
5066	{"PHM"}
5067	{"BIG-1", "CNTN-3", "CNTN3", "KIAA1496", "PANG"}
5068	{"FLJ18565", "PAP-H", "PBCGF", "REG-3", "REG3", "REG3A"}
5069	{"ASBABP-2", "ASBABP2", "DIPLA-1", "DIPLA1", "IGFBP-4ASE", "PAPP-A", "PAPPA", "PAPPA-1", "PAPPA1"}
5071	{"AR-JP", "LPRS-2", "LPRS2", "PARK-2", "PARK2", "PDJ", "PRKN"}
5072	{"PARK-3", "PARK3"}
5073	{"PARN"}
5074	{"PAR-4", "PAWR"}
5075	{"HUP48", "PAX-1", "PAX1"}
5076	{"PAX-2", "PAX2"}
5077	{"CDHS", "HUP-2", "HUP2", "MGC120381", "MGC120382", "MGC120383", "MGC120384", "MGC134778", "PAX-3", "PAX3", "WS-1", "WS1"}
5078	{"KPD", "MGC129960", "MODY-9", "MODY9", "PAX-4", "PAX4"}
5079	{"BSAP", "PAX-5", "PAX5"}
5080	{"AN-2", "AN2", "D11S812E", "MGC17209", "MGDA", "PAX-6", "PAX6"}
5081	{"FLJ37460", "HUP-1", "HUP1", "PAX-7", "PAX7", "PAX7B", "RMS-2", "RMS2"}
5082	{"DKFZP564M1863", "PDCL"}
5083	{"PAX-9", "PAX9", "STHAG-3", "STHAG3"}
5087	{"DKFZP686B09108", "MGC126627", "PBX-1", "PBX1"}
5088	{"PBX2P-1", "PBX2P1", "PBXP-1", "PBXP1"}
5089	{"HOX12", "PBX2MHC"}
5090	{"PBX-3", "PBX3"}
5091	{"PCB"}
5092	{"DCOH", "PCBD", "PCBD-1", "PCBD1"}
5093	{"HNRNP-E1", "HNRNP-X", "HNRPE-1", "HNRPE1", "HNRPX", "PCBP-1", "PCBP1"}
5094	{"HNRNP-E2", "HNRPE-2", "HNRPE2", "MGC110998", "PCBP-2", "PCBP2"}
5095	{"PCCA"}
5096	{"DKFZP451E113", "PCCB"}
5097	{"FLJ53887", "MGC45991", "PC42", "PCDH-1", "PCDH1", "PCDH42"}
5098	{"PC43", "PCDH-GAMMA-C3", "PCDHGC-3", "PCDHGC3"}
5099	{"BH-PCDH", "BHPCDH", "FLJ97161", "PCDH-7", "PCDH7"}
5100	{"ARCADLIN", "PAPC", "PCDH-8", "PCDH8"}
5101	{"PCDH-9", "PCDH9"}
5104	{"PAI-3", "PAI3", "PCI", "PLANH-3", "PLANH3", "PROCI", "SERPINA-5", "SERPINA5"}
5105	{"MGC22652", "PCK-1", "PCK1", "PEPCK-1", "PEPCK1", "PEPCK-C", "PEPCKC"}
5106	{"PCK-2", "PCK2", "PEPCK", "PEPCK-2", "PEPCK2", "PEPCK-M"}
5108	{"PTC-4", "PTC4"}
5110	{"PCMT-1", "PCMT1"}
5111	{"MGC8367", "PCNA"}
5113	{"PCNAP"}
5116	{"KEN", "MOPD-2", "MOPD2", "PCNT", "PCNT-2", "PCNT2", "PCNTB", "PCTN-2", "PCTN2"}
5118	{"PCOLCE", "PCPE", "PCPE-1", "PCPE1"}
5119	{"CHMP-1", "CHMP1", "CHMP1A", "KIAA0047", "PCOLN-3", "PCOLN3", "PRSM-1", "PRSM1", "VPS46-1", "VPS46A"}
5120	{"PCO", "PCO-1", "PCO1", "PCOS-1", "PCOS1"}
5121	{"PCP-4", "PCP4", "PEP-19"}
5122	{"BMIQ12", "NEC-1", "NEC1", "PC-1", "PC1", "PCSK-1", "PCSK1"}
5125	{"FLJ16215", "PC-5", "PC5", "PC-6", "PC6", "PC6A", "PCSK-5", "PCSK5", "SPC-6", "SPC6"}
5126	{"NEC-2", "NEC 2", "NEC2", "PCSK-2", "PCSK2", "SPC-2", "SPC2"}
5127	{"CDK16", "FLJ16665", "PCTAIRE-1", "PCTAIRE1", "PCTGAIRE", "PCTK-1", "PCTK1"}
5128	{"CDK17", "PCTAIRE-2", "PCTAIRE2", "PCTK-2", "PCTK2"}
5129	{"CDK18", "PCTAIRE-3", "PCTAIRE3", "PCTK-3", "PCTK3"}
5130	{"CCTA", "CTA", "CTPCT", "PCYT-1", "PCYT1", "PCYT1A"}
5131	{"PDB", "PDB-1", "PDB1"}
5132	{"MEKA", "PHD", "PHLOP"}
5133	{"CD279", "HPD-1", "HPD-L", "PDCD-1", "PDCD1"}
5134	{"MGC12347", "PDCD-2", "PDCD2", "RP-8", "RP8", "ZMYND-7", "ZMYND7"}
5136	{"HCAM-1", "HCAM1", "HSPDE1A", "MGC26303", "PDE1A"}
5137	{"HCAM-3", "HCAM3", "PDE1C"}
5138	{"CGS-PDE", "CGSPDE", "PDE2A", "PDE2A-1", "PDE2A1", "PED2A-4", "PED2A4"}
5139	{"CGI-PDE", "CGI-PDE-A", "CGI-PDE A", "FLJ37884", "PDE3A"}
5140	{"CGIPDE-1", "CGIPDE1", "HCGIP-1", "HCGIP1", "PDE3B"}
5141	{"DPDE-2", "DPDE2", "PDE-4", "PDE4", "PDE46", "PDE4A"}
5142	{"DKFZP686F2182", "DPDE-4", "DPDE4", "MGC126529", "PDE4B", "PDE4B-5", "PDE4B5", "PDEIVB"}
5143	{"DPDE-1", "DPDE1", "MGC126222", "PDE4C"}
5144	{"DKFZP686M11213", "DPDE-3", "DPDE3", "FLJ97311", "HSPDE4D", "PDE43", "PDE4D", "PDE4DN-2", "PDE4DN2", "STRK-1", "STRK1"}
5145	{"CGPR-A", "PDE6A", "PDEA", "RP43"}
5146	{"PDE6C", "PDEA-2", "PDEA2"}
5147	{"PDE6D", "PDED"}
5148	{"DKFZP686C0587", "MGC125749", "PDE6G", "PDEG", "RP57"}
5149	{"PDE6H", "RCD-3", "RCD3"}
5150	{"PDE-7", "PDE7", "PDE7A"}
5151	{"FLJ16150", "HST19550", "PDE8A"}
5152	{"FLJ90181", "HSPDE9A-2", "HSPDE9A2", "PDE9A"}
5153	{"PDE1B", "PDE1B-1", "PDE1B1", "PDES1B"}
5154	{"PDGF-1", "PDGF1", "PDGF-A", "PDGFA"}
5155	{"C-SIS", "FLJ12858", "PDGF-2", "PDGF2", "PDGFB", "SIS", "SSV"}
5156	{"CD140A", "MGC74795", "PDGFR-2", "PDGFR2", "PDGFRA", "RHEPDGFRA"}
5157	{"PDGFRL", "PDGRL", "PRLTS"}
5158	{"CSNB-3", "CSNB3", "CSNBAD-2", "CSNBAD2", "PDE6B", "PDEB", "RD-1", "RD1", "RP40"}
5159	{"CD140B", "JTK12", "PDGFR", "PDGFR-1", "PDGFR1", "PDGFRB"}
5160	{"PDHA", "PDHA-1", "PDHA1", "PDHCE1A", "PHE1A"}
5161	{"MGC149517", "MGC149518", "PDHA-2", "PDHA2", "PDHAL"}
5162	{"DKFZP564K0164", "PDHB", "PDHBD", "PHE1B"}
5164	{"PDHK-2", "PDHK2", "PDK-2", "PDK2"}
5165	{"PDK-3", "PDK3"}
5166	{"FLJ40832", "PDK-4", "PDK4"}
5167	{"ARHR-2", "ARHR2", "ENPP-1", "ENPP1", "M6S-1", "M6S1", "NPP-1", "NPP1", "NPPS", "PDNP-1", "PDNP1"}
5168	{"ATX-X", "AUTOTAXIN", "ENPP-2", "ENPP2", "FLJ26803", "LYSOPLD", "NPP-2", "NPP2", "PD-IALPHA", "PDNP-2", "PDNP2"}
5169	{"B1-0", "B10", "CD203C", "ENPP-3", "ENPP3", "NPP-3", "NPP3", "PD-IBETA", "PDNP-3", "PDNP3"}
5170	{"MGC20087", "MGC35290", "PDPK-1", "PDPK1", "PRO0461"}
5171	{"PDR"}
5172	{"DFNB-4", "DFNB4", "SLC26A-4", "SLC26A4", "TDH2B"}
5173	{"ADCA", "MGC26418", "PDYN", "PENKB", "SCA23"}
5174	{"CAP70", "NHERF-3", "NHERF3", "PDZD-1", "PDZD1", "PDZK-1", "PDZK1"}
5175	{"FLJ34100", "FLJ58394", "PECAM-1", "PECAM1"}
5176	{"EPC-1", "OI12", "PEDF", "SERPINF-1", "SERPINF1"}
5177	{"PEE", "PEE-1", "PEE1", "PREG-1", "PREG1"}
5178	{"DKFZP781A095", "KIAA0287", "PEG-3", "PEG3", "PW-1", "PW1", "ZNF904", "ZSCAN24"}
5179	{"PENK"}
5182	{"PEPB"}
5184	{"MGC10905", "PEPD", "PROLIDASE"}
5185	{"PEPE"}
5187	{"HPER", "MGC88021", "PER", "RIGUI"}
5188	{"PET112", "PET112L"}
5189	{"ZWS-1", "ZWS1"}
5190	{"PAF-2", "PAF2", "PEX-6", "PEX6", "PXAAA-1", "PXAAA1"}
5191	{"PEX-7", "PEX7", "PTS2R", "RCDP-1", "RCDP1"}
5192	{"MGC1998", "PEX10", "RNF69"}
5193	{"PAF-3", "PEX12"}
5194	{"PEX13"}
5195	{"DJ734G22.2", "MGC12767", "NAPP-2", "NAPP2", "PEX14", "PEX14P"}
5196	{"CXCL-4", "CXCL4", "MGC138298", "PF-4", "PF4", "SCYB-4", "SCYB4"}
5197	{"CXCL4L-1", "CXCL4L1", "CXCL4V-1", "CXCL4V1", "PF4A", "PF4-ALT", "PF4V-1", "PF4V1", "SCYB4V-1", "SCYB4V1"}
5198	{"FGAMS", "FGARAT", "KIAA0361", "PFAS", "PURL"}
5199	{"CFP", "PFC", "PROPERDIN"}
5201	{"PFD-1", "PFD1", "PFDN-1", "PFDN1"}
5202	{"PFD-2", "PFD2", "PFDN-2", "PFDN2"}
5203	{"PFD-4", "PFD4", "PFDN-4", "PFDN4"}
5204	{"MGC5329", "MGC71907", "MM-1", "PFD-5", "PFD5", "PFDN-5", "PFDN5"}
5205	{"ATP8B-1", "ATP8B1", "ATPIC", "BRIC", "FIC-1", "FIC1", "PFIC", "PFIC-1", "PFIC1"}
5207	{"F6PK", "HL2K", "MGC116715", "MGC116717", "PFKFB-1", "PFKFB1", "PFRX"}
5208	{"DKFZP781D2217", "MGC138308", "MGC138310", "PFK-2/FBPASE-2", "PFKFB-2", "PFKFB2"}
5209	{"FLJ37326", "IPFK-2", "IPFK2", "PFK-2", "PFK2", "PFKFB-3", "PFKFB3"}
5210	{"PFKFB-4", "PFKFB4"}
5211	{"DKFZP686G1648", "DKFZP686L2097", "FLJ30173", "FLJ40909", "PFK-B", "PFKL"}
5212	{"DKFZP313L1517", "MGC149746", "MGC70561", "VIT"}
5213	{"GSD-7", "GSD7", "MGC8699", "PFK-1", "PFK1", "PFKA", "PFKM", "PFKX"}
5214	{"FLJ40226", "FLJ44165", "PFK-C", "PFKF", "PFKP"}
5217	{"D3S1319E", "PFL", "PFN-2", "PFN2"}
5218	{"CDK14", "KIAA0834", "PFTAIRE-1", "PFTAIRE1", "PFTK-1", "PFTK1"}
5223	{"PGAMA"}
5224	{"GSD10", "MGC88743", "PGAM-2", "PGAM2", "PGAM-M", "PGAMM"}
5225	{"FLJ99563", "PGC"}
5226	{"6PGD"}
5228	{"D12S1900", "PGF", "PGFL", "PLGF", "PLGF-2", "SHGC-10760"}
5229	{"BGGI", "GGTI", "PGGT1B"}
5230	{"MGC117307", "MGC142128", "MGC8947", "MIG10", "PGK-1", "PGK1", "PGKA"}
5231	{"PGK1P-1", "PGK1P1"}
5232	{"DJ417L20.2", "PGKB", "PGKPS"}
5233	{"PGK1P-2", "PGK1P2"}
5236	{"GSD14", "PGM-1", "PGM1"}
5238	{"DKFZP434B187", "FLJ11614", "FLJ13623", "PAGM", "PGM-3", "PGM 3", "PGM3"}
5239	{"PGM-5", "PGM5", "PGMRP"}
5241	{"NR3C-3", "NR3C3", "PGR"}
5242	{"MRXS-5", "MRXS5", "PGS"}
5243	{"ABC20", "ABCB-1", "ABCB1", "CD243", "CLCS", "GP170", "MGC163296", "P-GP", "PGY-1", "PGY1"}
5244	{"ABC21", "ABCB-4", "ABCB4", "GBD-1", "GBD1", "MDR-2", "MDR2", "MDR2/3", "MDR-3", "MDR3", "PFIC-3", "PGY-3", "PGY3"}
5245	{"PHB", "PHB-1", "PHB1"}
5246	{"PHBP-1", "PHBP1"}
5250	{"PHC", "SLC25A-3", "SLC25A3"}
5251	{"HPDR", "HPDR-1", "HPDR1", "HYP", "HYP-1", "HYP1", "LXHR", "PEX", "PHEX", "XLH"}
5252	{"MTF2L-2", "MTF2L2", "PHF-1", "PHF1"}
5253	{"CENP-35", "GRC-5", "GRC5", "JHDM1E", "KIAA0662", "MGC176680"}
5255	{"MGC132604", "PHKA", "PHKA-1", "PHKA1"}
5256	{"GSD9A", "MGC133071", "PHK", "PHKA-2", "PHKA2", "PYK", "PYKL", "XLG", "XLG-2", "XLG2"}
5257	{"DKFZP781E15103", "FLJ41698", "PHKB"}
5258	{"PHKBP-1", "PHKBP1"}
5259	{"PHKBP-2", "PHKBP2"}
5260	{"PHKG", "PHKG-1", "PHKG1"}
5261	{"GSD9C", "PHKG-2", "PHKG2"}
5262	{"PHKG1P-3", "PHKG1P3", "PHKG1PS-2", "PHKG1PS2", "PHKGL"}
5264	{"LN-1", "LN1", "LNAP-1", "LNAP1", "PAHX", "PHYH", "PHYH-1", "PHYH1"}
5265	{"A1A", "A1AT", "AAT", "ALPHA1AT", "MGC23330", "MGC9222", "PI-1", "PI1", "PRO2275", "SERPINA-1", "SERPINA1"}
5266	{"CEMENTOIN", "ESI", "MGC13613", "PI-3", "PI3", "SKALP", "WAP-3", "WAP3", "WFDC14"}
5267	{"KALLISTATIN", "KLST", "KST", "PI-4", "PI4", "SERPINA-4", "SERPINA4"}
5268	{"MASPIN", "PI-5", "PI5", "SERPINB-5", "SERPINB5"}
5269	{"DFNB91", "DKFZP686I04222", "MGC111370", "MSTP057", "PI-6", "PI6", "PTI", "SERPINB-6", "SERPINB6", "SPI-3", "SPI3"}
5270	{"DKFZP686A13110", "PI-7", "PN-1", "PNI", "SERPINE-2", "SERPINE2"}
5271	{"PI-8", "PI8", "SERPINB-8", "SERPINB8"}
5272	{"CAP-3", "CAP3", "PI-9", "PI9", "SERPINB-9", "SERPINB9"}
5273	{"PI-10", "PI10", "SERPINB10"}
5274	{"DKFZP781N13156", "NEUROSERPIN", "PI12", "SERPINI-1", "SERPINI1"}
5275	{"HEADPIN", "HSHUR7SEQ", "HUR-7", "HUR7", "MGC126870", "PI13", "SERPINB13"}
5276	{"MEPI", "PANCPIN", "PI14", "SERPINI-2", "SERPINI2", "TSA2004"}
5277	{"GPI-3", "GPI3", "PIG-A", "PIGA"}
5278	{"PIGAP-1", "PIGAP1"}
5279	{"GPI-2", "GPI2", "MGC2049", "PIGC"}
5280	{"PIGCP-1", "PIGCP1"}
5281	{"MGC32646", "MGC33136", "PIGF"}
5282	{"PIGFP-1", "PIGFP1"}
5283	{"GPI-H", "PIGH"}
5284	{"FLJ22667", "MGC125361", "MGC125362", "PIGR"}
5285	{"PIH"}
5286	{"CPK", "DKFZP686L193", "MGC142218", "PI3-K-C2A", "PI3-K-C2(ALPHA)", "PIK3C2A"}
5287	{"C2-PI3K", "DKFZP686G16234", "PIK3C2B"}
5288	{"MGC163149", "PI3K-C2GAMMA", "PIK3C2G"}
5289	{"HVPS34", "MGC61518", "PIK3C-3", "PIK3C3", "VPS34"}
5290	{"MGC142161", "MGC142163", "P110-ALPHA", "PIK3CA"}
5291	{"DKFZP779K1237", "MGC133043", "P110BETA", "PI3KBETA", "PIK3C-1", "PIK3C1", "PIK3CB"}
5292	{"PIM"}
5293	{"P110D", "P110DELTA"}
5294	{"PI3CG", "PI3KGAMMA", "PIK-3", "PIK3", "PIK3CG"}
5295	{"GRB-1", "GRB1", "P85-ALPHA", "PIK3R-1", "PIK3R1"}
5296	{"P85B", "P85-BETA", "PIK3R-2", "PIK3R2"}
5297	{"FLJ16556", "PI4K230", "PI4KA", "PI4K-ALPHA", "PIK4CA"}
5298	{"DKFZP686O1820", "FLJ30129", "NPIK", "PI4K92", "PI4KB", "PI4K-BETA", "PI4KBETA", "PI4KIIIBETA", "PIK4CB"}
5300	{"DOD", "FLJ40239", "FLJ77628", "MGC10717"}
5301	{"PIN1L", "PIN1P-1", "PIN1P1"}
5303	{"EPVH", "MGC138486", "PAR14", "PAR17", "PIN-4", "PIN4"}
5304	{"GCDFP-15", "GCDFP15", "GPIP-4", "GPIP4"}
5305	{"FLJ13267", "PI5P4KA", "PIP4K2A", "PIP5K2A", "PIP5KIIA", "PIP5KII-ALPHA", "PIPK"}
5306	{"MGC99649", "PI-TPALPHA", "PITPN", "PITPNA", "VIB1A"}
5307	{"BFT", "CCF", "PITX-1", "PITX1", "POTX"}
5308	{"BRX-1", "BRX1", "IDG-2", "IDG2", "IGDS", "IGDS-2", "IGDS2", "IHG-2", "IHG2", "IRID-2", "IRID2", "MGC111022", "MGC20144", "OTLX-2", "OTLX2", "PITX-2", "PITX2", "RGS", "RIEG", "RIEG-1", "RIEG1"}
5309	{"CTPP-4", "CTPP4", "MGC12766", "PITX-3", "PITX3"}
5310	{"PC-1", "PKD-1", "PKD1", "TRPP-1", "TRPP1"}
5311	{"APKD-2", "APKD2", "MGC138466", "MGC138468", "PC-2", "PKD-4", "PKD4", "TRPP-2", "TRPP2"}
5313	{"PKL", "PKLR", "PKRL", "RPK"}
5314	{"ARPKD", "DKFZP686C01112", "FCYT", "FLJ46150", "PKHD-1", "PKHD1", "TIGM-1", "TIGM1"}
5315	{"CTHBP", "MGC3932", "OIP-3", "OIP3", "PK-3", "PK3", "PKM", "PKM-2", "PKM2", "TCB", "THBP-1", "THBP1"}
5316	{"PKNOX-1", "PKNOX1", "PKONX1C", "PREP-1", "PREP1"}
5317	{"B6P", "MGC138829", "PKP-1", "PKP1"}
5318	{"ARVD-9", "ARVD9", "MGC177501", "PKP-2", "PKP2"}
5319	{"MGC119834", "MGC119835", "PLA2A", "PLA2G1B", "PPLA-2", "PPLA2"}
5320	{"MOM-1", "MOM1", "PLA2B", "PLA2G2A", "PLA2S", "PLAS-1", "PLAS1", "SPLA-2", "SPLA2"}
5321	{"CPLA2-ALPHA", "MGC126350", "PLA2G-4", "PLA2G4", "PLA2G4A"}
5322	{"DKFZP686C2294", "GV-PLA2", "HVPLA(2)", "MGC46205", "PLA2-10", "PLA2G-5", "PLA2G5"}
5324	{"PLAG-1", "PLAG1", "SGPA", "ZNF912"}
5325	{"DKFZP781P1017", "LOT-1", "LOT1", "MGC126275", "MGC126276", "PLAGL-1", "PLAGL1"}
5326	{"FLJ23283", "PLAGL-2", "PLAGL2", "ZNF900"}
5327	{"DKFZP686I03148", "PLAT", "T-PA", "TPA"}
5328	{"ATF", "BDPLT-5", "BDPLT5", "PLAU", "QPD", "U-PA", "URK"}
5329	{"CD87", "PLAUR", "U-PAR", "UPAR", "URKR"}
5330	{"FLJ38135", "PLCB-2", "PLCB2"}
5331	{"FLJ37084", "PLCB-3", "PLCB3"}
5332	{"FLJ16169", "PLCB-4", "PLCB4"}
5333	{"NDNC-3", "NDNC3", "PLCD-1", "PLCD1"}
5334	{"MGC126580", "MGC138190", "PLCL", "PLCL-1", "PLCL1", "PLDL-1", "PLDL1"}
5335	{"NCKAP-3", "NCKAP3", "PLC-1", "PLC1", "PLC148", "PLCG-1", "PLCG1", "PLCGAMMA1", "PLC-II"}
5336	{"PLCG-2", "PLCG2"}
5338	{"PLD-2", "PLD2"}
5339	{"EBS-1", "EBS1", "EBSO", "LGMD2Q", "PLEC", "PLEC-1", "PLEC1", "PLEC1B", "PLTN"}
5340	{"DKFZP779M0222", "PLG"}
5341	{"FLJ27168", "PLEK"}
5342	{"PLGLB-2", "PLGLB2"}
5343	{"PLGL", "PRGB", "PRP-B"}
5345	{"A2AP", "AAP", "ALPHA-2-PI", "API", "PLI", "SERPINF-2", "SERPINF2"}
5346	{"FPLD-4", "FPLD4", "PERI", "PLIN", "PLIN-1", "PLIN1"}
5347	{"PLK", "PLK-1", "PLK1", "STPK13"}
5348	{"FXYD-1", "FXYD1", "MGC44983", "PLM"}
5349	{"FXYD-3", "FXYD3", "MAT-8", "MAT8", "MGC111076", "PLML"}
5350	{"CMD1P", "CMH18", "PLN"}
5351	{"FLJ42041", "LH", "LH-1", "LH1", "LLH", "PLOD", "PLOD-1", "PLOD1"}
5352	{"PLOD-2", "PLOD2", "TLH"}
5354	{"HLD-1", "HLD1", "MMPL", "PLP-1", "PLP1", "PLP/DM20", "PMD", "SPG-2", "SPG2"}
5355	{"A4LSB", "MGC126187", "PLP-2", "PLP2"}
5356	{"MGC110980", "PLRG-1", "PLRG1", "PRP46", "PRPF46"}
5357	{"PLS-1", "PLS1"}
5358	{"PLS-3", "PLS3", "T-PLASTIN"}
5359	{"MMTRA1B", "PLSCR-1", "PLSCR1"}
5360	{"BPIFE", "HDLCQ-9", "HDLCQ9", "PLTP"}
5361	{"DKFZP761P19121", "NOVP", "PLEXIN-A1", "PLXN-1", "PLXN1", "PLXNA-1", "PLXNA1"}
5362	{"FLJ11751", "FLJ30634", "KIAA0463", "OCT", "PLXN-2", "PLXN2", "PLXNA-2", "PLXNA2"}
5364	{"KIAA0407", "MGC149167", "PLEXIN-B1", "PLXN-5", "PLXN5", "PLXNB-1", "PLXNB1"}
5365	{"FLJ76953", "PLEXB-3", "PLEXB3", "PLEXR", "PLXN-6", "PLXN6", "PLXNB-3", "PLXNB3"}
5366	{"NOXA", "PMAIP-1", "PMAIP1"}
5367	{"MCH", "PMCH"}
5368	{"PNOC", "PPNOC"}
5369	{"PMCHL-1", "PMCHL1"}
5370	{"PMCHL-2", "PMCHL2"}
5371	{"MYL", "PML", "PP8675", "RNF71", "TRIM19"}
5372	{"PMM-1", "PMM1", "SEC53"}
5373	{"CDG-1", "CDG1", "CDG1A", "CDGS", "PMM-2", "PMM 2", "PMM2"}
5375	{"FABP-8", "FABP8", "MP-2", "MP2", "PMP-2", "PMP2"}
5376	{"CMT1A", "CMT1E", "GAS-3", "HMSNIA", "HNPP", "MGC20769", "SP110"}
5378	{"DKFZP781M0253", "FLJ98259", "HNPCC-3", "HNPCC3", "HPMS-1", "HPMS1", "PMS-1", "PMS1", "PMSL-1", "PMSL1"}
5379	{"PMS2L-1", "PMS2L1", "PMS2L13", "PMS2L-6", "PMS2L6", "PMS2L-7", "PMS2L7", "PMS2L-8", "PMS2L8", "PMS2P-1", "PMS2P1", "PMS-3", "PMS3", "PMS-8", "PMS8", "PMSR-1", "PMSR1", "PMSR-2", "PMSR2"}
5380	{"PMS2L-2", "PMS2L2", "PMS-4", "PMS4"}
5382	{"PMS2L-4", "PMS2L4", "PMS2P-4", "PMS2P4", "PMS-6", "PMS6"}
5383	{"MGC34222", "PMS2L-5", "PMS2L5", "PMS2P-5", "PMS2P5", "PMS-7", "PMS7"}
5387	{"MGC126647", "PMS2L-3", "PMS2L3", "PMS2L-9", "PMS2L9", "PMS2P-3", "PMS2P3", "PMS-5", "PMS5", "PMSR-3", "PMSR3"}
5391	{"PMS2L17", "PMS2LP-1", "PMS2LP1", "PMS2P-9", "PMS2P9", "PMSR-5", "PMSR5"}
5393	{"EXOSC-9", "EXOSC9", "P5", "PMSCL-1", "PMSCL1", "PM/SCL-75", "RRP45", "RRP45P"}
5394	{"EXOSC10", "P2", "P3", "P4", "PM-SCL", "PMSCL", "PM/SCL-100", "PMSCL-2", "PMSCL2", "RRP-6", "RRP6", "RRP6P"}
5395	{"HNPCC-4", "HNPCC4", "PMS-2", "PMS2", "PMSL-2", "PMSL2"}
5396	{"AGOTC", "PHOX-1", "PHOX1", "PMX-1", "PMX1", "PRRX-1", "PRRX1"}
5406	{"PNLIP", "PTL"}
5407	{"PLRP-1", "PLRP1", "PNLIPRP-1", "PNLIPRP1"}
5408	{"PLRP-2", "PLRP2", "PNLIPRP-2", "PNLIPRP2"}
5409	{"MGC34570", "PENT", "PNMTASE"}
5411	{"DRSP", "MEMA", "PNN", "SDK-3", "SDK3"}
5412	{"DKFZP434K151", "FLJ32018", "HCG-1", "PNSC-1", "PNSC1", "UBL-3", "UBL3"}
5413	{"CDCREL", "CDCREL-1", "CDCREL1", "HCDCREL-1", "PNUTL-1", "PNUTL1", "SEPT-5", "SEPT5"}
5414	{"BRADEION", "CE5B-3", "CE5B3", "HCDCREL-2", "MART", "PNUTL-2", "PNUTL2", "SEP-4", "SEP4", "SEPT-4", "SEPT4"}
5420	{"GP200", "MGC138240", "PCLP", "PCLP-1", "PODXL"}
5422	{"DKFZP686K1672", "POLA", "POLA-1", "POLA1"}
5423	{"MGC125976"}
5424	{"POLD", "POLD-1", "POLD1"}
5425	{"POLD-2", "POLD2"}
5426	{"DKFZP434F222", "FLJ21434", "POLE", "POLE-1", "POLE1"}
5427	{"DPE-2", "DPE2", "POLE-2", "POLE2"}
5428	{"FLJ27114", "MIRAS", "MTDPS4A", "MTDPS4B", "POLG", "POLG-1", "POLG1", "POLGA", "SCAE"}
5429	{"FLJ16395", "FLJ21978", "RAD30", "RAD30A", "XP-V", "XPV"}
5430	{"HRPB220", "HSRPB-1", "HSRPB1", "MGC75453", "POLR-2", "POLR2", "POLR2A", "POLRA", "RPB-1", "RPB1", "RPBH-1", "RPBH1", "RPIILS", "RPO-2", "RPO2", "RPOL-2", "RPOL2"}
5431	{"HRPB140", "HSRPB-2", "HSRPB2", "POL2RB", "POLR2B", "RPB-2", "RPB2"}
5432	{"HRPB33", "HSRPB-3", "HSRPB3", "POLR2C", "RPB-3", "RPB3", "RPB31"}
5433	{"HSRBP-4", "HSRBP4", "HSRPB-4", "HSRPB4", "POLR2D", "RPB16"}
5434	{"HRPB25", "HSRPB-5", "HSRPB5", "POLR2E", "RPABC-1", "RPABC1", "RPB-5", "RPB5"}
5435	{"HRBP14.4", "POLR2F", "POLRF", "RPABC-2", "RPABC2", "RPB14.4", "RPB-6", "RPB6"}
5436	{"HRPB19", "HSRPB-7", "HSRPB7", "MGC138367", "MGC138369", "POLR2G", "RPB19", "RPB-7", "RPB7"}
5437	{"HSRPB-8", "HSRPB8", "POLR2H", "RPABC-3", "RPABC3", "RPB17", "RPB-8", "RPB8"}
5438	{"HRPB14.5", "POLR2I", "RPB-9", "RPB9"}
5439	{"HRPB14", "MGC71910", "POLR2J", "POLR2J-1", "POLR2J1", "RPB11", "RPB11A", "RPB11M"}
5440	{"ABC10-ALPHA", "HRPB7.0", "HSRPB10A", "POLR2K", "RPABC-4", "RPABC4", "RPB10ALPHA", "RPB12", "RPB7.0"}
5441	{"HRPB7.6", "HSRPB10B", "POLR2L", "RBP10", "RPABC-5", "RPABC5", "RPB10", "RPB10BETA", "RPB7.6"}
5442	{"APOLMT", "H-MTRPOL", "MTRNAP", "MTRPOL", "POLRMT"}
5443	{"ACTH", "NPP", "POC", "POMC"}
5444	{"MVCD-5", "MVCD5", "PON", "PON-1", "PON1"}
5445	{"PON-2", "PON2"}
5446	{"PON-3", "PON3"}
5447	{"CPR", "CYPOR", "DKFZP686G04235", "FLJ26468", "P450R"}
5449	{"CPHD-1", "CPHD1", "GHF-1", "PIT-1", "POU1F-1", "POU1F1", "POU1F1A"}
5450	{"BOB-1", "BOB1", "OBF-1", "OBF1", "OCAB", "POU2AF-1", "POU2AF1"}
5451	{"FLJ42836", "OCT-1B", "OTF-1", "OTF1", "POU2F-1", "POU2F1"}
5452	{"OCT-2", "OTF-2", "OTF2", "POU2F-2", "POU2F2"}
5453	{"OTF-6", "OTF6", "POU3F-1", "POU3F1", "SCIP"}
5454	{"BRN-2", "BRN2", "OCT-7", "OCT7", "OTF-7", "OTF7", "POU3F-2", "POU3F2", "POUF-3", "POUF3"}
5455	{"BRN-1", "BRN1", "OTF-8", "OTF8", "POU3F-3", "POU3F3"}
5456	{"BRAIN-4", "BRN-4", "BRN4", "DFN-3", "DFN3", "DFNX-2", "DFNX2", "OTF-9", "OTF9", "POU3F-4", "POU3F4"}
5457	{"BRN3A", "OCT-T1", "POU4F-1", "POU4F1", "RDC-1"}
5458	{"BRN3.2", "BRN-3B", "BRN3B", "POU4F-2", "POU4F2"}
5459	{"BRN3C", "DFNA15", "MGC138412", "POU4F-3", "POU4F3"}
5460	{"MGC22487", "OCT-3", "OCT-4", "OCT4", "OTF-3", "OTF3", "OTF-4", "OTF4", "POU5F-1", "POU5F1"}
5462	{"OCT4-PG1", "OTF3C", "OTF3P-1", "OTF3P1", "POU5F1B", "POU5F1P-1", "POU5F1P1", "POU5FLC20", "POU5FLC-8", "POU5FLC8"}
5463	{"BRN-5", "BRN5", "MPOU", "POU6F-1", "POU6F1", "TCFB-1", "TCFB1"}
5464	{"IOPPP", "MGC111556", "PP", "PPA-1", "PPA1", "SID6-8061"}
5465	{"HPPAR", "MGC2237", "MGC2452", "NR1C-1", "NR1C1", "PPAR", "PPARA", "PPARALPHA"}
5467	{"FAAR", "MGC3931", "NR1C-2", "NR1C2", "NUC-1", "NUC1", "NUCI", "NUCII", "PPARB", "PPARD"}
5468	{"CIMT-1", "CIMT1", "NR1C-3", "NR1C3", "PPARG", "PPARG-1", "PPARG1", "PPARG-2", "PPARG2", "PPARGAMMA"}
5469	{"CRSP-1", "CRSP1", "CRSP200", "DRIP205", "DRIP230", "MGC71488", "PPARBP", "PPARGBP", "RB18A", "TRAP220", "TRIP-2", "TRIP2"}
5470	{"PPEF-2", "PPEF2", "PPP7CB"}
5471	{"ATASE", "PRAT"}
5473	{"BETA-TG", "B-TG1", "CTAP-3", "CTAP3", "CTAP-III", "CTAPIII", "CXCL-7", "CXCL7", "LA-PF4", "LDGF", "MDGF", "NAP-2", "PPBP", "SCYB-7", "SCYB7", "TGB", "TGB-1", "TGB1", "THBGB", "THBGB-1", "THBGB1"}
5475	{"PP-7", "PP7", "PPEF", "PPEF-1", "PPEF1", "PPP7C", "PPP7CA"}
5476	{"CTSA", "GLB-2", "GLB2", "GSL", "NGBE", "PPCA", "PPGB"}
5478	{"CYPA", "MGC117158", "MGC12404", "MGC23397", "PPIA"}
5479	{"CYPB", "CYP-S1", "MGC14109", "MGC2224", "OI-9", "OI9", "PPIB", "SCYLP"}
5480	{"CYPC", "MGC3673", "PPIC"}
5481	{"CYP-40", "CYPD", "MGC33096", "PPID"}
5483	{"PPIAP11", "PPIP-1", "PPIP1"}
5485	{"PPIAP13", "PPIP-3", "PPIP3"}
5486	{"PPIAP14", "PPIP-4", "PPIP4"}
5487	{"PPIAP15", "PPIP-5", "PPIP5"}
5488	{"PPIAP16", "PPIP-6", "PPIP6"}
5489	{"PPIAP-7", "PPIAP7", "PPIP-7", "PPIP7"}
5491	{"PPIAP-9", "PPIAP9", "PPIP-9", "PPIP9"}
5493	{"KIAA0568", "MGC134872", "PPL"}
5494	{"FLJ42306", "MGC9201", "PP2C-ALPHA", "PPM1A"}
5495	{"MGC21657", "PP2CBETA", "PP2C-BETA-X", "PPC2BETAX", "PPM1B"}
5496	{"MGC1675", "MGC2870", "PP2CG", "PP2CGAMMA", "PPM1G", "PPP2CG"}
5498	{"MGC8485", "PPO", "V290M"}
5499	{"MGC15877", "MGC1674", "PP-1A", "PP1ALPHA", "PPP1A", "PPP1CA"}
5500	{"MGC3672", "PP-1B", "PP1BETA", "PPP1CB", "PPP1CD"}
5501	{"PP-1G", "PPP1CC", "PPP1G"}
5502	{"PPP1R1A"}
5504	{"IPP-2", "IPP2", "MGC87148", "PPP1R-2", "PPP1R2"}
5506	{"GM", "PP1G", "PPP1R-3", "PPP1R3", "PPP1R3A"}
5507	{"PPP1R3C", "PPP1R-5", "PPP1R5"}
5509	{"DKFZP781L2441", "PPP1R3D"}
5510	{"PPP1R-7", "PPP1R7", "SDS22"}
5511	{"ARD-1", "NIPP-1", "NIPP1", "PPP1R-8", "PPP1R8", "PRO2047"}
5512	{"PPP1R8P", "PPP1R8P-1", "PPP1R8P1"}
5514	{"CAT53", "FB19", "PNUTS", "PP1R10", "PPP1R10"}
5515	{"PP2AC", "PPP2CA", "RP-C"}
5516	{"PP2ABETA", "PPP2CB"}
5517	{"PPP2CBP", "PPP2CBP-1", "PPP2CBP1"}
5518	{"MGC786", "PP2A-AALPHA", "PP2AAALPHA", "PPP2R1A", "PR65A"}
5519	{"MGC26454", "PP2A-ABETA", "PPP2R1B", "PR65B"}
5520	{"B55A", "B55ALPHA", "DKFZP686N05117", "FLJ26613", "FLJ41727", "MGC52248", "PPP2R2A", "PR52A", "PR55A"}
5521	{"B55BETA", "FLJ95686", "MGC24888", "PP2AB55BETA", "PP2ABBETA", "PP2APR55B", "PP2APR55BETA", "PPP2R2B", "PR2AB55BETA", "PR2ABBETA", "PR2APR55BETA", "PR52B", "PR55-BETA", "PR55BETA", "SCA12"}
5522	{"B55-GAMMA", "IMYPNO", "IMYPNO-1", "IMYPNO1", "MGC33570", "PPP2R2C", "PR52", "PR55G"}
5523	{"PPP2R-3", "PPP2R3", "PPP2R3A", "PR130", "PR72"}
5524	{"MGC2184", "PP2A", "PPP2R-4", "PPP2R4", "PR53"}
5525	{"B56A", "MGC131915", "PPP2R5A", "PR61A"}
5526	{"B56B", "FLJ35411", "PPP2R5B", "PR61B"}
5527	{"B56G", "MGC23064", "PPP2R5C", "PR61G"}
5528	{"B56D", "MGC2134", "MGC8949", "PPP2R5D"}
5529	{"PPP2R5E"}
5530	{"CALN", "CALNA", "CALNA-1", "CALNA1", "PPP2B", "PPP3CA"}
5531	{"PP4C", "PPH-3", "PPH3", "PPP-4", "PPP4", "PPP4C", "PPX"}
5532	{"CALNA-2", "CALNA2", "CALNB", "PP2BBETA", "PPP3CB"}
5533	{"CALNA-3", "CALNA3", "CNA-3", "CNA3", "PP2BGAMMA", "PPP3CC"}
5534	{"CALNB-1", "CALNB1", "CNB", "CNB-1", "CNB1", "PPP3R-1", "PPP3R1"}
5535	{"PPP3R-2", "PPP3R2", "PPP3RL"}
5536	{"FLJ36922", "FLJ55954", "PPP-5", "PPP5", "PPP5C"}
5537	{"FLJ92648", "MGC12249", "PP-6", "PP6", "PP6C", "PPP6C"}
5538	{"CLN-1", "CLN1", "INCL", "PPT-1", "PPT1"}
5539	{"PPY"}
5540	{"MGC116897", "NPY4-R", "NPY4R", "PPYR-1", "PPYR1"}
5541	{"PR@"}
5542	{"PM", "PMF", "PMS", "PRB1L", "PRB1M"}
5544	{"G1", "MGC116862", "MGC116863", "MGC116864", "PRB-3", "PRB3"}
5545	{"PO", "PRB-4", "PRB4"}
5546	{"MGC17178", "MGC4723", "PRCC", "RCCP-1", "RCCP1", "TPRC"}
5547	{"HUMPCP", "MGC2202", "PRCP"}
5548	{"PRD"}
5549	{"MGC45323", "MST161", "MSTP161", "PRELP", "SLRR2A"}
5550	{"MGC16060", "PREP"}
5551	{"FLH-2", "FLH2", "HPLH-2", "HPLH2", "MGC65093", "PFP"}
5552	{"MGC9289", "PPG", "SRGN"}
5553	{"BMPG", "MGC14537"}
5554	{"MGC74956"}
5555	{"DB-S", "DKFZP686B01256", "DKFZP686F14256", "DKFZP686I11251", "DKFZP686J06255", "DKFZP686L01253", "DKFZP686L16244", "DKFZP686M04243", "DKFZP686N24248", "PA", "PIF-S", "PR", "PR1/PR2", "PRH-2", "PRH2", "PRP-1/PRP-2"}
5557	{"MGC12308", "P4-9", "P49", "PRIM-1", "PRIM1"}
5558	{"MGC75142", "PRIM-2", "PRIM2", "PRIM2A"}
5562	{"AMPKA-1", "AMPKA1", "MGC33776", "MGC57364", "PRKAA-1", "PRKAA1"}
5563	{"AMPK-2", "AMPK2", "AMPKA-2", "AMPKA2", "PRKAA", "PRKAA-2", "PRKAA2"}
5564	{"HAMPKB", "MGC17785", "PRKAB-1", "PRKAB1"}
5565	{"MGC61468", "PRKAB-2", "PRKAB2"}
5566	{"MGC102831", "MGC48865", "PKACA"}
5567	{"DKFZP781I2452", "MGC41879", "MGC9320", "PKACB", "PRKACB"}
5568	{"KAPG", "PKACG", "PRKACG"}
5569	{"PKIA", "PRKACN-1", "PRKACN1"}
5570	{"FLJ23817", "PKIB", "PRKACN-2", "PRKACN2"}
5571	{"AMPKG", "MGC8666", "PRKAG-1", "PRKAG1"}
5573	{"ADOHR", "CNC-1", "CNC1", "DKFZP779L0468", "MGC17251", "PPNAD-1", "PPNAD1", "PRKAR1A", "TSE-1", "TSE1"}
5574	{"PRKAR1AP"}
5575	{"PRKAR1B"}
5576	{"MGC3606", "PRKAR2A"}
5577	{"PRKAR2B", "RII-BETA"}
5578	{"AAG-6", "AAG6", "MGC129900", "MGC129901", "PKCA", "PKC-ALPHA", "PRKCA"}
5579	{"MGC41878", "PKCB", "PKC-BETA", "PRKCB", "PRKCB-1", "PRKCB1", "PRKCB-2", "PRKCB2"}
5580	{"MAY-1", "MAY1", "MGC49908", "NPKC-DELTA", "PKCD", "PRKCD"}
5581	{"MGC125656", "MGC125657", "NPKC-EPSILON", "PKCE", "PRKCE"}
5582	{"MGC57564", "PKCC", "PKCG", "PKC-GAMMA", "PRKCG", "SCA14"}
5583	{"MGC26269", "MGC5363", "NPKC-ETA", "PKC-L", "PKCL", "PRKCH", "PRKCL"}
5584	{"DXS1179E", "MGC26534", "NPKC-IOTA", "PKCI", "PRKCI"}
5585	{"DBK", "MGC46204", "PAK-1", "PKN", "PKN-1", "PKN1", "PKN-ALPHA", "PRKCL-1", "PRKCL1"}
5586	{"MGC150606", "MGC71074", "PAK-2", "PKN-2", "PKN2", "PRK-2", "PRK2", "PRKCL-2", "PRKCL2", "PRO2042"}
5587	{"PKCM", "PKC-MU", "PKD", "PRKCM", "PRKD-1", "PRKD1"}
5588	{"MGC126514", "MGC141919", "NPKC-THETA", "PRKCQ", "PRKCT"}
5589	{"AGE-R2", "G19P-1", "G19P1", "PCLD", "PKCSH", "PRKCSH"}
5590	{"PKC-2", "PKC2", "PKC-ZETA", "PRKCZ"}
5591	{"DNAPK", "DNA-PKCS", "DNPK-1", "DNPK1", "HYRC", "HYRC-1", "HYRC1", "P350", "PRKDC", "XRCC-7", "XRCC7"}
5592	{"CGK", "CGK-1", "CGK 1", "CGK1", "CGKI", "CGKI-ALPHA", "CGKI-BETA", "DKFZP686K042", "FLJ36117", "MGC71944", "PKG", "PRKG-1", "PRKG1", "PRKG1B", "PRKGR1B"}
5593	{"CGKII", "PRKG-2", "PRKG2", "PRKGR-2", "PRKGR2"}
5594	{"ERK-2", "ERK2", "ERT-1", "ERT1", "MAPK-1", "MAPK1", "MAPK-2", "MAPK2", "P4-1", "P41", "P41MAPK", "P42MAPK", "PRKM-1", "PRKM1", "PRKM-2", "PRKM2"}
5595	{"ERK-1", "ERK1", "ERT-2", "ERT2", "HS44KDAP", "HUMKER1A", "MAPK-3", "MAPK3", "MGC20180", "P44-ERK1", "P44ERK-1", "P44ERK1", "P44-MAPK", "P44MAPK", "PRKM-3", "PRKM3"}
5596	{"ERK-4", "ERK4", "MAPK-4", "MAPK4", "P63MAPK", "PRKM-4", "PRKM4"}
5597	{"DKFZP686F03189", "HST17250", "MAPK-6", "MAPK6", "P97MAPK", "PRKM-6", "PRKM6"}
5598	{"BMK-1", "BMK1", "ERK-4", "ERK4", "ERK-5", "ERK5", "MAPK-7", "MAPK7", "PRKM-7", "PRKM7"}
5599	{"JNK", "JNK-1", "JNK1", "JNK1A-2", "JNK1A2", "JNK21B1/2", "MAPK-8", "MAPK8", "PRKM-8", "PRKM8", "SAPK-1", "SAPK1"}
5600	{"MAPK11", "P38-2", "P38B", "P38BETA", "P38BETA-2", "P38BETA2", "PRKM11", "SAPK-2", "SAPK2", "SAPK2B"}
5601	{"JNK-2", "JNK2", "JNK2A", "JNK2ALPHA", "JNK2B", "JNK2BETA", "JNK-55", "MAPK-9", "MAPK9", "P54A", "P54ASAPK", "PRKM-9", "PRKM9", "SAPK"}
5602	{"FLJ12099", "FLJ33785", "JNK-3", "JNK3", "JNK3A", "MAPK10", "MGC50974", "P493F12", "P54BSAPK", "PRKM10"}
5603	{"MAPK13", "MGC99536", "P38DELTA", "PRKM13", "SAPK-4", "SAPK4"}
5604	{"MAP2K-1", "MAP2K1", "MAPKK-1", "MAPKK1", "MEK-1", "MEK1", "MKK-1", "MKK1", "PRKMK-1", "PRKMK1"}
5605	{"FLJ26075", "MAP2K-2", "MAP2K2", "MAPKK-2", "MAPKK2", "MEK-2", "MEK2", "MKK-2", "MKK2", "PRKMK-2", "PRKMK2"}
5606	{"MAP2K-3", "MAP2K3", "MAPKK-3", "MAPKK3", "MEK-3", "MEK3", "MKK-3", "MKK3", "PRKMK-3", "PRKMK3"}
5607	{"HST17454", "MAP2K-5", "MAP2K5", "MAPKK-5", "MAPKK5", "MEK-5", "MEK5", "PRKMK-5", "PRKMK5"}
5608	{"MAP2K-6", "MAP2K6", "MAPKK-6", "MAPKK6", "MEK-6", "MEK6", "MKK-6", "MKK6", "PRKMK-6", "PRKMK6", "SAPKK-3", "SAPKK3"}
5609	{"JNKK-2", "JNKK2", "MAP2K-7", "MAP2K7", "MAPKK-7", "MAPKK7", "MKK-7", "MKK7", "PRKMK-7", "PRKMK7"}
5610	{"EIF2AK-2", "EIF2AK2", "MGC126524", "PRKR"}
5611	{"DNAJC-3", "DNAJC3", "FLJ21288", "HP58", "P58IPK", "PRKRI"}
5612	{"MGC102750", "P52RIPK", "PRKRIR", "THAP-0", "THAP0"}
5613	{"PKX-1", "PKX1", "PRKX"}
5615	{"PRKXP-2", "PRKXP2"}
5616	{"PRKXP-3", "PRKXP3", "PRKY", "PRKYP"}
5617	{"PRL"}
5618	{"HPRLRI", "PRLR"}
5619	{"CT94.1", "PRM-1", "PRM1"}
5620	{"CT94.2", "FLJ27447", "PRM-2", "PRM2"}
5621	{"ASCR", "CD230", "CJD", "MGC26679", "PRION", "PRNP", "PRP", "PRP27-30", "PRP33-35C", "PRPC"}
5623	{"PSPN"}
5624	{"PROC", "PROC-1", "PROC1"}
5625	{"FLJ33744", "HSPOX-2", "HSPOX2", "MGC148078", "MGC148079", "POX", "PRODH", "PRODH-1", "PRODH1", "SCZD-4", "SCZD4", "TP53I-6", "TP53I6"}
5626	{"CPHD-2", "CPHD2", "PROP-1", "PROP1"}
5627	{"PROS", "PROS-1", "PROS1", "PS21", "PS22", "PS23", "PS24", "PS25"}
5628	{"PROS-2", "PROS2", "PROSP"}
5629	{"PROX-1", "PROX1"}
5630	{"NEF-4", "NEF4", "PRPH-1", "PRPH1"}
5631	{"CMTX-5", "CMTX5", "DFN-2", "DFN2", "DFNX-1", "DFNX1", "PPRIBP", "PRS-I", "PRSI"}
5634	{"PRPS-2", "PRPS2", "PRSII"}
5635	{"PAP39", "PRPSAP-1", "PRPSAP1"}
5636	{"MGC117304", "MGC126719", "MGC126721", "PAP41", "PRPSAP-2", "PRPSAP2"}
5638	{"PRGP-1", "PRGP1", "PRRG-1", "PRRG1"}
5639	{"PRGP-2", "PRGP2", "PRRG-2", "PRRG2"}
5640	{"MRXS-2", "MRXS2", "PRS"}
5641	{"AEP", "LGMN", "LGMN-1", "LGMN1", "PRSC-1", "PRSC1"}
5643	{"PRSM-2", "PRSM2"}
5644	{"DKFZP779A0837", "FLJ57296", "MGC149362", "TRYP-1", "TRYP1"}
5645	{"MGC111183", "MGC120174", "PRSS-2", "PRSS2", "TRY-2", "TRY2", "TRY-8", "TRY8"}
5646	{"MTG", "PRSS-3", "PRSS3", "PRSS-4", "PRSS4"}
5648	{"CRARF", "CRARF-1", "CRARF1", "DKFZP686I01199", "FLJ26383", "MAP-1", "MAP1", "MAP44", "MASP", "MASP-1", "MASP1", "MASP-3", "MASP3", "MGC126283", "MGC126284", "PRSS-5", "PRSS5", "RARF"}
5649	{"PRO1598", "RELN", "RL"}
5650	{"HK-7", "HK7", "KLK-7", "KLK7", "PRSS-6", "PRSS6", "SCCE"}
5651	{"ENTK", "MGC133046", "PRSS-7", "PRSS7", "TMPRSS15"}
5652	{"PROSTASIN", "PRSS-8", "PRSS8"}
5653	{"BSSP", "HK-6", "HK6", "KLK-6", "KLK6", "KLK-7", "KLK7", "MGC9355", "PRSS18", "PRSS-9", "PRSS9", "SP59"}
5654	{"ARMD-7", "ARMD7", "HTRA", "HTRA-1", "HTRA1", "L5-6", "L56", "ORF480", "PRSS11"}
5655	{"KLK10", "NES-1", "NES1"}
5657	{"ACPA", "AGP-7", "AGP7", "C-ANCA", "CANCA", "MBN", "MBT", "NP-4", "NP4", "PR-3", "PR3", "PRTN-3", "PRTN3"}
5660	{"GLBA", "MGC110993"}
5661	{"PSBP-1", "PSBP1"}
5662	{"KIAA2011", "PSD-1", "PSD1", "TYL"}
5663	{"PS-1", "PSEN-1", "PSEN1", "S182"}
5664	{"AD3L", "AD-4", "AD4", "CMD1V", "PSEN-2", "PSEN2", "STM-2", "STM2"}
5669	{"B1G-1", "B1G1", "CD66F", "FLJ90598", "FLJ90654", "PSBG-1", "PSBG1", "PSGIIA"}
5670	{"PSBG-2", "PSBG2", "PSG-2", "PSG2", "PSGGB"}
5671	{"PSG-3", "PSG3"}
5672	{"PSG-4", "PSG4"}
5673	{"FL-NCA-3", "PSG", "PSG-5", "PSG5"}
5675	{"PSBG-10", "PSBG-12", "PSBG-6", "PSG-6", "PSG6"}
5676	{"PSBG-7", "PSG-7", "PSG7"}
5678	{"PS34", "PSBG-9", "PSGII"}
5680	{"MGC22484", "PSBG-13", "PSG13", "PSG14"}
5681	{"PSKH-1", "PSKH1"}
5682	{"MGC14542", "MGC14575", "MGC14751", "MGC1667", "MGC21459", "MGC22853", "MGC23915", "NU", "PROS30", "PSMA-1", "PSMA1"}
5683	{"PMSA-2", "PMSA2", "PSC-2", "PSC2", "PSMA-2", "PSMA2"}
5684	{"MGC12306", "MGC32631", "PSC-3", "PSC3", "PSMA-3", "PSMA3"}
5685	{"HC-9", "HC9", "HST17706", "MGC111191", "MGC12467", "MGC24813", "PSC-9", "PSC9", "PSMA-4", "PSMA4"}
5686	{"FLJ42315", "MGC117302", "MGC125802", "MGC125803", "MGC125804", "PSMA-5", "PSMA5", "ZETA"}
5687	{"IOTA", "MGC22756", "MGC2333", "MGC23846", "P27K", "PROS27", "PSMA-6", "PSMA6"}
5688	{"HSPC", "MGC3755", "PSMA-7", "PSMA7", "RC6-1", "XAPC-7", "XAPC7"}
5689	{"FLJ25321", "PMSB-1", "PMSB1", "PSMB-1", "PSMB1"}
5690	{"HC7-I", "MGC104215", "MGC126885", "PSMB-2", "PSMB2"}
5691	{"HC10-II", "MGC4147", "PSMB-3", "PSMB3"}
5692	{"HSN-3", "HSN3", "PROS-26", "PROS26", "PSMB-4", "PSMB4"}
5693	{"LMPX", "MB-1", "MB1", "MGC104214", "PSMB-5", "PSMB5", "X"}
5694	{"LMPY", "MGC5169", "PSMB-6", "PSMB6", "Y"}
5695	{"PSMB-7", "PSMB7", "Z"}
5696	{"D6S216", "D6S216E", "JMP", "LMP-7", "LMP7", "MGC1491", "NKJO", "PSMB5I", "PSMB-8", "PSMB8", "RING10"}
5697	{"PYY", "PYY-1", "PYY1"}
5698	{"BETA1I", "LMP-2", "LMP2", "MGC70470", "PSMB6I", "PSMB-9", "PSMB9", "RING12"}
5699	{"BETA2I", "FLJ00366", "LMP10", "MECL-1", "MECL1", "MGC1665", "PSMB10"}
5700	{"MGC24583", "MGC8541", "P26S-4", "P26S4", "PSMC-1", "PSMC1"}
5701	{"MGC3004", "NBLA10058", "PSMC-2", "PSMC2"}
5702	{"MGC8487", "PSMC-3", "PSMC3"}
5703	{"PSMC3P"}
5704	{"MGC13687", "MGC23214", "MGC8570", "MIP224", "PSMC-4", "PSMC4", "TBP-7", "TBP7"}
5705	{"P45/SUG", "PSMC-5", "PSMC5", "SUG-1", "SUG1", "TBP10"}
5706	{"CADP44", "MGC12520", "P4-4", "P44", "PSMC-6", "PSMC6", "SUG-2", "SUG2"}
5707	{"MGC133040", "MGC133041", "P112", "PSMD-1", "PSMD1", "RPN-2", "RPN2", "S1"}
5708	{"MGC14274", "PSMD-2", "PSMD2", "RPN-1", "RPN1"}
5709	{"PSMD-3", "PSMD3", "RPN-3", "RPN3", "TSTA-2", "TSTA2"}
5710	{"AF", "MCB-1", "MCB1", "PSMD-4", "PSMD4", "PUB-R5", "RPN10", "S5A"}
5711	{"MGC23145", "PSMD-5", "PSMD5", "S5B"}
5713	{"MOV34", "PSMD-7", "PSMD7", "RPN-8", "RPN8"}
5714	{"HIP-6", "HIP6", "MGC1660", "NIN1P", "P3-1", "P31", "PSMD-8", "PSMD8", "RPN12"}
5715	{"MGC8644", "PSMD-9", "PSMD9", "RPN-4", "RPN4"}
5716	{"DJ889N15.2", "P28(GANK)", "PSMD10"}
5717	{"MGC3844", "P44.5", "PSMD11", "RPN-6", "RPN6"}
5718	{"MGC75406", "PSMD12", "RPN-5", "RPN5"}
5719	{"HSPC027", "P40.5", "PSMD13", "RPN-9", "RPN9"}
5720	{"IFI5111", "MGC8628", "PA28A", "PA28ALPHA", "PSME-1", "PSME1", "REGALPHA"}
5721	{"PA28B", "PA28BETA", "PSME-2", "PSME2", "REGBETA"}
5722	{"PSORS-2", "PSORS2"}
5723	{"PSPH", "PSPHD"}
5724	{"PAFR", "PTAFR"}
5725	{"HNRNP-I", "HNRNPI", "HNRPI", "MGC10830", "MGC8461", "PPTB", "PTB-1", "PTB-2", "PTB2", "PTB-3", "PTB3", "PTB-4", "PTB4", "PTBP-1", "PTBP1", "PTB-T"}
5726	{"T2R38", "T2R61", "TAS2R38"}
5727	{"BCNS", "FLJ26746", "FLJ42602", "HPE-7", "HPE7", "NBCCS", "PTC-1", "PTC1", "PTCH", "PTCH-1", "PTCH1", "PTCH11"}
5728	{"BZS", "DEC", "GLM-2", "GLM2", "MGC11227", "MHAM", "MMAC-1", "MMAC1", "PTEN", "PTEN-1", "PTEN1"}
5729	{"AS-1", "AS1", "ASRT-1", "ASRT1", "MGC49004", "PTGDR", "PTGDR-1", "PTGDR1"}
5730	{"L-PGDS", "LPGDS", "PGD-2", "PGD2", "PGDS-2", "PGDS2", "PTGDS"}
5731	{"EP-1", "EP1", "PTGER-1", "PTGER1"}
5732	{"PTGER-2", "PTGER2"}
5733	{"EP-3", "EP3", "EP3E", "EP3-I", "EP3-II", "EP3-III", "EP3-IV", "MGC141828", "MGC141829", "MGC27302", "PGE2-R", "PTGER-3", "PTGER3"}
5734	{"EP-4", "EP4", "EP4R", "MGC126583", "PTGER-4", "PTGER4"}
5735	{"PTGER4P-1", "PTGER4P1"}
5736	{"PTGER4P-2", "PTGER4P2"}
5737	{"MGC120498", "MGC46203", "PTGFR"}
5738	{"CD315", "CD9P-1", "EWI-F", "FLJ11001", "FPRP", "KIAA1436", "PTGFRN", "SMAP-6"}
5739	{"MGC102830", "PRIPR", "PTGIR"}
5740	{"CYP-8", "CYP8", "CYP8A-1", "CYP8A1", "MGC126858", "MGC126860", "PGIS", "PTGI", "PTGIS"}
5741	{"PTH"}
5742	{"PCOX-1", "PCOX1", "PGHS-1", "PGHS1", "PHS-1", "PHS1", "PTGHS", "PTGS-1", "PTGS1"}
5743	{"COX-2", "GRIPGHS", "HCOX-2", "PGHS-2", "PHS-2", "PTGS-2", "PTGS2"}
5744	{"BDE-2", "BDE2", "MGC14611", "PTHLH", "PTHRP"}
5745	{"MGC138426", "MGC138452", "PFE", "PTH1R", "PTHR-1", "PTHR1"}
5746	{"PTH2R", "PTHR-2", "PTHR2"}
5747	{"FADK", "FAK", "FAK-1", "FAK1", "FRNK", "PP125FAK", "PPP1R71", "PTK-2", "PTK2"}
5753	{"BRK", "FLJ42088", "PTK-6", "PTK6"}
5754	{"CCK-4", "CCK4", "PTK-7", "PTK7"}
5756	{"MGC23788", "MGC41876", "PTK-9", "PTK9", "TWF-1", "TWF1"}
5757	{"MGC104802"}
5758	{"PTMAP-1", "PTMAP1"}
5759	{"PTMAP-2", "PTMAP2"}
5760	{"PTMAP-3", "PTMAP3"}
5761	{"PTMAP-4", "PTMAP4"}
5763	{"PARAT", "PTMS"}
5764	{"HBGF-8", "HBGF8", "HBNF", "NEGF-1", "NEGF1", "PTN"}
5765	{"PTOS-1", "PTOS1"}
5767	{"H-PRL-1", "PTP4A2P-1", "PTP4A2P1", "PTP4AP-1", "PTP4AP1"}
5768	{"FLJ34858", "Q6", "QSCN-6", "QSCN6", "QSOX-1", "QSOX1"}
5769	{"PTP4A2P-2", "PTP4A2P2", "PTP4AP-2", "PTP4AP2"}
5770	{"PTP1B", "PTPN-1", "PTPN1"}
5771	{"PTN-2", "PTN2", "PTPN-2", "PTPN2", "PTPT", "TCELLPTP", "TC-PTP", "TCPTP"}
5772	{"PTPN2P", "PTPN2P-1", "PTPN2P1", "PTPTP-1", "PTPTP1"}
5773	{"PTPN2P-2", "PTPN2P2"}
5774	{"DKFZP686N0569", "PTP-H1", "PTPH-1", "PTPH1", "PTPN-3", "PTPN3"}
5775	{"PTPMEG", "PTPMEG-1", "PTPMEG1", "PTPN-4", "PTPN4"}
5777	{"HCPH", "HPTP1C", "PTP-1C", "PTPN-6", "PTPN6", "SHP-1", "SHP-1L", "SH-PTP1"}
5778	{"BPTP-4", "FLJ18703", "LC-PTP", "LPTP", "PTPN-7", "PTPN7", "PTPNI"}
5780	{"MEG-2", "MEG2", "PTPMEG-2", "PTPMEG2", "PTPN-9", "PTPN9"}
5781	{"BPTP-3", "BPTP3", "MGC14433", "NS-1", "NS1", "PTP-1D", "PTP2C", "PTPN11", "SHP-2", "SHP2", "SH-PTP2", "SH-PTP3"}
5782	{"PTPG-1", "PTPG1", "PTPN12", "PTP-PEST"}
5783	{"DKFZP686J1497", "FAP-1", "HPTP1E", "PNP-1", "PNP1", "PTP1E", "PTP-BAS", "PTP-BL", "PTPL-1", "PTPL1", "PTPLE", "PTPN13"}
5784	{"MGC126803", "PEZ", "PTP36", "PTPN14"}
5786	{"HLPR", "HPTPA", "HPTPALPHA", "PTPRA", "PTPRL-2", "PTPRL2", "RPTPA", "R-PTP-ALPHA"}
5787	{"DKFZP686E2262", "DKFZP686H15164", "FLJ44133", "HPTPB", "HPTP-BETA", "MGC142023", "MGC59935", "PTPB", "PTPRB", "R-PTP-BETA", "VEPTP"}
5788	{"B220", "CD45", "CD45R", "L-CA", "LY-5", "LY5", "PTPRC", "T200"}
5789	{"HPTP", "HPTPD", "HPTPDELTA", "MGC119750", "MGC119751", "MGC119752", "MGC119753", "PTPD", "PTPRD", "RPTPDELTA"}
5790	{"CD45-AP", "MGC138602", "MGC138603", "PTPRCAP"}
5791	{"DKFZP313F1310", "FLJ57799", "FLJ58245", "HPTPE", "PTPE", "PTPRE", "R-PTP-EPSILON"}
5792	{"FLJ43335", "FLJ45062", "FLJ45567", "LAR", "PTPRF"}
5793	{"HPTPG", "PTPG", "PTPRG", "RPTPG", "R-PTP-GAMMA"}
5794	{"FLJ39938", "MGC133058", "MGC133059", "PTPRH"}
5795	{"CD148", "DEP-1", "DEP1", "HPTPETA", "PTPRJ", "R-PTP-ETA"}
5796	{"DKFZP686C2268", "DKFZP779N1045", "PTPRK", "R-PTP-KAPPA"}
5797	{"HR-PTPU", "MGC166994", "PTPRL-1", "PTPRL1", "PTPRM", "RPTPM", "R-PTP-MU", "RPTPU"}
5798	{"FLJ16131", "IA-2", "IA2", "IA-2/PTP", "ICA512", "PTPRN", "R-PTP-N"}
5799	{"IA-2BETA", "IAR", "ICAAR", "PTPRN-2", "PTPRN2", "PTPRP", "R-PTP-N2"}
5800	{"GLEPP-1", "GLEPP1", "NPHS-6", "NPHS6", "PTP-OC", "PTPROT", "PTP-U2", "R-PTP-O"}
5801	{"DKFZP781C1038", "EC-PTP", "FLJ34328", "MGC131968", "MGC148170", "PCPTP-1", "PCPTP1", "PTPBR-7", "PTPBR7", "PTPRR", "PTP-SL"}
5802	{"PTPRS", "PTPSIGMA"}
5803	{"HPTPZ", "HPTPZETA", "PHOSPHACAN", "PTP18", "PTPRZ-1", "PTPRZ1", "PTPZ", "PTP-ZETA", "RPTPB", "RPTPBETA"}
5804	{"HTPZP-2", "HTPZP2", "PTPRZ-2", "PTPRZ2"}
5805	{"FLJ97081", "PTPS", "PTS"}
5806	{"TNFAIP-5", "TNFAIP5", "TSG-14"}
5810	{"HRAD-1", "HRAD1", "REC-1", "REC1"}
5813	{"PURA", "PUR-ALPHA", "PURALPHA"}
5814	{"MGC126784", "MGC126786", "PURB", "PURBETA"}
5816	{"D22S749", "MGC116759"}
5817	{"CD155", "FLJ25946", "HVED", "NECL-5", "NECL5", "PVR", "PVS", "TAGE-4", "TAGE4"}
5818	{"CD111", "CLPED-1", "CLPED1", "ED-4", "ED4", "HIGR", "HVEC", "MGC142031", "MGC16207", "NECTIN-1", "OFC-7", "OFC7", "PRR-1", "PRR1", "PVRL-1", "PVRL1", "PVRR", "PVRR-1", "PVRR1", "SK-12"}
5819	{"CD112", "HVEB", "PVRL-2", "PVRL2", "PVRR-2", "PVRR2"}
5820	{"LINC00079", "MGC21751", "NCRNA00079", "PVT-1", "PVT1"}
5822	{"EHOC-17", "PWP-2", "PWP2", "PWP2H", "UTP-1", "UTP1"}
5824	{"D1S2223E", "FLJ55296", "HK33", "PEX19", "PMP-1", "PMP1", "PMPI", "PXF"}
5825	{"ABC43", "ABCD-3", "ABCD3", "PMP70", "ZWS-2", "ZWS2"}
5826	{"ABC41", "ABCD-4", "ABCD4", "EST352188", "P70R", "P79R", "PMP69", "PXMP1L"}
5827	{"FLJ54922", "PXMP-2", "PXMP2"}
5828	{"PEX-2", "PEX2", "PMP-3", "PMP3", "PMP35", "PXMP-3", "PXMP3", "RNF72", "ZWS-3", "ZWS3"}
5829	{"FLJ16691"}
5830	{"FLJ50634", "FLJ50721", "FLJ51948", "PEX-5", "PEX5", "PTS1-BP", "PTS1R", "PXR-1", "PXR1"}
5831	{"ARCL2B", "P5C", "P5CR", "PIG45", "PP222", "PRO-3", "PRO3", "PYCR", "PYCR-1", "PYCR1"}
5832	{"ALDH18A-1", "ALDH18A1", "GSAS", "MGC117316", "P5CS", "PYCS"}
5833	{"PCYT-2", "PCYT2"}
5834	{"MGC9213", "PYGB"}
5836	{"GSD-6", "GSD6", "PYGL"}
5837	{"PYGM"}
5858	{"CPAMD-6", "CPAMD6", "MGC133093", "PZP"}
5859	{"GLNRS", "PRO2195"}
5860	{"DHPR", "FLJ42391", "PKU-2", "PKU2", "QDPR", "SDR33C-1", "SDR33C1"}
5861	{"DKFZP564B163", "RAB-1", "RAB1", "RAB1A", "YPT-1", "YPT1"}
5862	{"LHX", "RAB-2", "RAB2", "RAB2A"}
5863	{"HKE1.5", "KE1.5", "RAB2L", "RGL-2", "RGL2"}
5864	{"RAB3A"}
5865	{"RAB3B"}
5866	{"GRAB", "RAB3IL-1", "RAB3IL1"}
5867	{"HRES-1/RAB4", "RAB-4", "RAB4", "RAB4A"}
5868	{"RAB-5", "RAB5", "RAB5A"}
5869	{"RAB5B"}
5870	{"RAB-6", "RAB6", "RAB6A"}
5871	{"BL44", "MAP4K-2", "MAP4K2", "RAB8IP"}
5872	{"RAB13"}
5873	{"HST18676", "MGC117246", "RAB27", "RAB27A"}
5874	{"C25KG", "RAB27B"}
5875	{"PTAR-3", "PTAR3", "RABGGTA"}
5876	{"GGTB", "RABGGTB"}
5877	{"RABIF", "RASGFR-3", "RASGFR3", "RASGRF-3", "RASGRF3"}
5878	{"L1880", "MGC117217", "MGC138857", "RAB5C", "RAB5CL", "RAB5L", "RABL"}
5879	{"MGC111543", "P21-RAC1", "RAC-1", "RAC1", "TC-25"}
5880	{"EN-7", "HSPC022", "RAC-2", "RAC2"}
5883	{"RAD-9", "RAD9", "RAD9A"}
5884	{"CCYC", "FLJ41520", "HRAD17", "R24L", "RAD17", "RAD17SP", "RAD24"}
5885	{"FLJ25655", "FLJ40596", "HHR21", "HR21", "HRAD21", "KIAA0078", "MCD-1", "MCD1", "NXP-1", "NXP1", "RAD21"}
5886	{"HHR23A", "MGC111083", "RAD23A"}
5887	{"HHR23B", "HR23B", "RAD23B"}
5888	{"BRCC-5", "BRCC5", "HRAD51", "HSRAD51", "HST16930", "RAD51", "RAD51A", "RECA"}
5889	{"BROVCA-3", "BROVCA3", "FANCO", "MGC104277", "RAD51C", "RAD51L-2", "RAD51L2"}
5890	{"MGC34245", "R51H-2", "R51H2", "RAD51B", "RAD51L-1", "RAD51L1", "REC-2", "REC2"}
5891	{"MOK", "RAGE-1", "RAGE1"}
5892	{"BROVCA-4", "BROVCA4", "R51H-3", "R51H3", "RAD51D", "RAD51L-3", "RAD51L3"}
5893	{"RAD52"}
5894	{"C-RAF", "CRAF", "NS-5", "NS5", "RAF-1", "RAF1"}
5896	{"MGC43321", "RAG-1", "RAG1", "RNF74"}
5897	{"RAG-2", "RAG2"}
5898	{"MGC48949", "RAL", "RALA"}
5899	{"RALB"}
5900	{"FLJ20922", "RALGDS", "RALGEF", "RGDS", "RGF"}
5901	{"ARA24", "GSP-1", "GSP1", "RAN"}
5902	{"HTF9A", "MGC88701", "RANBP-1", "RANBP1"}
5903	{"IIAE-3", "IIAE3", "RANBP-2", "RANBP2"}
5905	{"FUG-1", "FUG1", "KIAA1835", "MGC20266", "RANGAP-1", "RANGAP1"}
5906	{"KREV-1", "KREV1", "RAP1A", "SMGP21"}
5907	{"KREV1P", "RAP1AP", "SMGP21A"}
5908	{"DKFZP586H0723", "FLJ18601", "RAL1B", "RAP1B"}
5909	{"KIAA0474", "RAP1GAP", "RAP1GAP-1", "RAP1GAP1", "RAP1GAPII", "RAPGAP"}
5910	{"GDS-1", "GDS1", "MGC118859", "MGC118861", "RAP1GDS-1", "RAP1GDS1", "SMGGDS"}
5911	{"KREV", "RAP-2", "RAP2", "RAP2A", "RBBP-30"}
5912	{"MGC20484", "RAP2B"}
5913	{"MGC3597", "RAPSN", "RAPSYN", "RNF205"}
5914	{"NR1B-1", "NR1B1", "RARA"}
5915	{"NR1B-2", "NR1B2", "RARB", "RRB-2", "RRB2"}
5916	{"NR1B-3", "NR1B3", "RARC", "RARG"}
5917	{"DALRD-1", "DALRD1", "MGC8641", "RARS"}
5918	{"RARRES-1", "RARRES1"}
5919	{"HP10433", "RARRES-2", "RARRES2", "TIG-2", "TIG2"}
5920	{"HRASLS-4", "HRASLS4", "MGC8906", "PLA1/2-3", "RARRES-3", "RARRES3", "TIG-3", "TIG3"}
5921	{"CM-AVM", "CMAVM", "DKFZP434N071", "P120GAP", "P120RASGAP", "PKWS", "RASA", "RASGAP"}
5922	{"GAP1M", "RASA-2", "RASA2"}
5923	{"GNRP", "GRF-1", "GRF1", "GRF55", "H-GRF55", "PP13187", "RAS-GRF1", "RASGRF-1", "RASGRF1"}
5924	{"DKFZP781H1715", "RAS-GRF2", "RASGRF-2", "RASGRF2"}
5925	{"OSRC", "P105-RB", "PP110", "PRB", "RB", "RB-1", "RB1"}
5926	{"ARID4A", "RBBP-1", "RBBP1", "RBP-1"}
5927	{"JARID1A", "KDM5A", "RBBP-2", "RBBP2"}
5928	{"NURF55", "RBAP48", "RBBP-4", "RBBP4"}
5929	{"RBBP-5", "RBBP5", "RBQ-3", "RBQ3", "SWD-1", "SWD1"}
5930	{"DKFZP686P0638", "DKFZP761B2423", "MY038", "P2P-R", "RBBP-6", "RBBP6", "RBQ-1", "SNAMA"}
5931	{"MGC138867", "MGC138868", "RBAP46", "RBBP-7", "RBBP7"}
5932	{"CTIP", "RBBP-8", "RBBP8"}
5933	{"CP107", "MGC40006", "P107", "RBL-1", "RBL1"}
5934	{"FLJ26459", "RB-2", "RB2", "RBL-2", "RBL2"}
5935	{"IS1-RNPL", "RBM-3", "RBM3", "RNPL"}
5936	{"DKFZP547K0918", "FLJ36727", "LARK", "MGC75138", "RBM-4", "RBM4", "RBM4A", "ZCCHC21", "ZCRB3A"}
5937	{"C2ORF12", "DKFZP564H0764", "MGC15146", "MGC3331", "MGC70597", "MGC97258", "MGC97270", "MGC97282", "MGC99543", "MSSP", "MSSP-1", "MSSP-2", "MSSP-3", "RBMS-1", "RBMS1", "SCR-2", "SCR2", "YC-1", "YC1"}
5938	{"MSSP-1", "MSSP1", "RBMS1P", "RBMS1P-1", "RBMS1P1"}
5939	{"FLJ39093", "FLJ40023", "FLJ43262", "RBMS-2", "RBMS2", "SCR-3", "SCR3"}
5940	{"MGC181956", "RBM-2", "RBM2", "RBMY", "RBMY1A-1", "RBMY1A1", "YRRM-1", "YRRM1"}
5944	{"RBMY1H", "RBMY1HP"}
5945	{"RBMY2A", "RBMY2AP"}
5947	{"CRBP", "CRBP-1", "CRBP1", "CRBPI", "RBPC"}
5948	{"CRBP-2", "CRBP2", "CRBPII", "RBPC-2", "RBPC2"}
5949	{"D10S64", "D10S65", "D10S66", "RBPI"}
5954	{"FLJ37041", "PIG20", "RCAL", "RCN"}
5955	{"E6BP", "ERC-55", "ERC55", "TCBP49"}
5956	{"OPN1LW", "ROP"}
5957	{"RCV-1", "RCV1", "RCVRN"}
5959	{"HSD17B-9", "HSD17B9", "RDH-1", "RDH1", "RDH-5", "RDH5", "SDR9C-5", "SDR9C5"}
5961	{"AOFMD", "AVMD", "CACD-2", "CACD2", "PRPH-2", "PRPH2", "RD-2", "RD2", "TSPAN22"}
5962	{"DFNB24", "RDX"}
5964	{"RDXP-2", "RDXP2"}
5965	{"RECQ-1", "RECQ1", "RECQL", "RECQL-1", "RECQL1"}
5966	{"C-REL", "REL"}
5967	{"ICRF", "MGC12447", "PSPS", "PSPS-1", "PSPS1", "REG1A"}
5968	{"PSPS-2", "PSPS2", "REG1B", "REGH", "REGI-BETA"}
5969	{"REG1P"}
5970	{"MGC131774", "NFKB-3", "NFKB3", "RELA", "P65"}
5971	{"I-REL", "IREL", "REL-B", "RELB"}
5972	{"HNFJ-2", "HNFJ2"}
5973	{"RENBP", "RNBP"}
5975	{"MRXS-9", "MRXS9", "RENS-2", "RENS2"}
5976	{"FLJ43809", "FLJ46894", "HUPF-1", "HUPF1", "KIAA0221", "NORF-1", "NORF1", "PNORF-1", "PNORF1", "RENT-1", "RENT1", "SMG-2", "UPF-1", "UPF1"}
5977	{"DPF-2", "DPF2", "MGC10180", "REQ", "UBI-D4", "UBID-4", "UBID4"}
5978	{"NRSF", "REST", "XBR"}
5979	{"CDHF12", "CDHR16", "HSCR-1", "HSCR1", "MEN2A", "MEN2B", "MTC-1", "MTC1", "RET", "RET51", "RET-ELE1"}
5980	{"POLZ", "REV-3", "REV3", "REV3L"}
5981	{"MGC51786", "MHCBFB", "PO-GA", "RECC-1", "RECC1", "RFC", "RFC140"}
5982	{"MGC3665", "RFC-2", "RFC2", "RFC40"}
5983	{"MGC5276", "RFC-3", "RFC3", "RFC38"}
5984	{"MGC27291", "RFC37", "RFC-4", "RFC4"}
5985	{"MGC1155", "RFC36", "RFC-5", "RFC5"}
5986	{"RFNG"}
5987	{"RFP", "RNF76", "TRIM27"}
5988	{"MGC132428", "RFPL-1", "RFPL1", "RNF78"}
5989	{"EFC", "RFX", "RFX-1", "RFX1"}
5990	{"FLJ14226", "RFX-2", "RFX2"}
5991	{"BA32F11.1", "MGC87155", "RFX-3", "RFX3"}
5992	{"NYD-SP10", "RFX-4", "RFX4"}
5993	{"RFX-5", "RFX5"}
5994	{"RFXAP"}
5995	{"RGR", "RP44"}
5996	{"1R20", "BL34", "IER-1", "IER1", "IR20", "RGS-1", "RGS1"}
5997	{"G0S-8", "G0S8"}
5998	{"C2PA", "FLJ20370", "FLJ31516", "FLJ90496", "PDZ-RGS3", "RGS-3", "RGS3"}
5999	{"DKFZP761F1924", "MGC2124", "MGC60244", "RGS-4", "RGS4"}
6000	{"RGS-7", "RGS7"}
6001	{"RGS10"}
6002	{"DKFZP761K1617", "DKFZP761K1817", "RGS12"}
6003	{"MGC17173"}
6004	{"A28-RGS14", "A28-RGS14P", "RGS16", "RGS-R"}
6005	{"CD241", "RH-2", "RH2", "RH50", "RH50A", "RH50GP", "RHAG", "SLC42A-1", "SLC42A1"}
6006	{"CD240CE", "MGC103977", "RH30A", "RHCE", "RHE", "RHIVB(J)", "RHIXB", "RHPI", "RHVI", "RHVIII"}
6007	{"CD240D", "DIIIC", "MGC165007", "RH30", "RHCED", "RHD", "RHDCW", "RHDEL", "RHDVA(TT)", "RHII", "RHK562-II", "RHPI", "RHPII", "RHXIII"}
6008	{"RHEB-1", "RHEB1", "RHEBP-1", "RHEBP1"}
6009	{"MGC111559", "RHEB-2", "RHEB2"}
6010	{"CSNBAD-1", "CSNBAD1", "MGC138309", "MGC138311", "OPN-2", "OPN2", "RHO", "RP-4", "RP4"}
6011	{"GPRK-1", "GPRK1", "GRK-1", "GRK1", "RHOK"}
6012	{"RIEG-2", "RIEG2"}
6013	{"BA12D24.3.1", "BA12D24.3.2", "RLN-1", "RLN1", "RLXH-1", "RLXH1"}
6014	{"RIBA", "RIN", "RIT-2", "RIT2"}
6015	{"RING-1", "RING1", "RING1A", "RNF-1", "RNF1"}
6016	{"MGC125864", "MGC125865", "RIBB", "RIT"}
6017	{"CRALBP", "MGC3663", "RLBP-1", "RLBP1"}
6018	{"MGC142226", "ZN-15L", "ZNF292L"}
6019	{"BA12D24.1.1", "BA12D24.1.2", "H2", "RLN-2", "RLN2", "RLXH-2", "RLXH2"}
6023	{"CHH", "RMRP", "RMRPR"}
6025	{"RN5S", "RN5S1@"}
6026	{"RN5S2@"}
6027	{"RN5S3@"}
6029	{"7L1A", "7SL", "RN7SL", "RN7SL-1", "RN7SL1", "RNSRP-1", "RNSRP1"}
6030	{"7L28", "RN7SL4P", "RN7SLP-1", "RN7SLP1"}
6031	{"7LEM1", "RN7SL5P", "RN7SLP-2", "RN7SLP2"}
6032	{"7L7", "RN7SL6P", "RN7SLP-3", "RN7SLP3"}
6033	{"7L23", "RN7SL7P", "RN7SLP-4", "RN7SLP4"}
6034	{"7L63", "RN7SL8P", "RN7SLP-5", "RN7SLP5"}
6035	{"MGC12408", "RIB-1", "RIB1", "RNASE-1", "RNASE1", "RNS-1", "RNS1"}
6036	{"EDN", "RNASE-2", "RNASE2", "RNS-2", "RNS2"}
6037	{"ECP", "RNASE-3", "RNASE3", "RNS-3", "RNS3"}
6038	{"MGC9306"}
6039	{"RNASE-6", "RNASE6", "RNASEK-6", "RNASEK6", "RNS-6", "RNS6"}
6041	{"DKFZP781D08126", "MGC104972", "MGC133329", "PRCA-1", "PRCA1", "RNASEL"}
6043	{"E3-2", "RNE-3", "RNE3", "RNU107", "SNORA63"}
6044	{"RNE-2", "RNE2", "RNU108", "SNORA62"}
6045	{"DING", "HIPI-3", "HIPI3", "RING1B", "RNF-2", "RNF2"}
6046	{"BRD-2", "BRD2", "D6S113E", "DKFZP686N0336", "FLJ31942", "FSH", "FSRG-1", "FSRG1", "KIAA9001", "NAT", "RING-3", "RING3"}
6047	{"RNF-4", "RNF4", "SLX-5", "SLX5"}
6048	{"RMA-1", "RMA1", "RNF-5", "RNF5"}
6049	{"DKFZP686P0776", "RNF-6", "RNF6"}
6050	{"MGC18200", "MGC4569", "MGC54054", "RNH"}
6051	{"DKFZP547H084", "RNPEP"}
6054	{"RNR-3", "RNR3"}
6055	{"RNR-4", "RNR4"}
6056	{"RNR-5", "RNR5"}
6059	{"ABC38", "ABCE-1", "ABCE1", "OABP", "RLI", "RNASEL-1", "RNASEL1", "RNASELI", "RNS4I"}
6060	{"HSD-5", "HSD5", "HSD-6", "HSD6", "HSD-7", "HSD7", "RNU1-4", "RNU1D-2", "RNU1D2", "RNU1E-2", "RNU1E2", "RNU1F-1", "RNU1F1", "RNU1G-1", "RNU1G1", "RNU1G-2", "RNU1G2", "U1B-2", "U1B2", "U1D-2", "U1D2", "U1E-2", "U1E2", "U1F"}
6063	{"RNU1-12P", "RNU1P-2", "RNU1P2", "U1P2A"}
6066	{"RNU-2", "RNU2", "RNU2-1"}
6068	{"RNU3P-1", "RNU3P1"}
6069	{"RNU4-7P", "RNU4P-1", "RNU4P1", "U4/7"}
6070	{"RNU4-8P", "RNU4P-2", "RNU4P2", "U4/14"}
6071	{"LH87", "RNU6V"}
6072	{"HSU7.732A", "RNU7-68P", "RNU7P-1", "RNU7P1", "U7.68"}
6073	{"HSU7.7/32B", "RNU7-86P", "RNU7P-2", "RNU7P2"}
6074	{"HSU7.24", "HSU7.25", "RNU7-24P", "RNU7P-3", "RNU7P3", "U7.24"}
6075	{"HSU7.36", "HSU7.55", "RNU7-55P", "RNU7P-4", "RNU7P4", "U7.55"}
6076	{"RNU13P-1", "RNU13P1", "SNORD13P1", "U13.32A"}
6077	{"RNU13P-2", "RNU13P2", "SNORD13P2", "U13.12A"}
6078	{"RNU13P-3", "RNU13P3", "SNORD13P3", "U13.4B"}
6079	{"RNU15A", "SNORD15A", "SNORNA", "U15A"}
6080	{"E1-7", "E1B", "RNE-1", "RNE1", "RNU17A", "SNORA73A", "U17A"}
6081	{"RNU17B", "SNORA73B", "U17B"}
6082	{"RNU20", "SNORD20", "U2-0", "U20"}
6083	{"RNU21", "SNORD21", "U2-1", "U21"}
6084	{"HY-1", "HY1", "RNY-1", "RNY1", "Y1"}
6085	{"HY-3", "HY3", "RNY-3", "RNY3", "Y3"}
6086	{"HY-4", "HY4", "RNY-4", "RNY4"}
6087	{"HY4.B8", "RNY4P-1", "RNY4P1"}
6088	{"HY4.B7", "RNY4P-2", "RNY4P2"}
6089	{"HY4.F2", "RNY4P-3", "RNY4P3"}
6090	{"RNY-5", "RNY5", "Y5"}
6091	{"DUTT-1", "DUTT1", "FLJ21882", "MGC131599", "MGC133277", "ROBO-1", "ROBO1"}
6092	{"KIAA1568", "ROBO-2", "ROBO2"}
6093	{"MGC131603", "MGC43611", "P160ROCK", "PRO0435", "ROCK-1", "ROCK1", "ROCK-I"}
6094	{"ROM", "ROM-1", "ROM1", "ROSP-1", "ROSP1", "TSPAN23"}
6095	{"DKFZP686M2414", "MGC119326", "MGC119329", "NR1F-1", "NR1F1", "ROR-3", "ROR3", "RORA", "RZRA", "RZR-ALPHA"}
6096	{"BA133M9.1", "NR1F-2", "NR1F2", "RORB", "ROR-BETA", "RZRB", "RZR-BETA"}
6097	{"MGC129539", "NR1F-3", "NR1F3", "RORC", "RORG", "RZRG", "RZR-GAMMA", "TOR"}
6098	{"C-ROS-1", "MCF-3", "MCF3", "ROS", "ROS-1", "ROS1"}
6100	{"PAP-1", "RP-9", "RP9"}
6101	{"DCDC4A", "FLJ50293", "FLJ55454", "FLJ79410"}
6102	{"DELXP11.3", "NME10", "TBCCD-2", "TBCCD2", "XRP-2", "XRP2"}
6103	{"CORDX-1", "CORDX1", "ORF15", "PCDX", "RP15", "RPGR", "XLRP-3", "XLRP3"}
6104	{"RP-6", "RP6"}
6114	{"RP22"}
6115	{"RP23"}
6116	{"RP24"}
6117	{"HSSB", "MST075", "REPA-1", "REPA1", "RF-A", "RP-A", "RPA70"}
6118	{"REPA-2", "REPA2", "RPA32"}
6119	{"REPA-3", "REPA3", "RPA-3", "RPA3"}
6120	{"MGC2636", "RPE", "RPE2-1"}
6121	{"LCA-2", "LCA2", "MRPE65", "RD12", "RP20", "RPE65", "SRPE65"}
6122	{"MGC104284", "RPL-3", "RPL3", "TARBP-B"}
6123	{"RPL3L"}
6124	{"L4", "RPL-4", "RPL4"}
6125	{"DBA-6", "DBA6", "MGC117339", "RPL-5", "RPL5"}
6126	{"RPL9_19_1768", "RPL9L-1", "RPL9L1", "RPL9P-1", "RPL9P1", "RPL9P-7", "RPL9P7"}
6128	{"RPL-6", "RPL6", "SHUJUN-2", "TAXREB107", "TXREB-1", "TXREB1"}
6129	{"HUML7-1", "MGC117326", "RPL-7", "RPL7"}
6130	{"L7A", "RPL7A", "SURF-3", "SURF3", "TRUP"}
6132	{"RPL-8", "RPL8"}
6133	{"DKFZP313J1510", "FLJ27456", "MGC15545", "NPC-A-16", "RPL-9", "RPL9"}
6134	{"AUTSX-5", "AUTSX5", "DKFZP686J1851", "DXS648", "FLJ23544", "FLJ27072", "QM"}
6135	{"DBA-7", "DBA7", "GIG34", "RPL11"}
6136	{"RPL12"}
6137	{"BBC-1", "BBC1", "D16S444E", "D16S44E", "FLJ27453", "FLJ27454", "FLJ38635", "MGC117342", "MGC71373"}
6138	{"EC45", "FLJ26304", "MGC88603", "RPL15", "RPLY10", "RPYL10"}
6139	{"FLJ18762", "FLJ92089", "MGC117162", "RPL17"}
6141	{"RPL18"}
6142	{"L18A", "RPL18A"}
6143	{"DKFZP779D216", "FLJ27452", "MGC71997", "RPL19"}
6144	{"DKFZP686C06101", "FLJ27458", "MGC104274", "MGC104275", "MGC71252", "RPL21"}
6145	{"RPL21P", "RPL21P-1", "RPL21P1"}
6146	{"EAP", "HBP15", "HBP15/L22", "RPL22"}
6147	{"FLJ27455", "L23A", "MDA20", "RPL23A"}
6148	{"DJ377H14.8", "RPL23A_15_676", "RPL23AP-1", "RPL23AP1"}
6150	{"FLJ45387", "L23MRP", "MRPL23", "RPL23L"}
6154	{"L2-6", "L26", "RPL26"}
6155	{"L2-7", "L27", "RPL27"}
6156	{"RPL30"}
6157	{"FLJ43464", "L27A", "MGC10850", "MGC17878", "MGC87238", "RPL27A"}
6158	{"FLJ43307", "L2-8", "L28", "RPL28"}
6159	{"HUMRPL29", "L2-9", "L29", "MGC88589", "RPL29"}
6160	{"MGC88191", "RPL31"}
6161	{"L3-2", "L32", "RPL32"}
6163	{"RPL32_6_681", "RPL32-L", "RPL32P", "RPL32P-1", "RPL32P1"}
6164	{"L3-4", "L34", "MGC111005", "RPL34"}
6165	{"DBA-5", "DBA5", "L35A", "RPL35A"}
6166	{"MGC111574", "RPL36AL"}
6167	{"DKFZP686G1699", "L3-7", "L37", "MGC99572", "RPL37"}
6168	{"FLJ13357", "L37A", "MGC74786", "RPL37A"}
6169	{"L3-8", "L38", "RPL38"}
6170	{"L3-9", "L39", "RPL39"}
6171	{"L4-1", "L41", "RPL41"}
6172	{"RPL41L", "RPL41P-5", "RPL41P5"}
6173	{"L36A", "L44L", "MGC72020", "RPL44"}
6174	{"RPL17P", "RPL7_11_628"}
6175	{"L10E", "LP-0", "LP0", "MGC111226", "MGC88175", "PRLP-0", "PRLP0", "RPLP-0", "RPLP0", "RPP-0", "RPP0"}
6176	{"FLJ27448", "LP-1", "LP1", "MGC5215", "RPLP-1", "RPLP1", "RPP-1", "RPP1"}
6181	{"D11S2243E", "LP-2", "LP2", "MGC71408", "RPLP-2", "RPLP2"}
6182	{"5C5-2", "FLJ60124", "L12MT", "MGC8610", "MRPL12", "MRP-L31/34", "MRPL-7", "MRPL7", "MRPL7/L12", "RPML12"}
6183	{"MPR-S12", "MT-RPS12", "RPMS12", "RPSM12"}
6184	{"DKFZP686B16177", "OST-1", "OST1", "RBPH-1", "RBPH1", "RPN-1", "RPN1"}
6185	{"RIBIIR", "RPN-2", "RPN2", "RPN-II", "RPNII", "SWP-1", "SWP1"}
6187	{"LLREP-3", "LLREP3", "MGC102851", "MGC117344", "MGC117345", "RPS-2", "RPS2"}
6188	{"FLJ26283", "FLJ27450", "MGC87870", "RPS-3", "RPS3"}
6189	{"FTE-1", "FTE1", "MFTL", "MGC23240", "RPS3A", "S3A"}
6191	{"CCG-2", "CCG2", "DXS306", "FLJ40595", "RPS-4", "RPS4", "RPS4X", "SCAR", "SCR10"}
6192	{"MGC119100", "MGC5070", "RPS4Y", "RPS4Y-1", "RPS4Y1"}
6193	{"RPS-5", "RPS5", "S5"}
6194	{"RPS-6", "RPS6"}
6195	{"MAPKAPK1A", "RPS6KA-1", "RPS6KA1", "RSK-1", "RSK1"}
6196	{"MAPKAPK1C", "P90-RSK3", "PP90RSK-3", "PP90RSK3", "RPS6KA-2", "RPS6KA2", "RSK-3", "RSK3", "S6K-ALPHA", "S6K-ALPHA2"}
6197	{"HU-3", "ISPK-1", "MAPKAPK1B", "MRX19", "P90-RSK2", "PP90RSK-2", "PP90RSK2", "RPS6KA-3", "RPS6KA3", "RSK-2", "RSK2", "S6K-ALPHA3"}
6198	{"P70-ALPHA", "P70-S6K", "P70(S6K)-ALPHA", "PS6K", "RPS6KB-1", "RPS6KB1", "S6K", "S6K-1", "S6K1", "STK14A"}
6199	{"KLS", "P70-BETA", "P70-BETA-1", "P70-BETA-2", "P70S6KB", "P70(S6K)-BETA", "RPS6KB-2", "RPS6KB2", "S6K-2", "S6K2", "S6K-BETA2", "STK14B"}
6200	{"70KD", "RPS6KB-3", "RPS6KB3"}
6201	{"DBA-8", "DBA8", "RPS-7", "RPS7"}
6202	{"RPS-8", "RPS8"}
6203	{"RPS-9", "RPS9"}
6204	{"DBA-9", "DBA9", "MGC88819", "RPS10"}
6205	{"RPS11"}
6207	{"RPS13", "S1-3", "S13"}
6208	{"EMTB", "RPS14"}
6209	{"MGC111130", "RPS15", "S1-5", "S15"}
6210	{"FLJ27457", "MGC111208", "RPS15A", "S15A"}
6217	{"RPS16", "S1-6", "S16"}
6218	{"DBA-4", "DBA4", "MGC72007", "RPS17", "S1-7", "S17"}
6219	{"RPS17_5_604", "RPS17A", "RPS17P-2", "RPS17P2"}
6222	{"D6S218E", "HKE-3", "HKE3", "KE-3", "KE3", "MGC117351", "MGC126835", "MGC126837", "S1-8", "S18"}
6223	{"DBA-1", "DBA1", "RPS19", "S1-9", "S19"}
6224	{"FLJ27451", "MGC102930", "RPS20", "S2-0", "S20"}
6225	{"RPS20_8_599", "RPS20A", "RPS20P-3", "RPS20P3"}
6226	{"RPS20_6_627", "RPS20B", "RPS20P-4", "RPS20P4"}
6227	{"RPS21", "S2-1", "S21"}
6228	{"FLJ35016", "RPS23", "S2-3", "S23"}
6229	{"DBA-3", "DBA3", "DKFZP686N1586", "RPS24", "S2-4", "S24"}
6230	{"RPS25", "S2-5", "S25"}
6231	{"DBA10", "MGC104292", "S2-6", "S26"}
6232	{"MPS-1", "RPS27", "S2-7", "S27"}
6233	{"CEP80", "S27A", "UBA80", "UBCEP-1", "UBCEP1", "UBCEP80"}
6234	{"RPS28", "S2-8", "S28"}
6235	{"RPS29", "S2-9", "S29"}
6236	{"RAD", "REM-3", "REM3", "RRAD"}
6237	{"RRAS"}
6238	{"DKFZP586A1420", "ES/130", "ES130", "FLJ36146", "HES", "MGC157720", "MGC157721", "RRBP-1", "RRBP1", "RRP"}
6239	{"FINB", "LZ321", "RREB-1", "RREB1", "ZEP-1"}
6240	{"RIR-1", "RIR1", "RR-1", "RR1", "RRM-1", "RRM1"}
6241	{"RR-2", "RR2", "RR2M", "RRM-2", "RRM2"}
6242	{"RTKN"}
6244	{"RRM2P-2", "RRM2P2"}
6245	{"RRM2P-3", "RRM2P3"}
6246	{"RRM2P-4", "RRM2P4"}
6247	{"XLRS-1", "XLRS1"}
6248	{"RSC1A-1", "RSC1A1"}
6249	{"CLIP-1", "CLIP1", "CLIP-170", "CLIP170", "CYLN-1", "CYLN1", "MGC131604", "RSN"}
6251	{"FLJ31034", "RSP-1", "RSU-1", "RSU1"}
6252	{"MGC133250", "RTN-1", "RTN1"}
6253	{"NSPL-1", "NSPL1", "RTN-2", "RTN2"}
6255	{"RVNP-2", "RVNP2"}
6256	{"FLJ00280", "FLJ00318", "FLJ16020", "FLJ16733", "MGC102720",
"NR2B-1", "NR2B1", "RXRA","RXRALPHA"}
6257	{"DAUDI-6", "DAUDI6", "H-2RIIBP", "MGC1831", "NR2B-2", "NR2B2", "RCOR-1", "RXRB"}
6258	{"NR2B-3", "NR2B3", "RXRC", "RXRG"}
6259	{"D3S3195", "JTK5A", "RYK", "RYK-1", "RYK1"}
6260	{"JTK5B", "RYKL-1", "RYKL1", "RYKP", "RYKP-1", "RYKP1"}
6261	{"CCO", "MHS", "MHS-1", "MHS1", "RYDR", "RYR", "RYR-1", "RYR1", "SKRR"}
6262	{"ARVC-2", "ARVC2", "RYR", "RYR-2", "RYR2", "VTSIP"}
6263	{"RYR-3", "RYR3"}
6264	{"SA7-2"}
6271	{"S100A", "S100A-1", "S100A1", "S100-ALPHA"}
6272	{"GP95", "LDLCQ-6", "LDLCQ6", "SORT-1", "SORT1"}
6273	{"CAN19", "MGC111539", "S100A-2", "S100A2", "S100L"}
6274	{"S100A-3", "S100A3", "S100E"}
6275	{"18A2", "42A", "CAPL", "P9KA", "PEL98", "S100A-4", "S100A4"}
6276	{"S100A-5", "S100A5", "S100D"}
6277	{"2A9", "5B10", "CACY", "PRA", "S100A-6", "S100A6"}
6278	{"PSOR-1", "PSOR1", "S100A-7", "S100A7", "S100A7C"}
6279	{"CAGA", "CGLA", "CP-10", "L1AG", "MA387", "S100A-8", "S100A8"}
6280	{"CAGB", "CGLB", "L1AG", "LIAG", "MAC387", "MRP14", "S100A-9", "S100A9"}
6281	{"42C", "ANX2L", "ANX2LG", "CA[1]", "CAL1L", "CLP11", "GP11", "MGC111133", "S100A10"}
6282	{"MLN70", "S100A11", "S100C"}
6283	{"CAAF-1", "CAAF1", "CAGC", "ENRAGE", "S100A12"}
6284	{"S100A13"}
6285	{"NEF", "S100-B", "S100B", "S100BETA"}
6286	{"MIG-9", "MIG9", "S100P"}
6287	{"SAA@"}
6288	{"MGC111216", "PIG-4", "PIG4", "SAA-1", "SAA1", "TP53I-4", "TP53I4"}
6290	{"SAA-3", "SAA3", "SAA3P"}
6291	{"C-SAA", "CSAA"}
6293	{"ARE-1", "ARE1", "DJ1033B10.5", "DKFZP547I194", "RP5-1033B10", "SACM2L", "VPS52"}
6294	{"DKFZP779C1727", "SAFB", "SAF-B1", "SAFB-1", "SAFB1"}
6295	{"DKFZP686D1084", "DKFZP686I1383", "RP47", "S-AG"}
6296	{"ACSM-3", "ACSM3", "SAH"}
6297	{"FLJ10414", "FLJ55746", "HSAL-2", "HSAL2", "KIAA0360", "P150(SAL2)", "SAL-2", "SALL-2", "SALL2", "ZNF795"}
6298	{"SAI-1", "SAI1", "TFS-1", "TFS1"}
6299	{"HSAL-1", "HSAL1", "SAL-1", "SALL-1", "SALL1", "TBS", "ZNF794"}
6300	{"ERK-6", "ERK6", "MAPK12", "P38GAMMA", "PRKM12", "SAPK-3", "SAPK3"}
6301	{"FLJ36399", "SERRS"}
6302	{"TSPAN31"}
6303	{"DC21", "KFSD", "SAT", "SSAT", "SSAT-1"}
6304	{"SATB-1", "SATB1"}
6305	{"DKFZP761D0422", "MGC99700", "MTMR-5", "MTMR5", "SBF-1", "SBF1"}
6307	{"DESP-4", "DESP4", "ERG25", "MGC104344", "MSMO-1", "MSMO1", "SC4MOL"}
6308	{"DESP4P-1", "DESP4P1", "SC4MOP"}
6309	{"S5DES", "SC5D", "SC5DL"}
6310	{"ATXN-1", "ATXN1", "D6S504E", "SCA-1", "SCA1"}
6311	{"ATX-2", "ATX2", "ATXN-2", "ATXN2", "FLJ46772", "TNRC13"}
6314	{"ADCAII", "ATXN-7", "ATXN7", "FLJ17787", "OPCA-3", "OPCA3", "SCA-7", "SCA7"}
6315	{"ATXN8OS", "KLHL1AS", "NCRNA00003"}
6317	{"HST1196", "SCC", "SCCA-1", "SCCA-PD", "SERPINB-3", "SERPINB3", "T4-A"}
6318	{"LEUPIN", "PI11", "SCCA-2", "SCCA2", "SERPINB-4", "SERPINB4"}
6319	{"FADS-5", "FADS5", "MSTP008", "SCD", "SCD-1", "SCD1", "SCDOS"}
6320	{"CLEC11A", "CLECSF-3", "CLECSF3", "LSLCL", "SCGF"}
6323	{"EIEE-6", "EIEE6", "FEB-3", "FEB3", "FEB3A", "GEFSP-2", "GEFSP2", "NAV1.1", "SCN1A", "SMEI"}
6324	{"GEFSP-1", "GEFSP1", "SCN1B"}
6326	{"BFIC-3", "BFIC3", "BFIS-3", "BFIS3", "BFNIS", "EIEE11", "HBSCII", "NAC-2", "NAC2", "NA(V)1.2", "NAV1.2", "SCN2A", "SCN2A-1", "SCN2A1", "SCN2A-2", "SCN2A2"}
6327	{"SCN2B"}
6328	{"KIAA1356", "NAC-3", "NAC3", "NAV1.3", "SCN3A"}
6329	{"HOKPP-2", "HOKPP2", "HYKPP", "NAC1A", "NA(V)1.4", "NAV1.4", "SCN4A", "SKM-1", "SKM1"}
6330	{"SCN4B"}
6331	{"CDCD-2", "CDCD2", "CMD1E", "HBBD", "HH-1", "HH1", "ICCD", "IVF", "LQT-3", "LQT3", "NAV1.5", "SCN5A", "VF-1", "VF1"}
6332	{"SCN6A", "SCN7A"}
6334	{"CERIII", "NACH-6", "NACH6", "NAV1.6", "PN-4", "PN4", "SCN8A"}
6335	{"ETHA", "FEB3B", "GEFSP-7", "GEFSP7", "NAV1.7", "NE-NA", "NENA", "SCN9A"}
6336	{"HPN-3", "HPN3", "NAV1.8", "PN-3", "PN3", "SCN10A", "SNS"}
6337	{"BESC-2", "BESC2", "ENACA", "ENACALPHA", "FLJ21883", "SCNEA", "SCNN-1", "SCNN1", "SCNN1A"}
6338	{"BESC-1", "BESC1", "ENACB", "ENACBETA", "SCNEB", "SCNN1B"}
6339	{"DNACH", "ENACD", "ENACDELTA", "MGC149710", "MGC149711", "SCNED", "SCNN1D"}
6340	{"BESC-3", "BESC3", "ENACG", "ENACGAMMA", "PHA-1", "PHA1", "SCNEG", "SCNN1G"}
6341	{"SCO-1", "SCO1", "SCOD-1", "SCOD1"}
6342	{"DKFZP686C12188", "DKFZP686D11188", "NLTP", "NSL-TP", "SCP-2", "SCP-CHI", "SCP-X", "SCPX"}
6344	{"SCTR"}
6345	{"SRL"}
6346	{"CCL-1", "CCL1", "I-309", "P500", "SCYA-1", "SCYA1", "SISE", "TCA-3", "TCA3"}
6347	{"CCL-2", "CCL2", "GDCF-2", "HC11", "HSMCR30", "MCP-1", "MCP1", "MGC9434", "SMC-CF"}
6348	{"CCL-3", "CCL3", "G0S19-1", "LD78ALPHA", "MIP1A", "MIP-1-ALPHA", "SCYA-3", "SCYA3"}
6349	{"CCL3L-1", "CCL3L1", "G0S19-2", "MGC104178", "MGC182017", "MIP1AP"}
6351	{"ACT-2", "ACT2", "AT744.1", "CCL-4", "CCL4", "G-26", "HC21", "MGC104418", "MGC126025", "MGC126026", "MIP1B", "MIP1B-1", "MIP1B1", "MIP-1-BETA", "SCYA-4", "SCYA4"}
6352	{"CCL-5", "CCL5", "D17S136E", "MGC17164", "RANTES", "SCYA-5", "SCYA5", "SISD", "TCP228"}
6354	{"CCL-7", "CCL7", "FIC", "MARC", "MCP-3", "MCP3", "MGC138463", "MGC138465", "NC28", "SCYA-6", "SCYA6", "SCYA-7", "SCYA7"}
6355	{"CCL-8", "CCL8", "HC14", "MCP-2", "MCP2", "SCYA10", "SCYA-8", "SCYA8"}
6356	{"CCL11", "MGC22554", "SCYA11"}
6357	{"CCL13", "CKB10", "MCP-4", "MGC17134", "NCC-1", "NCC1", "SCYA13"}
6358	{"CC-1", "CC-3", "CCL14", "CKB-1", "CKB1", "FLJ16015", "HCC-1", "HCC-1(1-74)", "HCC-1/HCC-3", "HCC-3", "MCIF", "NCC-2", "NCC2", "SCYA14", "SY14"}
6359	{"CCL15", "HMRP-2B", "LKN-1", "LKN1", "MIP-1D", "MIP-5", "MRP-2B", "NCC-3", "NCC3", "SCYA15", "SY15"}
6360	{"CCL16", "CKB12", "ILINCK", "LCC-1", "LEC", "LMC", "MGC117051", "MTN-1", "NCC-4", "NCC4", "SCYA16", "SCYL-4", "SCYL4"}
6361	{"A-152E5.3", "ABCD-2", "CCL17", "MGC138271", "MGC138273", "SCYA17", "TARC"}
6362	{"AMAC-1", "CCL18", "CKB-7", "CKB7", "DC-CK1", "DCCK-1", "DCCK1", "MIP-4", "SCYA18"}
6363	{"CCL19", "CKB11", "ELC", "MGC34433", "MIP-3B", "MIP3B", "SCYA19"}
6364	{"CCL20", "CKB-4", "CKB4", "LARC", "MIP-3A", "MIP3A", "SCYA20", "ST38"}
6365	{"SCZD-3", "SCZD3"}
6366	{"6CKINE", "CCL21", "CKB-9", "CKB9", "ECL", "MGC34555", "SCYA21", "SLC", "TCA-4", "TCA4"}
6367	{"ABCD-1", "CCL22", "DC/B-CK", "MGC34554", "SCYA22", "STCP-1"}
6368	{"CCL23", "CKB-8", "CKB8", "CKB-8-1", "CK-BETA-8", "MIP-3", "MIP3", "MPIF-1", "SCYA23"}
6369	{"CCL24", "CKB-6", "MPIF-2", "MPIF2", "SCYA24"}
6370	{"CCL25", "CKB15", "MGC150327", "SCYA25", "TECK"}
6372	{"CKA-3", "CXCL-6", "CXCL6", "GCP-2", "SCYB-6", "SCYB6"}
6373	{"B-R1", "CXCL11", "H174", "IP-9", "IP9", "I-TAC", "MGC102770", "SCYB11", "SCYB9B"}
6374	{"CXCL-5", "CXCL5", "ENA-78", "SCYB-5", "SCYB5"}
6375	{"ATAC", "LPTN", "LTN", "SCM-1", "SCM1", "SCM-1A", "SCM1A", "SCYC-1", "SCYC1", "XCL-1", "XCL1"}
6376	{"ABCD-3", "C3XKINE", "CX3CL-1", "CX3CL1", "CXC-3", "CXC3", "CXC3C", "FRACTALKINE", "NEUROTACTIN", "SCYD-1", "SCYD1"}
6377	{"SCZD-1", "SCZD1"}
6378	{"SCZD-2", "SCZD2"}
6382	{"CD138", "SDC", "SDC-1", "SDC1", "SYND-1", "SYND1", "SYNDECAN"}
6383	{"CD362", "HSPG-1", "HSPG1", "SDC-2", "SDC2", "SYND-2", "SYND2"}
6385	{"MGC22217", "SDC-4", "SDC4", "SYND-4", "SYND4"}
6386	{"MDA-9", "SDCBP", "ST-1", "ST1", "SYCL", "TACIP18"}
6387	{"CXCL12", "IRH", "PBSF", "SCYB12", "SDF-1", "SDF1", "SDF1A", "SDF1B", "TLSF", "TPAR-1", "TPAR1"}
6388	{"SDF-2", "SDF2"}
6389	{"CMD1GG", "PGL-5", "PGL5", "SDHA", "SDHF"}
6390	{"FLJ92337", "PGL-4", "PGL4", "SDHB", "SDHIP"}
6391	{"CYB560", "CYBL", "PGL-3", "PGL3", "QPS-1", "QPS1", "SDH-3", "SDH3", "SDHC"}
6392	{"CBT-1", "CBT1", "PGL", "PGL-1", "PGL1", "SDH-4", "SDH4", "SDHD"}
6393	{"SDU"}
6396	{"D3S1231E", "NPP-20", "SEC13", "SEC13L-1", "SEC13L1", "SEC13R"}
6397	{"DKFZP686C06176", "PRELID4A", "SEC14L", "SEC14L-1", "SEC14L1"}
6398	{"SECTM-1", "SECTM1"}
6399	{"HYP38334", "SEDL", "SEDT", "TRAPPC-2", "TRAPPC2", "TRS20", "ZNF547L"}
6400	{"PRO1063", "SEL1L", "SEL1L-1", "SEL1L1", "SEL1-LIKE"}
6401	{"CD62E", "ELAM", "ELAM-1", "ELAM1", "ESEL", "E-SELECTIN", "LECAM-2", "LECAM2", "SELE"}
6402	{"CD62L", "LAM-1", "LAM1", "LECAM-1", "LECAM1", "LEU-8", "LEU8", "LNHR", "LSEL", "LYAM-1", "LYAM1", "PLNHR", "SELL", "TQ-1", "TQ1"}
6403	{"CD62", "CD62P", "FLJ45155", "GMP140", "GRMP", "LECAM-3", "LECAM3", "PADGEM", "PSEL"}
6404	{"CD162", "CLA", "PSGL-1", "PSGL1", "SELPLG"}
6405	{"SEMA3F", "SEMA-4", "SEMA4", "SEMA-IV", "SEMAK"}
6406	{"CT103", "DJ172H20.2", "FLJ78262", "MGC14719", "SEMG", "SEMG-1", "SEMG1", "SGI"}
6407	{"SEMG-2", "SEMG2", "SGII"}
6410	{"SEN-3", "SEN3"}
6411	{"SEN-6", "SEN6"}
6412	{"SEN6A"}
6413	{"SEN6B"}
6414	{"SEP", "SEPP-1", "SEPP1"}
6415	{"SELW", "SEPW-1", "SEPW1"}
6416	{"JNKK", "JNKK-1", "JNKK1", "MAP2K-4", "MAP2K4", "MAPKK-4", "MAPKK4", "MEK-4", "MEK4", "MKK-4", "MKK4", "PRKMK-4", "PRKMK4", "SEK-1", "SEK1", "SERK-1", "SERK1"}
6418	{"2PP2A", "I2PP2A", "IGAAD", "IPP2A-2", "IPP2A2", "PHAPII", "SET", "TAF-I", "TAF-IBETA"}
6419	{"METNASE", "SETMAR"}
6421	{"POMP100", "SFPQ"}
6422	{"FRP-1", "FRZA", "SARP-2", "SARP2", "SFRP-1", "SFRP1"}
6423	{"FRP-2", "SARP-1", "SARP1", "SDF-5", "SFRP-2", "SFRP2"}
6424	{"FRP-4", "FRPHE", "MGC26498", "SFRP-4", "SFRP4"}
6425	{"SARP-3", "SARP3", "SFRP-5", "SFRP5"}
6426	{"FLJ53078", "MGC5228", "SF-2", "SF2", "SF2P33", "SFRS-1", "SFRS1", "SRP30A", "SRSF-1", "SRSF1"}
6427	{"PR264", "SC-35", "SC35", "SFRS-2", "SFRS2", "SFRS2A", "SRP30B", "SRSF-2", "SRSF2"}
6428	{"SFRS-3", "SFRS3", "SRP20", "SRSF-3", "SRSF3"}
6429	{"SFRS-4", "SFRS4", "SRP75", "SRSF-4", "SRSF4"}
6430	{"SFRS-5", "SFRS5", "SRP40", "SRSF-5", "SRSF5"}
6431	{"B5-2", "B52", "FLJ08061", "MGC5045", "SFRS-6", "SFRS6", "SRP55", "SRSF-6", "SRSF6"}
6432	{"AAG-3", "AAG3", "SFRS-7", "SFRS7", "SRSF-7", "SRSF7"}
6433	{"MGC167082", "SFRS-8", "SFRS8", "SFSWAP"}
6434	{"DKFZP686F18120", "HTRA2-BETA", "SFRS10", "SRFS10", "TRA2B", "TRA2-BETA", "TRAN2B"}
6439	{"PSP-B", "SFTB-3", "SFTB3", "SFTP-3", "SFTP3", "SFTPB", "SMDP-1", "SMDP1", "SP-B"}
6440	{"PSP-C", "SFTP-2", "SFTP2", "SFTPC", "SMDP-2", "SMDP2", "SP-C"}
6441	{"COLEC-7", "COLEC7", "PSP-D", "SFTP-4", "SFTP4", "SFTPD", "SP-D"}
6442	{"50-DAG", "ADHALIN", "ADL", "DAG-2", "DAG2", "DMDA-2", "DMDA2", "LGMD2D", "SCARMD-1", "SCARMD1", "SGCA"}
6443	{"A3B", "LGMD2E", "SGC", "SGCB"}
6444	{"35DAG", "CMD1L", "DAGD", "MGC22567", "SGCD", "SGCDP", "SGD", "SG-DELTA"}
6445	{"DAGA-4", "DAGA4", "DMDA", "DMDA-1", "DMDA1", "LGMD2C", "MAM", "MGC130048", "SCARMD-2", "SCARMD2", "SGCG", "TYPE"}
6446	{"SGK", "SGK-1", "SGK1"}
6447	{"7B2", "P7B-2", "P7B2", "SCG-5", "SCG5", "SGNE-1", "SGNE1", "SGV"}
6448	{"MPS3A", "SFMD", "SGSH"}
6449	{"ALPHASGT", "HSGT", "SGT", "SGTA"}
6450	{"21-GARP"}
6451	{"MGC117402", "SH3BGRL"}
6452	{"3BP-2", "3BP2", "CRBM", "CRPM", "FLJ42079", "FLJ54978", "SH3BP-2", "SH3BP2"}
6453	{"ITSN", "ITSN-1", "ITSN1", "MGC134948", "MGC134949", "SH3D1A", "SH3P17"}
6455	{"CNSA-1", "CNSA1", "EEN", "MGC111371", "SH3D2B", "SH3GL-1", "SH3GL1", "SH3P-8", "SH3P8"}
6456	{"CNSA-2", "CNSA2", "EEN-B1", "FLJ25015", "SH3D2A", "SH3GL-2", "SH3GL2", "SH3P-4", "SH3P4"}
6457	{"CNSA-3", "CNSA3", "EEN-2B-L3", "EEN-B2", "HST19371", "SH3D2C", "SH3GL-3", "SH3GL3", "SH3P13"}
6458	{"CNSA-P1", "SH3GL1P-1", "SH3GL1P1", "SH3GLP-1", "SH3GLP1"}
6459	{"CNSA-P2", "SH3GL1P-2", "SH3GL1P2", "SH3GLP-2", "SH3GLP2"}
6461	{"BA3J10.2", "SHB"}
6462	{"MGC126834", "MGC138391", "SHBG", "TEBG"}
6463	{"SHFD-2", "SHFD2", "SHFM-2", "SHFM2", "SHSF-2", "SHSF2"}
6464	{"FLJ26504", "SHC", "SHC-1", "SHC1", "SHCA"}
6465	{"SHC1P-1", "SHC1P1"}
6466	{"SHC1P-2", "SHC1P2", "SHCL-1", "SHCL1"}
6468	{"FBW-4", "FBW4", "FBWD-4", "FBWD4", "FBXW-4", "FBXW4"}
6469	{"HHG-1", "HHG1", "HPE-3", "HPE3", "MCOPCB-5", "MCOPCB5", "SHH", "SMMCI", "TPTPS"}
6470	{"CSHMT", "MGC15229", "MGC24556", "SHMT-1", "SHMT1"}
6471	{"SHMT1P", "SHMT1P-1", "SHMT1P1"}
6472	{"GLYA", "SHMT-2", "SHMT2"}
6473	{"GCFX", "PHOG", "SHOX", "SHOXY"}
6474	{"OG12", "OG12X", "SHOT", "SHOX-2", "SHOX2"}
6476	{"MGC131621", "MGC131622"}
6477	{"FLJ08065", "SIAH-1", "SIAH1", "SIAH1A"}
6478	{"HSIAH-2", "HSIAH2", "SIAH-2", "SIAH2"}
6480	{"MGC48859", "SIAT-1", "SIAT1", "ST6GAL-1", "ST6GAL1", "ST6GALI", "ST6N"}
6482	{"1", "DKFZP666E036", "DKFZP779K2051", "FLJ36548", "MGC9183", "SIAT4A", "SIATFL", "ST3GAL-1", "ST3GAL1", "ST3GALA", "ST3GALA.1", "ST3GALIA", "ST3O"}
6483	{"SIAT4B", "ST3GAL-2", "ST3GAL2", "ST3GALA.2"}
6484	{"CGS23", "FLJ11867", "FLJ46764", "NANTA-3", "NANTA3", "SAT-3", "SAT3", "SIAT-4", "SIAT4", "SIAT4C", "ST3GAL-4", "ST3GAL4", "ST3GALIV", "STZ"}
6487	{"SIAT-6", "SIAT6", "ST3GAL-3", "ST3GAL3", "ST3GALIII", "ST3N"}
6489	{"GD3S", "SIAT-8", "SIAT8", "SIAT8A", "ST8SIA-1", "ST8SIA1", "ST8SIAI"}
6490	{"D12S53E", "GP100", "ME20", "ME20-M", "ME20M", "PMEL", "PMEL17", "SILV"}
6491	{"DKFZP686O09161", "MCPH-7", "MCPH7", "STIL"}
6492	{"BHLHE14", "SIM-1", "SIM1"}
6493	{"BHLHE15", "HMC13F06", "HMC29C01", "MGC119447", "SIM", "SIM-2", "SIM2"}
6494	{"MGC102688", "MGC17037", "SIPA-1", "SIPA1"}
6495	{"BOS-3", "BOS3", "DFNA23", "SIX-1", "SIX1"}
6496	{"HPE-2", "HPE2", "SIX-3", "SIX3"}
6497	{"SKI", "SKV"}
6498	{"SKIL", "SNOA", "SNOI", "SNON"}
6499	{"170A", "DDX13", "SKI-2", "SKI2", "SKI2W", "SKIV-2", "SKIV2", "SKIV2L"}
6500	{"MGC34403", "OCP-II", "P19A", "SKP-1", "SKP1", "SKP1A"}
6501	{"P19B", "SKP1B", "SKP1P-2", "SKP1P2"}
6502	{"FBL-1", "FBL1", "FBXL-1", "FBXL1", "FLB-1", "FLB1", "MGC1366", "SKP-2", "SKP2"}
6503	{"SLA-1", "SLA1"}
6504	{"CD150", "CDW150", "SLAM", "SLAMF-1", "SLAMF1"}
6505	{"EAAC-1", "EAAC1", "EAAT-3", "EAAT3", "SLC1A-1", "SLC1A1"}
6506	{"EAAT-2", "EAAT2", "GLT-1", "SLC1A-2", "SLC1A2"}
6507	{"EA-6", "EA6", "EAAT-1", "EAAT1", "FLJ25094", "GLAST", "GLAST-1", "GLAST1", "SLC1A-3", "SLC1A3"}
6508	{"AE-3", "AE3", "SLC2C", "SLC4A-3", "SLC4A3"}
6509	{"ASCT-1", "ASCT1", "SATT", "SLC1A-4", "SLC1A4"}
6510	{"ASCT-2", "ASCT2", "ATBO", "FLJ31068", "M7V-1", "M7V1", "M7VS-1", "M7VS1", "R1-6", "R16", "RDRC", "SLC1A-5", "SLC1A5"}
6511	{"EAAT-4", "EAAT4", "MGC33092", "MGC43671", "SLC1A-6", "SLC1A6"}
6512	{"EAAT-5", "EAAT5", "FLJ36602", "SLC1A-7", "SLC1A7"}
6513	{"DYT18", "GLUT", "GLUT-1", "GLUT1", "GLUT1DS", "MGC141895", "MGC141896", "SLC2A-1", "SLC2A1"}
6514	{"GLUT-2", "GLUT2", "SLC2A-2", "SLC2A2"}
6515	{"FLJ90380", "GLUT-3", "GLUT3", "SLC2A-3", "SLC2A3"}
6517	{"GLUT-4", "GLUT4", "SLC2A-4", "SLC2A4"}
6518	{"GLUT-5", "GLUT5", "SLC2A-5", "SLC2A5"}
6519	{"CSNU-1", "CSNU1", "D2H", "FLJ34681", "NBAT", "RBAT", "SLC3A-1", "SLC3A1"}
6520	{"4F2", "4F2HC", "4T2HC", "CD98HC", "MDU-1", "MDU1", "NACAE", "SLC3A-2", "SLC3A2"}
6521	{"AE-1", "AE1", "BND-3", "BND3", "CD233", "DI", "EMPB-3", "EMPB3", "EPB-3", "EPB3", "FR", "MGC116750", "MGC116753", "MGC126619", "MGC126623", "RTA1A", "SLC4A-1", "SLC4A1", "SW", "WD-1", "WD1", "WR"}
6522	{"BND3L", "EPB3L-1", "EPB3L1", "FLJ59028", "HKB-3", "HKB3", "NBND-3", "NBND3", "SLC4A-2", "SLC4A2"}
6523	{"D22S675", "NAGT", "SGLT-1", "SGLT1", "SLC5A-1", "SLC5A1"}
6524	{"SGLT-2", "SGLT2", "SLC5A-2", "SLC5A2"}
6525	{"FLJ35168", "FLJ35365", "FLJ35620", "FLJ38597", "SMTN"}
6526	{"SLC5A-3", "SLC5A3", "SMIT"}
6527	{"DJ90G24.4", "SAAT-1", "SAAT1", "SGLT-3", "SGLT3", "SLC5A-4", "SLC5A4"}
6528	{"NIS", "SLC5A-5", "SLC5A5", "TDH-1", "TDH1"}
6529	{"GABATHG", "GABATR", "GAT-1", "GAT1", "SLC6A-1", "SLC6A1"}
6530	{"SLC6A-2", "SLC6A2"}
6531	{"DAT", "SLC6A-3", "SLC6A3"}
6532	{"5-HTT", "5HTT", "5-HTTLPR", "HSERT", "OCD-1", "OCD1", "SERT", "SERT-1", "SERT1", "SLC6A-4", "SLC6A4"}
6533	{"MGC10619", "MGC131729", "SLC6A-6", "SLC6A6", "TAUT"}
6534	{"PROT", "SLC6A-7", "SLC6A7"}
6535	{"CRTR", "MGC87396", "SLC6A-8", "SLC6A8"}
6536	{"DKFZP547A1118", "SLC6A-9", "SLC6A9"}
6538	{"GAT-3", "GAT3", "GAT-4", "GAT4", "SLC6A11"}
6539	{"BGT-1", "BGT1", "FLJ38727", "SLC6A12"}
6540	{"GAT-2", "SLC6A13"}
6541	{"ATRC-1", "ATRC1", "CAT-1", "ERR", "HCAT-1", "HCAT1", "REC1L", "SLC7A-1", "SLC7A1"}
6542	{"ATRC-2", "ATRC2", "HCAT-2", "HCAT2", "SLC7A-2", "SLC7A2"}
6543	{"NCX-2", "NCX2", "SLC8A-2", "SLC8A2"}
6545	{"CAT-4", "CAT4", "HCAT-3", "HCAT3", "MGC129976", "MGC129977", "SLC7A-4", "SLC7A4"}
6546	{"DKFZP779F0871", "FLJ37694", "FLJ43417", "MGC119581", "NCX-1", "NCX1", "SLC8A-1", "SLC8A1"}
6547	{"NCX-3", "NCX3", "SLC8A-3", "SLC8A3"}
6548	{"APNH", "FLJ42224", "NHE-1", "NHE1", "SLC9A-1", "SLC9A1"}
6549	{"NHE-2", "NHE2", "SLC9A-2", "SLC9A2"}
6550	{"MGC126718", "MGC126720", "NHE-3", "NHE3", "SLC9A-3", "SLC9A3"}
6551	{"NHE3P", "SLC9A3P", "SLC9A3P-1", "SLC9A3P1"}
6553	{"NHE-5", "NHE5", "SLC9A-5", "SLC9A5"}
6554	{"NTCP", "SLC10A-1", "SLC10A1"}
6555	{"ASBT", "IBAT", "ISBT", "NTCP-2", "NTCP2", "PBAM", "SLC10A-2", "SLC10A2"}
6556	{"NRAMP", "NRAMP-1", "NRAMP1", "SLC11A-1", "SLC11A1"}
6557	{"BSC-1", "BSC1", "MGC48843", "NKCC-2", "NKCC2", "SLC12A-1", "SLC12A1"}
6558	{"BSC", "BSC-2", "BSC2", "MGC104233", "NKCC-1", "NKCC1", "SLC12A-2", "SLC12A2"}
6559	{"FLJ96318", "NCCT", "SLC12A-3", "SLC12A3"}
6560	{"FLJ17069", "FLJ40489", "KCC-1", "KCC1", "SLC12A-4", "SLC12A4"}
6561	{"NAS-1", "NAS1", "NASI-1", "SLC13A-1", "SLC13A1"}
6563	{"FLJ33745", "FLJ41687", "HST1341", "HUT11", "JK", "RACH-1", "RACH1", "SLC14A-1", "SLC14A1", "UT-1", "UT1", "UT-B1", "UTE"}
6564	{"HPECT-1", "HPECT1", "HPEPT-1", "HPEPT1", "PEPT-1", "PEPT1", "SLC15A-1", "SLC15A1"}
6565	{"FLJ33407", "PEPT-2", "PEPT2", "SLC15A-2", "SLC15A2"}
6566	{"FLJ36745", "HHF-7", "HHF7", "MGC44475", "SLC16A-1", "SLC16A1"}
6567	{"AHDS", "DXS128", "DXS128E", "MCT 7", "MCT-8", "MCT 8", "MCT8", "MRX22", "SLC16A-2", "SLC16A2", "XPCT"}
6568	{"MGC126794", "MGC126796", "NAPI-1", "NPT-1", "NPT1", "SLC17A-1", "SLC17A1"}
6569	{"FRTS-2", "FRTS2", "NAPI-3", "NPHLOP-1", "NPHLOP1", "NPT-2", "NPT2", "NPTIIA", "SLC11", "SLC34A-1", "SLC34A1"}
6570	{"CGAT", "SLC18A-1", "SLC18A1", "VMAT-1", "VMAT1"}
6571	{"MGC120477", "MGC120478", "MGC26538", "SLC18A-2", "SLC18A2", "SVAT", "SVMT", "VAT-2", "VAT2", "VMAT-2", "VMAT2"}
6572	{"MGC12716", "SLC18A-3", "SLC18A3", "VACHT"}
6573	{"CHMD", "FOLT", "IFC-1", "IFC1", "REFC", "SLC19A-1", "SLC19A1"}
6574	{"DKFZP686J2397", "FLJ41426", "GLVR-1", "GLVR1", "PIT-1", "SLC20A-1", "SLC20A1"}
6575	{"GLVR-2", "GLVR2", "MLVAR", "PIT-2", "SLC20A-2", "SLC20A2"}
6576	{"CTP", "SLC20A-3", "SLC20A3", "SLC25A-1", "SLC25A1"}
6578	{"MATR-1", "MATR1", "OATP2A-1", "OATP2A1", "PGT", "SLC21A-2", "SLC21A2", "SLCO2A-1", "SLCO2A1"}
6579	{"OATP", "OATP1A-2", "OATP1A2", "OATP-A", "SLC21A-3", "SLC21A3", "SLCO1A-2", "SLCO1A2"}
6580	{"HOCT-1", "HOCT1", "OCT1_CDS", "SLC22A-1", "SLC22A1"}
6581	{"EMTH", "SLC22A-3", "SLC22A3"}
6582	{"MGC32628", "SLC22A-2", "SLC22A2"}
6583	{"MGC34546", "MGC40524", "OCTN-1", "OCTN1", "SLC22A-4", "SLC22A4"}
6584	{"CDSP", "FLJ46769", "OCTN-2", "OCTN2", "OCTN2VT", "SLC22A-5", "SLC22A5"}
6585	{"MEGF-4", "MEGF4", "MGC164811", "SLIL-1", "SLIL1", "SLIT-1"}
6586	{"FLJ10764", "MEGF-5", "MEGF5", "SLIL-2", "SLIL2", "SLIT-2", "SLIT2", "SLIT-3"}
6588	{"MGC12301", "MGC125854", "MGC125855", "SLN"}
6590	{"BLPI", "HUSI", "HUSI-I", "SLPI", "WAP-4", "WAP4", "WFDC-4", "WFDC4"}
6591	{"MGC10182", "SLUG", "SLUGH-1", "SLUGH1", "SNAI-2", "SNAI2", "SNAIL-2", "SNAIL2", "WS2D"}
6594	{"DKFZP686D1623", "FLJ41547", "NURF140", "SMARCA-1", "SMARCA1", "SNF2L", "SNF2L-1", "SNF2L1", "SNF2LT", "SWI"}
6595	{"BRM", "FLJ36757", "HBRM", "HSNF2A", "MGC74511", "SMARCA-2", "SMARCA2", "SNF2L-2", "SNF2L2", "SNF2LA", "STH1P"}
6596	{"HIP116", "HIP116A", "HLTF", "HLTF-1", "HLTF1", "RNF80", "SMARCA-3", "SMARCA3", "SNF2L-3", "SNF2L3", "ZBU-1", "ZBU1"}
6597	{"BRG-1", "BRG1", "FLJ39786", "HSNF2B", "RTPS-2", "RTPS2", "SMARCA-4", "SMARCA4", "SNF2-BETA", "SNF2L-4", "SNF2L4"}
6598	{"BAF47", "HSNFS", "INI-1", "INI1", "RDT", "RTPS-1", "RTPS1", "SFH1P", "SMARCB-1", "SMARCB1", "SNF-5", "SNF5", "SNF5L-1", "SNF5L1", "SNR-1", "SNR1"}
6599	{"BAF155", "CRACC-1", "CRACC1", "SMARCC-1", "SMARCC1", "SRG-3", "SRG3", "SWI-3", "SWI3"}
6601	{"BAF170", "CRACC-2", "CRACC2", "DKFZP313D0632", "SMARCC-2", "SMARCC2"}
6602	{"BAF60A", "CRACD-1", "CRACD1", "SMARCD-1", "SMARCD1"}
6603	{"BAF60B", "CRACD-2", "CRACD2", "SMARCD-2", "SMARCD2"}
6604	{"BAF60C", "CRACD-3", "CRACD3", "MGC111010", "SMARCD-3", "SMARCD3"}
6605	{"BAF57", "FLJ35648", "SMARCE-1", "SMARCE1"}
6606	{"SMA", "SMA@", "SMA-1", "SMA1", "SMA-2", "SMA2", "SMNT", "T-BCD541"}
6607	{"C-BCD541", "FLJ76644", "MGC20996", "MGC5208", "SMNC"}
6608	{"FZD11", "SMOH"}
6609	{"ASMASE", "NPD", "SMPD-1", "SMPD1"}
6610	{"ISC-1", "ISC1", "NSMASE", "NSMASE-1", "NSMASE1", "SMPD-2", "SMPD2"}
6611	{"MRSR", "SPMSY", "SPS"}
6612	{"SMT3A", "SMT3B", "SMT3H-1", "SMT3H1", "SUMO-3"}
6613	{"HSMT-3", "HSMT3", "MGC117191", "SMT3A", "SMT3B", "SMT3H-2", "SMT3H2", "SUMO-2", "SUMO2"}
6614	{"CD169", "DJ1009E24.1", "DKFZP667F058", "FLJ00051", "FLJ00055", "FLJ00073", "FLJ00411", "SIGLEC-1", "SIGLEC1"}
6615	{"DJ710H13.1", "SLUGH-2", "SLUGH2", "SNA", "SNAH", "SNAI-1", "SNAI1", "SNAIL", "SNAIL-1", "SNAIL1"}
6616	{"BA416N4.2", "DJ1068F16.2", "FLJ23079", "RIC-4", "RIC4", "SEC-9", "SEC9", "SNAP", "SNAP-25", "SNAP25"}
6617	{"PTFGAMMA", "SNAP43", "SNAPC-1", "SNAPC1"}
6618	{"PTFDELTA", "SNAP45", "SNAPC-2", "SNAPC2"}
6619	{"MGC132011", "MGC33124", "PTFBETA", "SNAP50", "SNAPC-3", "SNAPC3"}
6620	{"SNCB"}
6621	{"FLJ13451", "PTFALPHA", "SNAP190", "SNAPC-4", "SNAPC4"}
6622	{"MGC110988", "NACP", "PARK-1", "PARK1", "SNCA"}
6623	{"BCSG-1", "BCSG1", "SNCG"}
6624	{"FLJ38511", "FLJ43305", "FSCN-1", "FSCN1", "HSN", "SNL"}
6625	{"RNPU1Z", "RPU-1", "RPU1", "SNP-1", "SNP1", "SNRNP70", "SNRP70", "U1-70K", "U170K", "U1AP", "U1RNP"}
6626	{"MUD-1", "MUD1", "SNRPA", "U1-A", "U1A"}
6627	{"LEA-1", "LEA1", "SNRPA-1", "SNRPA1"}
6628	{"COD", "SM-B/B'", "SMB/B'", "SMB/SMB'", "SNRNP-B", "SNRPB"}
6629	{"MGC24807", "MGC45309", "MSL-1", "MSL1", "SNRPB-2", "SNRPB2"}
6631	{"U1C", "YHC-1", "YHC1"}
6632	{"HST2456", "SM-D1", "SMD-1", "SMD1", "SNRPD"}
6633	{"SM-D2", "SMD-2", "SMD2", "SNRPD-2", "SNRPD2"}
6634	{"SM-D3", "SMD-3", "SMD3", "SNRPD-3", "SNRPD3"}
6635	{"B-RAF", "SM-E", "SME", "SNRPE"}
6636	{"SM-F", "SNRPF"}
6637	{"MGC117317", "SM-G", "SNRPG"}
6638	{"DKFZP686C0927", "DKFZP686M12165", "DKFZP761I1912", "DKFZP762N022", "FLJ33569", "FLJ36996", "FLJ39265", "HCERN-3", "HCERN3", "MGC29886", "RT-LI", "SM-D", "SM-N", "SNRNP-N", "SNRPN", "SNURF-SNRPN"}
6640	{"DJ1187J4.5", "LQT12", "SNTA-1", "SNTA1", "TACIP-1", "TACIP1"}
6641	{"59-DAP", "BSYN-2", "BSYN2", "DAPA1B", "FLJ22442", "MGC111389", "SNT2B-1", "SNT2B1", "SNTB-1", "SNTB1", "TIP-43"}
6642	{"HST17379", "MGC8664", "SNX-1", "SNX1", "VPS-5", "VPS5"}
6643	{"MGC5204", "SNX-2", "SNX2", "TRG-9"}
6644	{"SRIL", "SRIP-1", "SRIP1"}
6645	{"D16S2531E", "EST25263", "SNT2B-2", "SNT2B2", "SNT-3", "SNT3", "SNTB-2", "SNTB2", "SNTL"}
6646	{"ACACT", "SOAT-1", "SOAT1", "STAT"}
6647	{"ALS-1", "ALS1", "HOMODIMER", "HSOD-1", "HSOD1", "IPOA", "SOD", "SOD-1", "SOD1"}
6648	{"MNSOD", "MVCD-6", "MVCD6", "SOD-2", "SOD2"}
6649	{"EC-SOD", "MGC20077", "SOD-3", "SOD3"}
6650	{"CAPN15", "MGC131491", "SOLH"}
6651	{"BASS-1", "BASS1", "C21ORF50", "DBP-5", "FLJ21099", "FLJ33914", "KIAA1019", "NREBP", "SON", "SON-3", "SON3"}
6652	{"SORD", "SORD-1", "SORD1"}
6653	{"C11ORF32", "FLJ21930", "FLJ39258", "GP250", "LR11", "SORL-1", "SORL1", "SORLA", "SORLA-1"}
6654	{"GGF-1", "GGF1", "GINGF", "NS-4", "NS4", "SOS-1", "SOS1"}
6655	{"FLJ25596", "SOS-2", "SOS2"}
6656	{"SOX-1", "SOX1"}
6657	{"ANOP-3", "ANOP3", "MCOPS-3", "MCOPS3", "MGC2413", "SOX-2", "SOX2"}
6658	{"GHDX", "MRGH", "PHPX", "SOX-3", "SOX3", "SOXB"}
6659	{"EVI16", "SOX-4", "SOX4"}
6660	{"L-SOX5", "MGC35153", "SOX-5", "SOX5"}
6661	{"SOX29", "SOX5P"}
6662	{"CMD-1", "CMD1", "SOX-9", "SOX9"}
6663	{"DOM", "MGC15649", "PCWH", "SOX10", "WS2E", "WS-4", "WS4", "WS4C"}
6664	{"SOX11"}
6665	{"SOX15", "SOX20", "SOX26", "SOX27"}
6666	{"SOX12", "SOX22"}
6668	{"SP-2", "SP2"}
6670	{"DKFZP686O1631", "SPR-2", "SPR2", "SP3"}
6671	{"HF1B", "MGC130008", "MGC130009", "SP-4", "SP4", "SPR-1"}
6672	{"DKFZP686E07254", "FLJ00340", "FLJ34579", "LYSP100B", "SP100"}
6674	{"FLJ32920", "HSD-3.8", "SP75", "SPAG-1", "SPAG1", "TPIS"}
6675	{"AGX", "AGX-1", "AGX1", "AGX-2", "AGX2", "SPAG-2", "SPAG2", "UAP-1", "UAP1"}
6676	{"CT127", "SPAG-4", "SPAG4", "SUN-4", "SUN4"}
6677	{"HYA-1", "HYA1", "HYAL-5", "HYAL5", "MGC26532", "PH-20", "PH20", "SPAG15", "SPAM-1", "SPAM1"}
6678	{"SPARC"}
6682	{"SPG3B"}
6683	{"ADPSP", "KIAA1083", "SPAST", "SPG-4", "SPG4"}
6685	{"SPG5B"}
6687	{"CMAR", "FLJ37308", "MGC126331", "MGC126332", "PGN", "SPG5C", "SPG-7", "SPG7"}
6688	{"PU.1", "SFPI-1", "SFPI1", "SPI-1", "SPI1", "SPI-A"}
6689	{"SPI-B", "SPIB"}
6690	{"PCTT", "PSTI", "SPINK-1", "SPINK1", "SPINK-3", "SPINK3", "TATI"}
6691	{"HUSI-II", "SPINK-2", "SPINK2"}
6692	{"HAI-1", "HAI1", "MANSC-2", "MANSC2", "SPINT-1", "SPINT1"}
6693	{"CD43", "GPL115", "LSN"}
6694	{"SPP-24", "SPP24"}
6695	{"FLJ37170", "SPOCK", "SPOCK-1", "SPOCK1", "TESTICAN", "TIC-1", "TIC1"}
6696	{"BSPI", "ETA-1", "MGC110940", "OPN"}
6697	{"SDR38C-1", "SDR38C1"}
6698	{"SPRR1A"}
6699	{"CORNIFIN", "GADD33", "MGC61901", "SPRR-1", "SPRR1", "SPRR1B"}
6700	{"SPRR2A"}
6701	{"SPRR2B"}
6702	{"SPRR2C"}
6703	{"SPRR2D"}
6704	{"SPRR2E"}
6705	{"SPRR2F"}
6706	{"SPRR2G"}
6707	{"SPRR-3", "SPRR3"}
6708	{"EL-2", "EL2", "HS-3", "HS3", "SPH-3", "SPH3", "SPTA", "SPTA-1", "SPTA1"}
6709	{"EIEE-5", "EIEE5", "FLJ17738", "FLJ44613", "NEAS", "SPTA-2", "SPTA2", "SPTAN-1", "SPTAN1"}
6710	{"EL-3", "EL3", "HS-2", "HS2", "HSPTB-1", "HSPTB1", "SPTB"}
6711	{"BETASPII", "ELF", "SPTB-2", "SPTB2", "SPTBN-1", "SPTBN1"}
6712	{"GTRAP41", "SCA-5", "SCA5", "SPTBN-2", "SPTBN2"}
6713	{"FLJ30795", "SQLE"}
6714	{"ASV", "C-SRC", "P60-SRC", "SRC"}
6715	{"S5AR 1", "SRD5A-1", "SRD5A1"}
6716	{"MGC138457", "SRD5A-2", "SRD5A2"}
6717	{"CP22", "FLJ26259", "SCN", "SRI"}
6718	{"3O5BRED", "AKR1D-1", "AKR1D1", "CBAS-2", "CBAS2", "SRD5B-1", "SRD5B1"}
6719	{"DKFZP686G24110", "SRD5A1P-1", "SRD5A1P1", "SRD5AP-1", "SRD5AP1"}
6720	{"BHLHD-1", "BHLHD1", "SREBF-1", "SREBF1", "SREBP-1", "SREBP1", "SREBP-1C"}
6721	{"BHLHD-2", "BHLHD2", "SREBF-2", "SREBF2", "SREBP-2", "SREBP2"}
6722	{"MCM-1", "MCM1", "SRF"}
6723	{"SPDSY", "SRML-1", "SRML1"}
6725	{"C20ORF148", "DJ697K14.1", "SRMS"}
6726	{"MGC110981", "SRP-9", "SRP9"}
6727	{"MGC14326", "SRP14"}
6728	{"SRP19"}
6729	{"SRP54"}
6730	{"SRP68"}
6731	{"SRP72"}
6732	{"SFRSK-1", "SFRSK1", "SRPK-1", "SRPK1"}
6733	{"FLJ36101", "SFRSK-2", "SFRSK2", "SRPK-2", "SRPK2"}
6734	{"MGC17355", "MGC3650", "MGC9571", "SRALPHA", "SRPR"}
6736	{"SRXX-1", "SRXX1", "SRXY-1", "SRXY1", "SRY", "TDF", "TDY"}
6737	{"RNF81", "RO52", "SSA-1", "SSA1", "TRIM21"}
6738	{"RO60", "RORNP", "SSA-2", "SSA2", "TROVE-2", "TROVE2"}
6739	{"GLV", "SSAV-1", "SSAV1"}
6741	{"LA", "LARP-3", "LARP3", "SSB"}
6742	{"MT-SSB", "MTSSB", "SSBP", "SSBP-1", "SSBP1"}
6744	{"DKFZP313O1039", "DKFZP779G0129", "FLJ45996", "KIAA1927", "KRAP", "SPAG13", "SSFA-2", "SSFA2"}
6745	{"DKFZP781N23103", "FLJ14232", "FLJ22100", "FLJ23034", "FLJ78242", "FLJ93042", "SSR-1", "SSR1", "TRAPA"}
6746	{"DKFZP686F19123", "SSR-2", "SSR2", "TLAP", "TRAPB", "TRAP-BETA"}
6747	{"SSR-3", "SSR3", "TRAPG"}
6748	{"SSR-4", "SSR4", "TRAPD"}
6749	{"FACT", "FACT80", "SSRP-1", "SSRP1", "T160"}
6750	{"SMST", "SST"}
6751	{"SRIF-2", "SSTR-1", "SSTR1"}
6752	{"SSTR-2", "SSTR2"}
6753	{"SSTR-3", "SSTR3"}
6754	{"SSTR-4", "SSTR4"}
6755	{"SS-5-R", "SSTR-5", "SSTR5"}
6756	{"CT5.1", "MGC150425", "MGC5162", "SSRC", "SSX-1", "SSX1"}
6757	{"CT5.2A", "HD21", "HOM-MEL-40", "MGC119055", "MGC15364", "MGC3884", "SSX"}
6758	{"MGC9494", "SSX-5", "SSX5"}
6759	{"MGC119056", "MGC12411"}
6760	{"MGC116875", "SS18", "SSXT"}
6762	{"CCTS", "TSHL"}
6764	{"DENND2B", "HTS-1", "HTS1", "MGC33090", "P126", "ST-5", "ST5"}
6765	{"OVC", "OVCS", "ST-8", "ST8"}
6767	{"AAG-2", "AAG2", "FAM10A-1", "FAM10A1", "FLJ27260", "HSPABP", "HSPABP-1", "HSPABP1", "MGC129952", "P4-8", "P48", "PRO0786", "SNC-6", "SNC6", "ST13"}
6768	{"MT-SP1", "MTSP-1", "MTSP1", "PRSS14", "SNC19", "ST14", "TADG15", "TMPRSS14"}
6769	{"FLJ32331", "STAC", "STAC-1", "STAC1"}
6770	{"STARD-1", "STARD1"}
6771	{"STARD1P-1", "STARD1P1", "STARP-1", "STARP1"}
6772	{"CANDF-7", "CANDF7", "DKFZP686B04100", "STAT-1", "STAT1", "STAT91"}
6773	{"MGC59816", "P113", "STAT113", "STAT-2", "STAT2"}
6774	{"APRF", "FLJ20882", "HIES", "MGC16063", "STAT-3", "STAT3"}
6775	{"STAT-4", "STAT4"}
6776	{"STAT5A"}
6777	{"STAT5B"}
6778	{"D12S1644", "IL-4-STAT", "STAT-6", "STAT6", "STAT6B", "STAT6C"}
6779	{"STATH", "STR"}
6780	{"FLJ25010", "STAU", "STAU-1", "STAU1"}
6781	{"STC", "STC-1", "STC1"}
6782	{"HSPA13", "STCH"}
6783	{"EST-1", "MGC34459", "ST1E-1", "ST1E1", "STE", "SULT1E-1", "SULT1E1"}
6785	{"ADMD", "CT118", "ELOVL-4", "ELOVL4", "FLJ17667", "FLJ92876", "STGD-2", "STGD2", "STGD-3", "STGD3"}
6786	{"D11S4896E", "GOK", "STIM-1", "STIM1", "STIM1L"}
6787	{"MGC33171", "NEK-4", "NEK4", "PP12301"}
6788	{"FLJ90748", "KRS-1", "KRS1", "MST-2", "MST2"}
6789	{"DKFZP686A2068", "KRS-2", "KRS2", "STK-4", "STK4", "YSK-3", "YSK3"}
6790	{"AIK", "ARK-1", "ARK1", "AURA", "AURKA", "AURORA-2", "AURORA2", "BTAK", "MGC34538", "PPP1R47", "STK15", "STK-6", "STK6", "STK-7", "STK7"}
6791	{"AURAPS-1", "AURAPS1", "AURKAPS-1", "AURKAPS1", "STK6P"}
6792	{"CDKL-5", "CDKL5", "EIEE-2", "EIEE2", "STK-9", "STK9"}
6793	{"LOK", "PRO2729", "STK10"}
6794	{"HLKB-1", "HLKB1", "LKB-1", "LKB1", "PJS", "STK11"}
6795	{"AIE-2", "AIE2", "AIK-3", "AIK3", "ARK-3", "ARK3", "AURC", "AURKC", "AURORA-C", "STK13"}
6799	{"HAST-4", "HAST4", "MGC142287", "MGC142289", "ST1A-2", "ST1A2", "STP-2", "STP2", "SULT1A-2", "SULT1A2", "TSPST-2", "TSPST2"}
6801	{"MGC125642", "STRN"}
6803	{"STSP", "STSP-1", "STSP1", "STS-Y"}
6804	{"HPC-1", "P35-1", "STX-1", "STX1", "STX1A", "SYN1A"}
6809	{"FLJ30906", "STX-3", "STX3", "STX3A"}
6810	{"P35-2", "STX-4", "STX4", "STX4A"}
6811	{"SED-5", "SED5", "STX-5", "STX5", "STX5A"}
6812	{"FLJ37475", "MUNC18-1", "NSEC-1", "NSEC1", "P6-7", "P67", "RBSEC-1", "RBSEC1", "STXBP-1", "STXBP1", "UNC18"}
6813	{"HUNC18B", "MUNC18-2", "PP10122", "STXBP-2", "STXBP2", "UNC18-2", "UNC18B"}
6814	{"MUNC18-3", "MUNC18C", "STXBP-3", "STXBP3", "UNC-18C"}
6815	{"FLJ42934", "STYX"}
6817	{"HAST1/HAST2", "MGC131921", "MGC5163", "ST1A-1", "ST1A1", "ST1A-3", "ST1A3", "STP-1", "STP1", "SULT1A-1", "SULT1A1", "TSPST-1", "TSPST1"}
6818	{"HAST", "ST1A-5", "ST1A5", "STM", "SULT1A-3", "SULT1A3"}
6819	{"HUMSULTC2", "ST1C-1", "ST1C1", "ST1C-2", "ST1C2", "SULT1C-1", "SULT1C1"}
6820	{"SULT2B-1", "SULT2B1"}
6821	{"SUOX"}
6822	{"DHEAS", "DHEA-ST", "HSTA", "ST2A-1", "ST2A1", "ST2A-3", "ST2A3", "SULT2A-1", "SULT2A1"}
6824	{"ETF1P-1", "ETF1P1", "HCGVII", "SUP45L-2", "SUP45L2"}
6825	{"ETF1P-2", "ETF1P2", "SUP45L-3", "SUP45L3"}
6827	{"SPT-4", "SPT4", "SPT4H", "SUPT4H", "SUPT4H-1", "SUPT4H1"}
6829	{"FLJ34157", "SPT-5", "SPT5", "SPT5H", "SUPT5H", "TAT-CT1"}
6830	{"EMB-5", "KIAA0162", "MGC87943", "SPT-6", "SPT6", "SPT6H", "SUPT6H"}
6832	{"SUPV3L-1", "SUPV3L1", "SUV-3", "SUV3"}
6833	{"ABC36", "ABCC-8", "ABCC8", "HHF-1", "HHF1", "HRINS", "SUR", "SUR-1", "SUR1", "SUR1DELTA2", "TNDM-2", "TNDM2"}
6834	{"SURF-1", "SURF1"}
6835	{"SURF-2", "SURF2"}
6836	{"ERV29", "FLJ22993", "MGC102753", "SURF-4", "SURF4"}
6837	{"MED22", "MGC48682", "SURF-5", "SURF5"}
6838	{"FLJ30322", "RRP14", "SURF-6", "SURF6"}
6839	{"KMT1A", "MG44", "SUV39H", "SUV39H-1", "SUV39H1"}
6840	{"DKFZP686A17191", "SVIL"}
6843	{"DKFZP686H12131", "SYB-1", "SYB1", "VAMP-1", "VAMP1"}
6844	{"FLJ11460", "SYB-2", "SYB2", "VAMP-2", "VAMP2"}
6845	{"FLJ53045", "FLJ53762", "FLJ54296", "SYBL-1", "SYBL1", "TI-VAMP", "TIVAMP", "VAMP-7", "VAMP7"}
6846	{"SCM-1B", "SCM1B", "SCYC-2", "SCYC2", "XCL-2", "XCL2"}
6847	{"CT-8", "CT8", "HOM-TES-14", "MGC104417", "SYCP-1", "SYCP1"}
6850	{"DKFZP313N1010", "FLJ25043", "FLJ37489", "SYK"}
6852	{"SYM-2", "SYM2"}
6853	{"SYN-1", "SYN1", "SYN1A", "SYN1B", "SYNI"}
6854	{"SYN-2", "SYN2", "SYNII", "SYNIIA", "SYNIIB"}
6855	{"MRXSYP", "SYP"}
6856	{"H-SP1", "SYPL", "SYPL-1", "SYPL1"}
6857	{"DKFZP781D2042", "SVP65", "SYT-1", "SYT1"}
6860	{"HST1192", "KIAA1342", "SYT-4", "SYT4"}
6861	{"SYT-5", "SYT5"}
6862	{"MGC104817", "TFT"}
6863	{"HS.2563", "NK-2", "NK2", "NKNA", "NPK", "TAC-1", "TAC1", "TAC-2", "TAC2"}
6865	{"NK2R", "NKNAR", "SKR", "TAC2R", "TACR-2", "TACR2"}
6866	{"NKB", "NKNB", "PRO1155", "TAC-3", "TAC3", "ZNEUROK-1", "ZNEUROK1"}
6867	{"DKFZP686K18126", "FLJ42304", "GA55", "KIAA1103", "TACC-1", "TACC1"}
6868	{"ADAM17", "CD156B", "CSVP", "MGC71942", "TACE"}
6869	{"NK1R", "TAC1R", "TACR-1", "TACR1"}
6870	{"MGC148060", "MGC148061", "NK-3R", "NK3R", "TAC3RL", "TACR-3", "TACR3"}
6871	{"ADA2A", "FLJ12705", "HADA-2", "HADA2", "TADA2A", "TADA2L"}
6872	{"BA2R", "CCG-1", "CCG1", "CCGS", "DYT-3", "DYT3", "DYT3/TAF1", "N-TAF1", "P250", "TAF-1", "TAF1", "TAFII250", "XDP"}
6873	{"CIF150", "TAF-2", "TAF2", "TAF2B", "TAFII150"}
6874	{"FLJ41943", "TAF2C", "TAF2C-1", "TAF2C1", "TAF-4", "TAF4", "TAF4A", "TAFII130", "TAFII135"}
6876	{"DKFZP686B01212", "DKFZP686P11128", "SM22", "TAGLN", "TAGLN-1", "TAGLN1", "WS3-10"}
6877	{"TAF2D", "TAF-5", "TAF5", "TAFII100"}
6878	{"DKFZP781E21155", "MGC:8964", "TAF2E", "TAF-6", "TAF6", "TAF(II)70", "TAFII-70", "TAFII70", "TAF(II)80", "TAFII-80", "TAFII80", "TAFII85"}
6879	{"TAF2F", "TAF-7", "TAF7", "TAFII55"}
6880	{"CGI-137", "CIP", "HCINAP", "MGC:1603", "MGC1603", "MGC:3647", "MGC3647", "MGC:5067", "MGC5067", "TAF2G", "TAF-9", "TAF9", "TAFII31", "TAFII32", "TAFIID32"}
6881	{"TAF10", "TAF2H", "TAFII30"}
6882	{"MGC:15243", "TAF11", "TAF2I", "TAFII28"}
6883	{"TAF12", "TAF2J", "TAFII20"}
6884	{"MGC22425", "TAF13", "TAF2K", "TAF(II)18", "TAFII-18", "TAFII18"}
6885	{"MAP3K-7", "MAP3K7", "MEKK-7", "MEKK7", "TGF1A"}
6886	{"BHLHA17", "TAL-1", "TAL1", "TCL-5", "TCL5"}
6887	{"TAL-2", "TAL2"}
6888	{"TALDO-1", "TALDO1", "TALDOR", "TALH"}
6889	{"TALDO", "TALDO1P-1", "TALDO1P1", "TALDOP-1", "TALDOP1"}
6890	{"ABC17", "ABCB-2", "ABCB2", "D6S114E", "FLJ26666", "FLJ41500", "PSF-1", "RING-4", "RING4", "TAP1*0102N", "TAP1N"}
6891	{"ABC18", "ABCB-3", "ABCB3", "APT-2", "APT2", "D6S217E", "RING11"}
6892	{"NGS17", "TAPA", "TAPBP", "TPN", "TPSN"}
6893	{"APVR", "TAPVR", "TAPVR-1", "TAPVR1"}
6894	{"FLJ30482", "TARBP-1", "TARBP1", "TRM-3", "TRM3", "TRP-185", "TRP185"}
6895	{"LOQS", "TARBP-2", "TARBP2", "TRBP-1", "TRBP1", "TRBP-2", "TRBP2"}
6896	{"TARBP2P"}
6897	{"MGC9344", "TARS", "THRRS"}
6899	{"CAFS", "CTHM", "TBX-1", "TBX1", "TBX1C", "TGA", "VCFS"}
6900	{"AXT", "CNTN-2", "CNTN2", "DKFZP781D102", "FLJ37193", "FLJ42746", "MGC157722", "TAG-1", "TAX", "TAX-1", "TAX1"}
6901	{"BTHS", "CMD3A", "EFE", "EFE-2", "EFE2", "FLJ27390", "G4.5", "LVNCX", "TAZ-1", "TAZ1"}
6902	{"TBCA"}
6903	{"TBCC"}
6904	{"KIAA0988", "TBCD"}
6905	{"HRD", "KCS", "KCS-1", "KCS1", "PAC-2", "PAC2", "TBCE"}
6906	{"FLJ17820", "SERPINA-7", "SERPINA7", "TBG"}
6907	{"EBI", "SMAP55", "TBL1X"}
6908	{"GTF2D", "GTF2D-1", "GTF2D1", "HDL-4", "HDL4", "MGC117320", "MGC126054", "MGC126055", "SCA17", "TBP", "TFIID"}
6909	{"FLJ10169", "TBX-2", "TBX2"}
6910	{"HOS", "TBX-5", "TBX5"}
6911	{"TBX-6", "TBX6"}
6913	{"TBX14", "TBX15"}
6914	{"TBXA1R"}
6915	{"BDPLT13", "TBXA2R", "TXA2-R"}
6916	{"BDPLT14", "CYP-5", "CYP5", "CYP5A-1", "CYP5A1", "FLJ52771", "GHOSAL", "TBXAS-1", "TBXAS1", "TXAS", "TXS"}
6917	{"GTF2S", "SII", "TCEA", "TCEA-1", "TCEA1", "TF2S"}
6918	{"GTF2SP", "TCEA1P", "TCEA1P-1", "TCEA1P1"}
6919	{"TCEA-2", "TCEA2"}
6920	{"TCEA-3", "TCEA3", "TFIIS.H"}
6921	{"ELOC", "TCEB-1", "TCEB1"}
6922	{"SKP1P-1", "SKP1P1", "TCEB1P", "TCEB1P-1", "TCEB1P1"}
6923	{"ELOB", "TCEB-2", "TCEB2"}
6924	{"ELOA", "FLJ38760", "FLJ42849", "SIII P110", "TCEB-3", "TCEB3", "TCEB3A"}
6925	{"BHLHB19", "E2-2", "ITF-2", "ITF2", "MGC149723", "MGC149724", "PTHS", "SEF-2", "SEF2", "SEF2-1", "SEF2-1A", "SEF2-1B"}
6926	{"TBX-3", "TBX3", "TBX3-ISO", "UMS", "XHL"}
6927	{"HNF-1", "HNF1", "HNF-1A", "HNF1A", "LFB-1", "LFB1",
"MODY-3", "MODY3", "TCF-1", "TCF1","HNF1ALPHA"}
6928	{"HNF1B", "HNF1BETA", "HNF-2", "HNF2", "HPC11", "LF-B3", "LFB-3", "LFB3", "MODY-5", "MODY5", "TCF-2", "TCF2", "VHNF-1", "VHNF1"}
6929	{"BHLHB21", "E2A", "E4-7", "E47", "ITF-1", "ITF1", "MGC129647", "MGC129648", "VDIR"}
6932	{"FLJ36364", "MGC47735", "TCF-7", "TCF7"}
6934	{"TCF7L-2", "TCF7L2"}
6935	{"AREB-6", "AREB6", "BZP", "DELTAEF-1", "DELTAEF1", "FECD-6", "FECD6", "MGC133261", "NIL2A", "PPCD-3", "PPCD3", "TCF-8", "TCF8", "ZEB-1", "ZEB1", "ZFHEP", "ZFHX1A"}
6936	{"C2ORF-3", "C2ORF3", "DNABF", "GCF", "TCF-9", "TCF9"}
6938	{"BHLHB20", "HEB", "HST17266", "HTF-4", "HTF4", "TCF12"}
6939	{"BHLHA40", "EC-2", "EC2", "PARAXIS", "TCF15"}
6940	{"EZNF", "HKL-1", "HKL1", "KID-1", "KID1", "TCF17", "ZNF354A"}
6941	{"SC1-1", "TCF19"}
6942	{"AR-1", "AR1", "KIAA0292", "SPBP", "TCF20"}
6943	{"BHLHA23", "TCF21"}
6944	{"SWC-2", "SWC2", "TCFL-1", "TCFL1", "VPS72", "YL-1", "YL1"}
6945	{"BHLHD13", "MAD-7", "MAD7", "MLX", "MXD-7", "MXD7", "TCFL-4", "TCFL4"}
6946	{"TCL-4", "TCL4"}
6947	{"TCN-1", "TCN1"}
6948	{"D22S676", "D22S750", "TC-2", "TC II", "TCII", "TCN-2", "TCN2"}
6949	{"MFD-1", "MFD1", "TCOF-1", "TCOF1", "TREACLE"}
6950	{"CCT-1", "CCT1", "CCTA", "CCT-ALPHA", "TCP-1", "TCP1", "TCP-1-ALPHA"}
6952	{"CCT1-2P", "TCP1L-2", "TCP1L2", "TCP1P-2", "TCP1P2"}
6953	{"MGC34049", "TCP10", "TCP10A"}
6954	{"MGC111103", "TCP11"}
6955	{"FLJ22602", "MGC117436", "MGC22624", "MGC23964", "MGC71411", "TRA", "TRA@"}
6956	{"TCRAV6S-1", "TCRAV6S1", "TRAV-6", "TRAV6"}
6957	{"TCRB", "TRB", "TRB@"}
6958	{"TCRBV29S2", "TCRBV4O", "TCRBV4S2O", "TRBV29/OR9-2", "TRBV29OR9-2"}
6959	{"TCRBV10O", "TCRBV10S2O", "TCRBV21S2", "TRBV21OR9-2"}
6960	{"TCRBV11O", "TCRBV11S2O", "TCRBV25S2", "TRBV25OR9-2"}
6961	{"TCRBV15O", "TCRBV15S2O", "TCRBV24S2", "TRBV24OR9-2"}
6962	{"TCRBV20S2", "TCRBV2O", "TCRBV2S2O", "TRBV20OR9-2"}
6964	{"FLJ52034", "FLJ52576", "FLJ53668", "FLJ54555", "FLJ55265", "FLJ56790", "TCRDV-1", "TCRDV1", "TRD@"}
6965	{"TRG", "TRG@"}
6967	{"TRGC-2", "TRGC2", "TRGC2(2X)", "TRGC2(3X)"}
6968	{"TCRGJ-1", "TCRGJ1", "TRGJ-1", "TRGJ1"}
6969	{"TCRGJ-2", "TCRGJ2", "TRGJ-2", "TRGJ2"}
6970	{"TCRGJP", "TRGJP"}
6971	{"TCRGJP-1", "TCRGJP1", "TRGJP-1", "TRGJP1"}
6972	{"TCRGJP-2", "TCRGJP2", "TRGJP-2", "TRGJP2"}
6973	{"TCRGV-1", "TCRGV1", "TRGV-1", "TRGV1", "V1S1P"}
6974	{"MGC42817", "TCRGV-2", "TCRGV2", "TRGV-2", "TRGV2", "VIS-2", "VIS2"}
6975	{"MGC142057", "MGC142059", "TECTB"}
6976	{"TCRGV-3", "TCRGV3", "TRGV-3", "TRGV3", "V1S-3", "V1S3"}
6977	{"TCRGV-4", "TCRGV4", "TRGV-4", "TRGV4", "V1S-4", "V1S4"}
6978	{"TCRGV-5", "TCRGV5", "TRGV-5", "TRGV5", "V1S-5", "V1S5"}
6979	{"TRGV5P"}
6980	{"TCRGV-6", "TCRGV6", "TRGV-6", "TRGV6", "V1S6P"}
6981	{"TCRGV-7", "TCRGV7", "TRGV-7", "TRGV7", "V1S7P"}
6982	{"TCRGV-8", "TCRGV8", "TRGV-8", "TRGV8", "V1S-8", "V1S8"}
6983	{"MGC47828", "TCRGV-9", "TCRGV9", "TRGV-9", "TRGV9", "V2"}
6984	{"TCRGV10", "TRGV10", "V3P"}
6985	{"TCRGV11", "TRGV11", "V4P"}
6986	{"TCRGVA", "TRGVA", "V5P"}
6987	{"TCRGVB", "TRGVB", "V6P"}
6988	{"TCTA"}
6990	{"DYNLT-3", "DYNLT3", "TCTE1L", "TCTEX1L"}
6991	{"MGC142199", "TCTE-3", "TCTE3", "TCTEX1D-3", "TCTEX1D3"}
6992	{"HCG-V", "HCGV", "IPP-3", "IPP3", "MGC125741", "MGC125742", "MGC125743", "PPP1R11", "TCTE-5", "TCTE5", "TCTEX-5", "TCTEX5"}
6993	{"CW-1", "DYNLT-1", "DYNLT1", "MGC111571", "TCTEL-1", "TCTEL1", "TCTEX-1"}
6994	{"TDD"}
6996	{"TDG"}
6997	{"CRGF"}
6998	{"CR-3", "CRIPTO-3", "CRIPTO3", "TDGF1P-3", "TDGF1P3", "TDGF-3", "TDGF3"}
6999	{"TDO-2", "TDO2", "TRPO"}
7001	{"MGC4104", "NKEFB", "PRDX-2", "PRDX2", "PRXII", "TDPX-1", "TDPX1", "TSA"}
7003	{"AA", "FLJ17970", "NTEF-1", "TCF-13", "TCF13", "TEAD-1", "TEAD1", "TEF-1"}
7004	{"EFTR-2", "HRTEF-1B", "MGC9014", "RTEF-1", "RTEF1", "TCF13L-1", "TCF13L1", "TEAD-4", "TEAD4", "TEF-3", "TEFR-1"}
7005	{"DTEF-1", "ETFR-1", "TEAD-3", "TEAD3", "TEAD-5", "TEAD5", "TEF-5", "TEF5"}
7006	{"MGC126760", "MGC126762", "PSCTK-4", "PSCTK4"}
7007	{"DFNA12", "DFNA-8", "DFNA8", "DFNB21", "TECTA"}
7008	{"KIAA1655", "TEF"}
7009	{"BAXI-1", "BAXI1", "BI-1", "TEGT", "TMBIM-6", "TMBIM6"}
7010	{"CD202B", "TEK", "TIE-2", "TIE2", "VMCM", "VMCM-1", "VMCM1"}
7011	{"P240", "TLP-1", "TLP1", "TROVE-1", "TROVE1", "VAULT-2", "VAULT2"}
7012	{"HTR", "SCARNA19", "TERC", "TRC-3", "TRC3"}
7013	{"FLJ41416", "HTRF1-AS", "PIN-2", "PIN2", "TERF-1", "TERF1", "TRBF-1", "TRBF1", "TRF-1", "TRF1", "T-TRF1"}
7014	{"TERF-2", "TERF2", "TRBF-2", "TRBF2"}
7015	{"DKCA-2", "DKCA2", "DKCB-4", "DKCB4", "EST-2", "EST2",
"HEST-2", "HEST2", "HTRT", "TERT", "TRT","HTERT"}
7016	{"TESK-1", "TESK1"}
7018	{"DKFZP781D0156", "PRO1557", "PRO2086", "TFQTL-1", "TFQTL1", "TRANSFERRIN"}
7019	{"MTTF-1", "MTTF1", "MTTFA", "TCF-6", "TCF6", "TCF6L-2", "TCF6L2", "TFAM"}
7020	{"AP-2", "AP-2ALPHA", "AP2TF", "BOFS", "FLJ51761", "TFAP-2", "TFAP2", "TFAP2A"}
7021	{"AP-2B", "AP2-B", "MGC21381", "TFAP2B"}
7022	{"AP2-GAMMA", "HAP-2G", "TFAP2C", "TFAP2G"}
7023	{"AP-4", "BHLHC41", "TFAP-4", "TFAP4"}
7024	{"LBP1C", "LSF", "LSF1D", "TFCP-2", "TFCP2", "TFCP2C"}
7025	{"COUP-TFI", "EAR-3", "EAR3", "ERBAL-3", "ERBAL3", "SVP44", "TCFCOUP-1", "TCFCOUP1", "TFCOUP-1", "TFCOUP1"}
7026	{"COUPTFB", "COUPTFII", "MGC117452", "NF-E3", "SVP40", "TFCOUP-2", "TFCOUP2"}
7027	{"DP-1", "DRTF-1", "DRTF1", "TFDP-1", "TFDP1"}
7029	{"DKFZP313O196", "FLJ39131", "TFDP-2", "TFDP2"}
7030	{"BHLHE33", "RCCX-1", "RCCX1", "TFE-3", "TFE3", "TFEA"}
7031	{"BCEI", "D21S21", "HP1.A", "PNR-2", "PS-2", "PS2", "TFF-1", "TFF1"}
7032	{"SML-1", "SML1", "SP", "TFF-2", "TFF2"}
7033	{"ITF", "P1B", "TFF-3", "TFF3"}
7035	{"EPI", "LACI", "TFPI", "TFPI-1", "TFPI1"}
7036	{"HFE-3", "HFE3", "MGC126368", "TFR-2", "TFR2", "TFRC-2", "TFRC2"}
7037	{"CD71", "TFR", "TFR-1", "TFR1", "TFRC", "TRFR"}
7038	{"TG", "TGN"}
7039	{"TFGA", "TGFA"}
7040	{"DPD-1", "DPD1", "TGFB", "TGFB-1", "TGFB1", "TGFBETA"}
7041	{"ARA55", "HIC-5", "HIC5", "TGFB1I-1", "TGFB1I1", "TSC-5"}
7042	{"MGC116892", "TGFB-2", "TGFB2", "TGF-BETA2"}
7043	{"ARVD", "FLJ16571", "TGFB-3", "TGFB3", "TGF-BETA3"}
7044	{"EBAF", "LEFTA", "LEFTY-2", "LEFTY2", "LEFTYA", "MGC46222", "TGFB-4", "TGFB4"}
7045	{"BIGH-3", "BIGH3", "CDB-1", "CDB1", "CDG-2", "CDG2", "CDGG-1", "CDGG1", "CSD-1", "CSD1", "CSD-2", "CSD2", "CSD-3", "CSD3", "EBMD", "LCD-1", "LCD1", "TGFBI"}
7046	{"AAT-5", "AAT5", "ALK-5", "ALK5", "LDS1A", "LDS2A", "SKR-4", "SKR4", "TGFBR-1", "TGFBR1", "TGFR-1"}
7047	{"FLJ26776", "HTGP", "TGM-4", "TGM4", "TGP"}
7048	{"AAT-3", "AAT3", "FAA-3", "FAA3", "LDS1B", "LDS2B", "MFS-2", "MFS2", "RIIC", "TAAD-2", "TAAD2", "TGFBETA-RII", "TGFBR-2", "TGFBR2", "TGFR-2"}
7049	{"BETAGLYCAN", "BGCAN", "TGFBR-3", "TGFBR3"}
7050	{"HPE-4", "HPE4", "MGC39747", "MGC5066", "TGIF-1", "TGIF1"}
7051	{"ICR-2", "ICR2", "KTG", "LI", "LI-1", "LI1", "TGASE", "TGK", "TGM-1", "TGM1"}
7052	{"G-ALPHA-H", "GNAH", "TG-2", "TG2", "TGC", "TGM-2", "TGM2"}
7053	{"MGC126249", "MGC126250", "TGE", "TGM-3", "TGM3"}
7054	{"DYT5B", "TH", "TYH"}
7055	{"TAS"}
7056	{"AHUS-6", "AHUS6", "BDCA-3", "BDCA3", "CD141", "THBD", "THRM"}
7057	{"THBS", "THBS-1", "THBS1", "TSP", "TSP-1"}
7058	{"THBS-2", "THBS2", "TSP-2", "TSP2"}
7059	{"MGC119564", "MGC119565", "THBS-3", "THBS3", "TSP-3", "TSP3"}
7060	{"THBS-4", "THBS4", "TSP-4", "TSP4"}
7062	{"MGC157889", "MGC157890", "TCHH", "THH", "THL", "TRHY"}
7064	{"EP24.15", "MEPD_HUMAN", "MP78", "THOP-1", "THOP1"}
7066	{"MGC163194", "MGDF", "MKCSF", "ML", "MPLLG", "THPO"}
7067	{"AR-7", "AR7", "C-ERBA-1", "EAR-7", "EAR7", "ERBA", "ERBA-1", "ERBA1", "ERB-T-1", "MGC000261", "MGC43240", "NR1A-1", "NR1A1", "THRA", "THRA-2", "THRA2"}
7068	{"ERBA-2", "ERBA2", "ERBA-BETA", "MGC126109", "MGC126110", "NR1A-2", "NR1A2", "PRTH", "THR-1", "THR1", "THRB", "THRB-1", "THRB1", "THRB-2", "THRB2"}
7069	{"LPGP", "LPGP-1", "LPGP1", "MGC21659", "SPOT14", "THRSP"}
7070	{"CD90", "FLJ33325", "THY-1", "THY1"}
7071	{"EGRA", "KLF10", "TIEG", "TIEG-1", "TIEG1"}
7072	{"TIA-1", "TIA1"}
7073	{"MGC33401", "TCBP", "TIAL-1", "TIAL1", "TIAR"}
7074	{"FLJ36302", "TIAM-1", "TIAM1"}
7075	{"JTK14", "TIE", "TIE-1", "TIE1"}
7076	{"CLGI", "EPA", "FLJ90373", "TIMP", "TIMP-1", "TIMP1"}
7077	{"CSC-21K", "TIMP-2", "TIMP2"}
7078	{"HSMRK222", "K222", "K222TA-2", "K222TA2", "TIMP-3", "TIMP3"}
7079	{"TIMP-4", "TIMP4"}
7080	{"BHC", "NK-2", "NKX2-1", "NKX2.1", "NKX2A", "TITF-1", "TITF1"}
7082	{"DKFZP686M05161", "MGC133289", "TJP-1", "TJP1", "ZO-1"}
7083	{"TK-1", "TK1"}
7084	{"MTDPS-2", "MTDPS2"}
7085	{"TKC", "TKCR"}
7086	{"FLJ34765", "TK", "TKT-1", "TKT1"}
7087	{"ICAM-5", "ICAM5", "TLCN"}
7088	{"GRG-1", "GRG1", "TLE-1", "TLE1"}
7089	{"ESG-2", "ESG2", "FLJ41188", "GRG-2", "GRG2", "TLE-2", "TLE2"}
7090	{"ESG-3", "ESG3", "FLJ39460", "GRG-3", "GRG3", "HST18976", "KIAA1547", "TLE-3", "TLE3"}
7091	{"BCE-1", "BCE1", "ESG-4", "ESG4", "E(SPI)", "GRG-4", "GRG4", "TLE-4", "TLE4"}
7092	{"ASD-6", "ASD6", "TLL-1", "TLL1"}
7093	{"KIAA0932", "MGC133312", "MGC133313", "TLL-2", "TLL2"}
7094	{"KIAA1027", "TLN-1", "TLN1"}
7095	{"DTRP-1", "DTRP1", "FLJ32803", "HTP-1", "HTP1", "SEC62", "TLOC-1", "TLOC1", "TP-1"}
7096	{"CD281", "DKFZP547I0610", "DKFZP564I0682", "KIAA0012", "MGC104956", "MGC126311", "MGC126312", "RSC786", "TIL", "TIL. LPRS5", "TLR-1", "TLR1"}
7097	{"CD282", "TIL-4", "TIL4", "TLR-2", "TLR2"}
7098	{"CD283", "TLR-3", "TLR3"}
7099	{"ARMD10", "CD284", "HTOLL", "TLR-4", "TLR4", "TOLL"}
7100	{"MGC126430", "MGC126431", "TIL-3", "TIL3", "TLR-5", "TLR5"}
7101	{"NR2E-1", "NR2E1", "XTLL"}
7102	{"CCG-B7", "CD231", "DXS1692E", "MRX58", "MXS-1", "MXS1", "TALLA-1", "TM4SF-2", "TM4SF2", "TM4SF2B", "TSPAN-7", "TSPAN7"}
7103	{"CO-029", "TM4SF-3", "TM4SF3", "TSPAN-8", "TSPAN8"}
7104	{"FLJ31015", "IL-TMP", "ILTMP", "TM4SF-4", "TM4SF4"}
7105	{"T245", "TM4SF-6", "TM4SF6", "TSPAN-6", "TSPAN6"}
7106	{"NAG-2", "NAG2", "TETRASPAN", "TM4SF-7", "TM4SF7", "TSPAN-4", "TSPAN4"}
7107	{"GPR137B", "TM7SF-1", "TM7SF1"}
7108	{"DHCR14A", "NET47", "TM7SF-2", "TM7SF2"}
7109	{"EHOC-1", "EHOC1", "FLJ54223", "FLJ54817", "FLJ55683", "MGC126777", "TMEM-1", "TMEM1", "TRAPPC10", "TRS130", "TRS30"}
7110	{"ARA160", "TMF", "TMF-1", "TMF1"}
7111	{"D9S57E", "ETMOD", "TMOD", "TMOD-1", "TMOD1"}
7112	{"CMD1T", "LEMD-4", "LEMD4", "MGC61508", "PRO0868", "TMPO"}
7113	{"FLJ41954", "PP9284", "PRSS10", "TMPRSS-2", "TMPRSS2"}
7114	{"PTMB-4", "PTMB4", "TB4X", "TMSB-4", "TMSB4", "TMSB4X"}
7115	{"TMSB4XP-1", "TMSB4XP1", "TMSL-1", "TMSL1"}
7116	{"MGC125884", "MGC125885", "TMSB4XP-2", "TMSB4XP2", "TMSL-2", "TMSL2"}
7117	{"TMSL-3", "TMSL3"}
7118	{"TMSL-4", "TMSL4"}
7119	{"TMSL-5", "TMSL5"}
7120	{"TMSB4L", "TMSL-6", "TMSL6"}
7121	{"TMSL-7", "TMSL7"}
7122	{"AWAL", "CLDN-5", "CLDN5", "CPETRL-1", "CPETRL1", "TMVCF"}
7123	{"CLEC3B", "DKFZP686H17246", "TNA"}
7124	{"DIF", "TNF", "TNFA", "TNF-ALPHA", "TNFALPHA", "TNFSF-2", "TNFSF2"}
7125	{"TNNC-2", "TNNC2"}
7126	{"EDP-1", "EDP1", "HBACURD-2", "HBACURD2", "MGC2317", "TNFAIP-1", "TNFAIP1"}
7127	{"B9-4", "B94", "EXOC3L-3", "EXOC3L3", "TNFAIP-2", "TNFAIP2"}
7128	{"MGC104522", "MGC138687", "MGC138688", "OTUD7C", "TNFA1P-2", "TNFA1P2", "TNFAIP-3", "TNFAIP3"}
7130	{"TNFAIP-6", "TNFAIP6", "TSG-6", "TSG6"}
7132	{"CD120A", "FPF", "MGC19588", "P55-R", "TNFAR", "TNF-R", "TNFR-1", "TNFR1", "TNF-R55", "TNFR55", "TNFR60", "TNF-R-I", "TNFRSF1A"}
7133	{"CD120B", "P75TNFR", "TBPII", "TNFBR", "TNFR1B", "TNFR-2", "TNFR2", "TNF-R75", "TNFR80", "TNF-R-II", "TNFRSF1B"}
7134	{"CMD1Z", "CMH13", "TNNC"}
7135	{"DKFZP451O223", "SSTNI", "TNN-1", "TNN1", "TNNI-1", "TNNI1"}
7136	{"AMCD2B", "FSSV", "FSTNI", "TNNI-2", "TNNI2"}
7137	{"CMD1FF", "CMH-7", "CMH7", "CTNI", "MGC116817", "RCM-1", "RCM1", "TNNI-3", "TNNI3"}
7138	{"ANM", "FLJ98147", "MGC104241", "STNT", "TNNT-1", "TNNT1", "TNTS"}
7139	{"CMH-2", "CMH2", "CTNT", "LVNC-6", "LVNC6", "MGC3889", "RCM-3", "RCM3", "TNNT-2", "TNNT2", "TNTC"}
7140	{"DKFZP779M2348", "TNNT-3", "TNNT3", "TNTF"}
7141	{"TNP-1", "TNP1"}
7142	{"MGC116783", "MGC116785", "TNP-2", "TNP2"}
7143	{"MGC149328", "TN-R", "TNR"}
7144	{"TNR-1", "TNR1"}
7145	{"DKFZP586K0617", "MGC88584", "MST091", "MST122", "MST127", "MSTP122", "MSTP127", "MXRA-6", "MXRA6", "TNS", "TNS-1", "TNS1"}
7146	{"D6S103E", "TNXA", "XA"}
7148	{"TENX", "TN-X", "TNXB", "TNXB-1", "TNXB1", "TNXB-2", "TNXB2","TNXBS", "XB", "XBS", "XB-S"}
7149	{"TOC", "TOCG"}
7150	{"TOP-1", "TOP1", "TOPI"}
7151	{"TOP1P-1", "TOP1P1"}
7152	{"TOP1P-2", "TOP1P2"}
7153	{"TOP-2", "TOP2", "TOP2A", "TP2A"}
7154	{"TRAN", "TRNAA-1", "TRNAA1"}
7155	{"TOP2B", "TOP2BETA", "TOPIIB"}
7156	{"TOP-3", "TOP3", "TOP3A"}
7157	{"FLJ92943", "LFS-1", "LFS1", "P5-3", "P53", "TP53", "TRP53"}
7158	{"53BP1", "FLJ41424", "MGC138366", "P202", "TP53BP-1", "TP53BP1"}
7159	{"53BP2", "ASPP-2", "ASPP2", "P53BP-2", "P53BP2", "PPP1R13A", "TP53BP-2", "TP53BP2"}
7161	{"P7-3", "P73", "TP73"}
7162	{"5T4", "5T4AG", "M6P-1", "M6P1", "TPBG"}
7163	{"D5-2", "D52", "HD52", "N8L", "PRLZ", "TPD52"}
7164	{"D5-3", "D53", "HD53", "MGC8556", "TPD52L-1", "TPD52L1"}
7165	{"D5-4", "D54", "DKFZP686A1765"}
7166	{"MGC119994", "TPH-1", "TPH1", "TPRH", "TRPH"}
7167	{"MGC88108", "TPI", "TPI-1", "TPI1"}
7168	{"C15ORF13", "CMD1Y", "CMH-3", "CMH3", "HTM-ALPHA", "TPM-1", "TPM1"}
7169	{"AMCD-1", "AMCD1", "NEM-4", "NEM4", "TMSB", "TPM-2", "TPM2"}
7170	{"FLJ41118", "HSCP30", "MGC14582", "MGC3261", "MGC72094", "OK/SW-CL.5", "TM-3", "TM3", "TM30", "TM30NM", "TM-5", "TPM-3", "TPM3", "TPMSK-3", "TPMSK3"}
7171	{"TPM-4", "TPM4"}
7172	{"TPMT"}
7173	{"MSA", "TDH2A", "TPX"}
7174	{"FLJ40359", "TPP-2", "TPP2"}
7175	{"TPR"}
7177	{"MGC104064", "TPS-1", "TPS1", "TPSAB-1", "TPSAB1", "TPSB-1", "TPSB1"}
7178	{"FLJ27337", "HRF", "P0-2", "P02", "TCTP", "TPT-1", "TPT1"}
7179	{"CT44", "TPTE"}
7180	{"CRISP-2", "CRISP2", "CT36", "GAPDL-5", "GAPDL5", "MGC111136"}
7181	{"NR2C-1", "NR2C1"}
7182	{"HTAK-1", "HTAK1", "NR2C-2", "NR2C2", "TR2R-1", "TR2R1", "TR-4", "TR4"}
7183	{"TRC", "TRNAC-1", "TRNAC1"}
7184	{"GP96", "GRP94", "HSP90B-1", "HSP90B1"}
7185	{"EBI-6", "EBI6", "MGC:10353", "TRAF-1", "TRAF1"}
7186	{"MGC:45012", "TRAP-3", "TRAP3"}
7187	{"CAP-1", "CD40BP", "CRAF-1", "CRAF1", "TRAF-3", "TRAF3"}
7188	{"MGC:39780", "RNF84", "TRAF-5", "TRAF5"}
7189	{"MGC:3310", "RNF85", "TRAF-6", "TRAF6"}
7190	{"GRP94B", "GRP94P-1", "GRP94P1", "HSGRP94B", "HSP", "HSP90B2P", "HSPCP-2", "HSPCP2", "TRA1P-1", "TRA1P1"}
7192	{"TRNAD-1", "TRNAD1"}
7193	{"TRNAE-1", "TRNAE1"}
7195	{"TRG-1", "TRG1", "TRNAG-1", "TRNAG1"}
7196	{"TRG-2", "TRG2", "TRNAG-2", "TRNAG2"}
7197	{"TRG-3", "TRG3", "TRNAG-3", "TRNAG3"}
7198	{"TRG-5", "TRG5", "TRGL-1", "TRGL1", "TRNAG-5", "TRNAG5"}
7200	{"MGC125964", "MGC125965", "TRH"}
7201	{"MGC141920", "TRH-R", "TRHR"}
7202	{"TRI", "TRNAI-1", "TRNAI1"}
7203	{"CCT-3", "CCT3", "CCTG", "CCT-GAMMA", "PIG48", "TCP-1-GAMMA", "TRIC-5", "TRIC5"}
7204	{"ARHGEF23", "FLJ42780", "TGAT", "TRIO"}
7205	{"MGC10556", "MGC10558", "MGC29959", "MGC3837", "MGC4423", "OIP-1", "OIP1", "TRIP-6", "TRIP6", "TRIP6I-2", "TRIP6I2", "ZRP-1"}
7206	{"TRNAK-1", "TRNAK1"}
7207	{"TRL-1", "TRL1", "TRNAL-1", "TRNAL1"}
7208	{"TRL-2", "TRL2", "TRNAL-2", "TRNAL2"}
7209	{"TRLP-1", "TRLP1", "TRNAL47P"}
7210	{"RNTMI-1", "RNTMI1", "RNTMT-1", "RNTMT1", "TRM-2", "TRM2", "TRMI-2", "TRMI2", "TRNAM-1", "TRNAM1"}
7211	{"TRMEP-1", "TRMEP1"}
7212	{"RNTMI", "TRMI-1", "TRMI1", "TRNAM-2", "TRNAM2", "TRNAMI-1", "TRNAMI1"}
7214	{"RNN", "TRN-1", "TRN1", "TRNAN-1", "TRNAN1"}
7216	{"KIAA1114", "MAGE-D3", "MAGED-3", "MAGED3", "TRO"}
7217	{"TRNAP-1", "TRNAP1"}
7218	{"TRNAP-2", "TRNAP2"}
7219	{"TRNAP-3", "TRNAP3"}
7220	{"HTRP-1", "MGC133334", "MGC133335", "TRPC-1", "TRPC1"}
7221	{"TRPC-2", "TRPC2"}
7222	{"TRPC-3", "TRPC3"}
7223	{"HTRP-4", "HTRP4", "MGC119570", "MGC119571", "MGC119572", "MGC119573", "TRP-4", "TRP4", "TRPC-4", "TRPC4"}
7224	{"TRP-5", "TRP5", "TRPC-5", "TRPC5"}
7225	{"FLJ11098", "FLJ14863", "FSGS-2", "FSGS2", "TRP-6", "TRP6", "TRPC-6", "TRPC6"}
7226	{"EREG-1", "EREG1", "KNP-3", "KNP3", "LTRPC-2", "LTRPC2", "MGC133383", "NUDT9H", "NUDT9L-1", "NUDT9L1"}
7227	{"GC79", "MGC134928", "TRPS-1", "TRPS1"}
7228	{"TRNAQ-1", "TRNAQ1", "TRQ-1", "TRQ1"}
7229	{"TRNAQ-2", "TRNAQ2", "TRQ-2", "TRQ2"}
7230	{"TRNAR-1", "TRNAR1", "TRR-1", "TRR1"}
7231	{"TRNAR-2", "TRNAR2", "TRR-2", "TRR2"}
7232	{"TRNAR-3", "TRNAR3", "TRR-3", "TRR3"}
7233	{"TRNAR-4", "TRNAR4", "TRR-4", "TRR4"}
7234	{"TRNA(SEC)", "TRNAU-1", "TRNAU1", "TRSP"}
7235	{"TRNAU-2", "TRNAU2", "TRSP-2", "TRSP2", "TRSPP-1", "TRSPP1"}
7236	{"TRNAT-1", "TRNAT1", "TRT-1", "TRT1"}
7237	{"TRNAT-2", "TRNAT2", "TRT-2", "TRT2"}
7238	{"TRNAT-3", "TRNAT3", "TRT-3", "TRT3"}
7239	{"TRNAV-1", "TRNAV1", "TRV", "TRV-1", "TRV1"}
7240	{"TRNAV-2", "TRNAV2", "TRV-2", "TRV2"}
7241	{"TRNAV-3", "TRNAV3", "TRV-3", "TRV3"}
7246	{"TRNAW-1", "TRNAW1", "TRW"}
7247	{"BCLF-1", "RCHF-1", "RCHF1", "REHF-1", "TBRBP", "TRSLN", "TSN"}
7248	{"KIAA0243", "MGC86987", "TSC-1", "TSC1"}
7249	{"FLJ43106", "TSC-2", "TSC2", "TSC-4", "TSC4"}
7251	{"TSG10", "TSG101", "VPS23"}
7252	{"TSHB", "TSH-BETA"}
7253	{"CHNG-1", "CHNG1", "HTSHR-I", "LGR-3", "LGR3", "MGC75129", "TSHR"}
7254	{"TSHRL-1", "TSHRL1"}
7255	{"TSHRL-2", "TSHRL2"}
7256	{"TSHRL-3", "TSHRL3"}
7257	{"TRAX", "TSNAX"}
7258	{"CT78", "DYS14", "PJA923", "TSPY", "TSPY-1", "TSPY1"}
7259	{"TSPYL", "TSPYL-1", "TSPYL1"}
7260	{"TSSC-1", "TSSC1"}
7261	{"TSSC-2", "TSSC2"}
7262	{"BRW1C", "BWR1C", "HLDA-2", "HLDA2", "IPL", "PHLDA-2", "PHLDA2", "TSSC-3", "TSSC3"}
7263	{"MGC19578", "TST"}
7264	{"P35B", "SDR4E-1", "SDR4E1", "TSTA-3", "TSTA3"}
7265	{"FLJ46404", "TPR-1", "TPR1", "TTC-1", "TTC1"}
7266	{"DJ11", "DJC-7", "DJC7", "DNAJC-7", "DNAJC7", "TPR-2", "TPR2", "TTC-2", "TTC2"}
7267	{"DCRR-1", "DCRR1", "DKFZP686M0150", "RNF105", "TPRDIII", "TTC-3", "TTC3"}
7268	{"FLJ41930", "MGC5097", "TTC-4", "TTC4"}
7270	{"TTF-I"}
7271	{"TTIM-1", "TTIM1"}
7272	{"CT96", "ESK", "FLJ38280", "MPS1L-1", "MPS1L1", "PYT", "TTK"}
7273	{"CMD1G", "CMH-9", "CMH9", "CMPD-4", "CMPD4", "DKFZP451N061", "EOMFC", "FLJ26020", "FLJ26409", "FLJ32040", "FLJ34413", "FLJ39564", "FLJ43066", "HMERF", "LGMD2J", "MYLK-5", "MYLK5", "TMD", "TTN"}
7274	{"ALPHATTP", "AVED", "TTPA"}
7275	{"RD-5", "RD5", "TUB"}
7276	{"CTS", "CTS-1", "CTS1", "HST2651", "PALB", "TBPA", "TTR"}
7277	{"FLJ30169", "TUBA-1", "TUBA1", "TUBA4A"}
7278	{"BA408E5.3", "TUBA-2", "TUBA2"}
7280	{"DJ40E16.7", "TUBB2A"}
7283	{"TUBG", "TUBG-1", "TUBG1", "TUBGCP-1", "TUBGCP1"}
7284	{"COXPD-4", "COXPD4", "EFTU", "EF-TUMT", "P4-3", "P43", "TUFM"}
7286	{"TUFT-1", "TUFT1"}
7287	{"LCA15", "RP14", "TUBL-1", "TUBL1", "TULP-1", "TULP1"}
7288	{"CT65", "TUBL-2", "TUBL2", "TULP-2", "TULP2"}
7289	{"MGC45295", "TUBL-3", "TUBL3", "TULP-3", "TULP3"}
7290	{"DGCR-1", "DGCR1", "HIRA", "TUP-1", "TUP1", "TUPLE-1", "TUPLE1"}
7291	{"BHLHA38", "BPES-2", "BPES2", "BPES-3", "BPES3", "SCS", "TWIST", "TWIST-1", "TWIST1"}
7292	{"CD134L", "CD252", "GP34", "OX-40L", "OX4OL", "TNFSF-4", "TNFSF4", "TXGP-1", "TXGP1"}
7293	{"ACT35", "CD134", "OX40", "TNFRSF-4", "TNFRSF4", "TXGP1L"}
7294	{"BTKL", "MGC22473", "PSCTK-5", "PSCTK5", "PTK-4", "PTK4", "RLK", "TKL", "TXK"}
7295	{"DKFZP686B1993", "MGC61975", "TRDX", "TXN"}
7296	{"GRIM-12", "MGC9145", "TRXR-1", "TRXR1", "TXNR", "TXNRD-1", "TXNRD1"}
7297	{"JTK-1", "JTK1", "TYK-2", "TYK2"}
7298	{"HST422", "MGC88736", "TYMS"}
7299	{"CMM-8", "CMM8", "OCA1A", "OCAIA", "SHEP-3", "SHEP3", "TYR"}
7300	{"TYRL"}
7301	{"BYK", "DTK", "FLJ16467", "RSE", "SKY", "TIF", "TYRO-3", "TYRO3"}
7302	{"TYRO3P"}
7303	{"HRZ", "TYS"}
7305	{"DAP12", "KARAP", "PLOSL", "TYROBP"}
7306	{"B-PROTEIN", "CATB", "GP75", "TRP", "TYRP", "TYRP-1", "TYRP1"}
7307	{"DKFZP313J1712", "FP793", "RNU2AF-1", "RNU2AF1", "U2AF-1", "U2AF1", "U2AF35", "U2AFBP"}
7310	{"FLJ94140", "MGC142159", "U2AF1L-1", "U2AF1L1", "U2AF1P", "U2AF1-RS1", "U2AF1RS-1", "U2AF1RS1", "U2AFBPL", "ZRSR-1", "ZRSR1"}
7311	{"CEP52", "HUBCEP52", "L4-0", "L40", "MGC126879", "MGC126881", "MGC57125", "RPL40"}
7312	{"RPL40_1_796", "UBA52P-1", "UBA52P1"}
7313	{"RPL40_4_1339", "UBA52P-2", "UBA52P2"}
7314	{"FLJ25987", "MGC8385", "UBB"}
7315	{"UBBP-1", "UBBP1"}
7316	{"HMG20"}
7317	{"A1S-9", "A1S9", "A1S9T", "A1ST", "AMCX-1", "AMCX1", "GXP-1", "GXP1", "MGC4781", "POC20", "SMAX-2", "SMAX2", "UBA-1", "UBA1", "UBA1A", "UBE-1", "UBE1", "UBE1X"}
7318	{"D8", "MGC12713", "UBA1B", "UBA-7", "UBA7", "UBE1L", "UBE-2", "UBE2"}
7319	{"HHR6A", "MRXS30", "MRXSN", "RAD6A", "UBE2A"}
7320	{"E2-17KDA", "HHR6B", "HR6B", "RAD6B", "UBE2B"}
7321	{"E2(17)KB1", "SFT", "UBCH-5", "UBCH5", "UBCH5A", "UBE2D-1", "UBE2D1"}
7322	{"E2(17)KB2", "PUBC-1", "PUBC1", "UBCH5B", "UBE2D-2", "UBE2D2"}
7323	{"E2(17)KB3", "MGC43926", "MGC5416", "UBCH5C", "UBE2D-3", "UBE2D3"}
7324	{"UBCH-6", "UBCH6", "UBE2E-1", "UBE2E1"}
7325	{"FLJ25157", "UBE2E-2", "UBE2E2"}
7326	{"E217K", "UBE2G", "UBE2G-1", "UBE2G1"}
7327	{"UBE2G-2", "UBE2G2"}
7328	{"E2-20K", "UBC-8", "UBC8", "UBCH", "UBCH-2", "UBCH2", "UBE2H"}
7329	{"C358B7.1", "UBC-9", "UBC9", "UBE2I"}
7332	{"E2-F1", "UBCH-7", "UBCH7", "UBCM-4", "UBCM4", "UBE2L-3", "UBE2L3"}
7333	{"UBE2L-4", "UBE2L4"}
7334	{"MGC131857", "MGC8489", "UBC13", "UBCH-BEN", "UBE2N"}
7335	{"CROC-1", "CROC1", "UBE2V", "UBE2V-1", "UBE2V1", "UEV-1", "UEV1", "UEV1A"}
7336	{"DDVIT-1", "DDVIT1", "EDAF-1", "EDPF-1", "EDPF1", "MMS-2", "MMS2", "UBE2V-2", "UBE2V2", "UEV-2", "UEV2"}
7337	{"E6-AP", "EPVE6AP", "FLJ26981", "HPVE6A", "UBE3A"}
7338	{"UBE3AP-1", "UBE3AP1"}
7339	{"UBE3AP-2", "UBE3AP2"}
7341	{"DAP-1", "DAP1", "GMP-1", "GMP1", "OFC10", "PIC-1", "PIC1", "SMT-3", "SMT3", "SMT3C", "SMT3H-3", "SMT3H3", "SUMO-1", "SUMO1", "UBL-1", "UBL1"}
7342	{"DKFZP686L1745", "LBP-1A", "LBP1A", "LBP-1B", "LBP1B", "UBP-1", "UBP1"}
7343	{"NOR-90", "UBF", "UBF-1", "UBF1", "UBTF"}
7344	{"UCHH-2", "UCHH2"}
7345	{"PARK-5", "PARK5", "PGP 9.5", "PGP9.5", "PGP95", "UCH-L1", "UCHL-1", "UCHL1"}
7347	{"UCH-L3", "UCHL-3", "UCHL3"}
7348	{"TSPAN20", "UPIB", "UPK-1", "UPK1", "UPK1B"}
7349	{"MGC129974", "MGC129975", "UCN", "UI", "UROC"}
7350	{"SLC25A-7", "SLC25A7", "UCP", "UCP-1", "UCP1"}
7351	{"SLC25A-8", "SLC25A8", "UCP-2", "UCP2", "UCPH"}
7352	{"SLC25A-9", "SLC25A9", "UCP-3", "UCP3"}
7353	{"UFD-1", "UFD1", "UFD1L"}
7355	{"SLC35A-2", "SLC35A2", "UGALT", "UGTL"}
7356	{"CC10", "CC16", "CCPBP", "CCSP", "SCGB1A-1", "SCGB1A1", "UGB", "UP-1", "UP1"}
7357	{"UGCG"}
7358	{"UDPGDH", "UDP-GLCDH", "UGDH"}
7359	{"UGP-1", "UGP1", "UGPP-1", "UGPP1"}
7360	{"PHC379", "UDPG", "UDPGP-2", "UDPGP2", "UGP-2", "UGP2", "UGPP-2", "UGPP2"}
7361	{"UGT1A@"}
7363	{"HLUG25", "UDPGT2B-4", "UDPGT2B4", "UDPGTH-1", "UDPGTH1", "UGT2B-4", "UGT2B4"}
7364	{"UDPGT2B-7", "UDPGT2B7", "UDPGT 2B9", "UDPGTH-2", "UDPGTH2", "UGT2B-7", "UGT2B7", "UGT2B-9", "UGT2B9"}
7365	{"MGC142209", "UDPGT2B10", "UGT2B10"}
7366	{"HLUG-4", "HLUG4", "UDPGT2B15", "UDPGT 2B8", "UDPGTH-3", "UDPGTH3", "UGT2B15", "UGT2B-8", "UGT2B8"}
7367	{"UDPGT2B17", "UGT2B17"}
7368	{"CGT", "UGT-4", "UGT4", "UGT-8", "UGT8"}
7369	{"ADMCKD-2", "ADMCKD2", "HNFJ", "HNFJ-1", "HNFJ1", "MCKD-2", "MCKD2", "THGP", "THP", "UMOD"}
7371	{"DKFZP686M04245", "TSA903", "UCK-2", "UCK2", "UK"}
7372	{"OPRT", "UMPS"}
7373	{"COL14A-1", "COL14A1", "UND"}
7374	{"DGU", "DKFZP781L1143", "HIGM-4", "HIGM4", "UDG", "UNG", "UNG-1", "UNG1", "UNG15"}
7375	{"MGC149848", "MGC149849", "UNP", "UNPH", "USP-4", "USP4"}
7376	{"LXR-B", "LXRB", "NER", "NER-I", "NR1H-2", "NR1H2", "RIP15"}
7378	{"UDRPASE", "UP", "UPASE", "UPP-1", "UPP1"}
7379	{"MGC138598", "UPII", "UPK-2", "UPK2"}
7380	{"MGC119178", "UP3A", "UPIII", "UPIIIA", "UPK-3", "UPK3", "UPK3A"}
7381	{"FLJ92016", "FLJ97033", "QCR-7", "QCR7", "UQBC", "UQBP", "UQCR-6", "UQCR6", "UQCRB", "UQPC"}
7384	{"D3S3191", "QCR-1", "QCR1", "UQCR-1", "UQCR1", "UQCRC-1", "UQCRC1"}
7385	{"QCR-2", "QCR2", "UQCR-2", "UQCR2", "UQCRC-2", "UQCRC2"}
7386	{"RISP", "UQCR-5", "UQCR5", "UQCRFS-1", "UQCRFS1"}
7388	{"MGC111572", "QCR-6", "QCR6", "UQCR-8", "UQCR8", "UQCRH"}
7389	{"PCT", "UPD", "UROD"}
7390	{"UROIIIS", "UROS"}
7391	{"BHLHB11", "FCHL", "FCHL-1", "FCHL1", "HYPLIP-1", "HYPLIP1", "MLTF", "MLTFI", "UEF", "USF-1", "USF1"}
7392	{"BHLHB12", "FIP", "USF-2", "USF2"}
7393	{"USH-1", "USH1", "USH1A"}
7396	{"USH1E"}
7398	{"USP-1", "USP1"}
7399	{"DJ1111A8.1", "RP39", "US-2", "US2", "USH-2", "USH2", "USH2A"}
7401	{"RP61", "USH-3", "USH3", "USH3A"}
7402	{"DMDL", "FLJ23678", "UTRN"}
7403	{"BA386N14.2", "DKFZP686A03225", "KDM6A", "MGC141941", "UTX"}
7404	{"DKFZP686L12190", "UTY", "UTY-1", "UTY1"}
7405	{"DHTX", "UVRAG", "VPS38"}
7407	{"G7A", "VARS", "VARS-1", "VARS1"}
7408	{"VASP"}
7409	{"VAV", "VAV-1", "VAV1"}
7410	{"VAV-2", "VAV2"}
7411	{"PFD-3", "PFD3", "PFDN-3", "PFDN3", "VBP-1", "VBP1"}
7412	{"CD106", "DKFZP779G2333", "INCAM-100", "MGC99561", "VCAM-1", "VCAM1"}
7414	{"CMD1W", "CMH15", "MVCL", "VCL"}
7415	{"ALS14", "IBMPFD", "MGC131997", "MGC148092", "MGC8560", "VCP"}
7416	{"MGC111064", "PORIN", "VDAC-1", "VDAC1"}
7417	{"VDAC-2", "VDAC2"}
7418	{"VDAC1P-4", "VDAC1P4", "VDAC-4", "VDAC4", "VDAC4P"}
7419	{"HD-VDAC3", "VDAC-3"}
7420	{"DIPI", "VDI"}
7421	{"NR1I-1", "NR1I1","VDR"}
7422	{"MGC70609", "MVCD-1", "MVCD1", "VEGF", "VEGFA", "VPF"}
7423	{"VEGFB", "VEGFL", "VRF"}
7424	{"FLT4-L", "VEGFC"}
7425	{"VGF"}
7428	{"VHL", "VHL-1", "VHL1"}
7429	{"D2S1471", "VIL", "VIL-1", "VIL1"}
7430	{"CVIL", "CVL", "DKFZP762H157", "EZR", "FLJ26216", "MGC1584", "VIL-2", "VIL2"}
7431	{"FLJ36605", "VIM"}
7432	{"MGC13587", "PHM27"}
7433	{"FLJ41949", "HVR-1", "HVR1", "PACAP-R-2", "PACAP-R2", "V1RG", "VAPC-1", "VAPC1", "VIPR", "VIP-R-1", "VIPR-1", "VIPR1", "VIRG", "VPAC-1", "VPAC1", "VPAC1R", "VPCAP1R"}
7434	{"FLJ16511", "PACAP-R-3", "PACAP-R3", "SCZD16", "VIP-R-2", "VIPR-2", "VIPR2", "VPAC-2", "VPAC2", "VPAC2R", "VPCAP2R"}
7435	{"VIS-1", "VIS1"}
7436	{"CARMQ-1", "CARMQ1", "CHRMQ-1", "CHRMQ1", "VLDLR", "VLDLRCH"}
7438	{"VMD-1", "VMD1"}
7439	{"ARB", "BEST", "BEST-1", "BEST1", "RP50", "TU15B", "VMD-2", "VMD2"}
7441	{"IGI", "VPREB", "VPREB-1", "VPREB1"}
7442	{"DKFZP434K0220", "TRPV-1", "TRPV1"}
7443	{"MGC117401", "MGC138280", "MGC142070", "PCH-1", "PCH1", "VRK-1", "VRK1"}
7444	{"VRK-2", "VRK2"}
7445	{"ADNIV", "VRNI"}
7446	{"AVCD", "AVCD-1", "AVCD1", "AVSD", "AVSD-1", "AVSD1", "VSD-1", "VSD1"}
7447	{"HPCAL-3", "HPCAL3", "HUVISL-1", "HUVISL1", "VILIP", "VILIP-1", "VSNL-1", "VSNL1"}
7448	{"V7-5", "V75", "VN", "VNT", "VTN"}
7449	{"VTNR"}
7450	{"F8VWF", "VWD", "VWF"}
7451	{"F8VWFL", "F8VWFP", "VWFP", "VWFP-1", "VWFP1"}
7453	{"GAMMA-2", "IFI53", "IFP53", "WARS"}
7454	{"IMD-2", "IMD2", "SCNX", "THC", "THC-1", "THC1", "WASP"}
7455	{"ZAN"}
7456	{"MGC111041", "PRPL-2", "WASPIP", "WIP", "WIPF-1", "WIPF1"}
7457	{"WBS-2", "WBS2"}
7458	{"EIF-4H", "EIF4H", "KIAA0038", "WBSCR-1", "WBSCR1", "WSCR-1", "WSCR1"}
7459	{"WBSCR-2", "WBSCR2", "WSCR-2", "WSCR2"}
7461	{"CLIP-115", "CLIP-2", "CLIP2", "CYLN-2", "CYLN2", "KIAA0291", "MGC11333", "WBSCR-3", "WBSCR3", "WBSCR-4", "WBSCR4", "WSCR-3", "WSCR3", "WSCR-4", "WSCR4"}
7462	{"LAB", "NTAL", "WBSCR15", "WBSCR-5", "WBSCR5", "WSCR-5", "WSCR5"}
7464	{"CLIPINB", "CORO2A", "DKFZP686G19226", "IR10", "WDR-2", "WDR2"}
7465	{"DKFZP686I18166", "FLJ16446", "WEE-1", "WEE1", "WEE1A", "WEE1HU"}
7466	{"FLJ51211", "WFRS", "WFS", "WFS-1", "WFS1", "WFSL"}
7467	{"PRDS", "WHCR"}
7468	{"FLJ23286", "KIAA1090", "MGC176638", "MMSET", "NSD-2", "NSD2", "REIIBP", "TRX-5", "TRX5", "WHS", "WHSC-1", "WHSC1"}
7469	{"FLJ10442", "FLJ25112", "NELF-A", "NELFA", "WHSC-2", "WHSC2"}
7471	{"WNT-1", "WNT1"}
7472	{"INT1L-1", "INT1L1", "IRP", "WNT-2", "WNT2"}
7473	{"MGC131950", "MGC138321", "MGC138323", "WNT-3", "WNT3"}
7474	{"HWNT5A", "WNT5A"}
7475	{"WNT-6", "WNT6"}
7476	{"WNT7A"}
7477	{"WNT7B"}
7478	{"WNT8A", "WNT8D"}
7479	{"WNT8B"}
7480	{"SHFM-6", "SHFM6", "WNT10B", "WNT-12"}
7481	{"HWNT11", "MGC141946", "MGC141948", "WNT11"}
7482	{"WNT13", "WNT2B", "XWNT-2", "XWNT2"}
7483	{"MGC138165", "MGC141991", "WNT14", "WNT9A"}
7484	{"WNT14B", "WNT15", "WNT9B"}
7485	{"FLJ51808", "WRB"}
7486	{"DKFZP686C2056", "RECQ-3", "RECQ3", "WRN"}
7488	{"WS2B"}
7489	{"BGMR", "WSN"}
7490	{"AWT-1", "AWT1", "EWS-WT1", "GUD", "NPHS-4", "NPHS4", "WIT-2", "WT-1", "WT1", "WT33"}
7491	{"ADCR", "MTACR-1", "MTACR1"}
7492	{"MRXS-6", "MRXS6", "WTS"}
7493	{"WWS"}
7494	{"TREB-5", "TREB5", "XBP-2", "XBP2"}
7495	{"XBP", "XBP1P-1", "XBP1P1", "XBPP-1", "XBPP1"}
7497	{"XCA", "XITE"}
7498	{"XDH", "XO", "XOR"}
7499	{"MGC118758", "MGC118759", "MGC118760", "MGC118761", "PBDX"}
7500	{"XGPY-1", "XGPY1"}
7501	{"XGR", "YG"}
7503	{"DKFZP779P0129", "DXS1089", "DXS399E", "LINC00001", "NCRNA00001", "SWD66"}
7504	{"KX", "MCLDS", "X1K", "XK", "XKR-1", "XKR1"}
7506	{"XM"}
7507	{"XP-1", "XP1", "XPA", "XPAC"}
7508	{"RAD-4", "RAD4", "XP-3", "XP3", "XPC", "XPCC"}
7511	{"SAMP", "XPNPEP", "XPNPEP-1", "XPNPEP1", "XPNPEPL", "XPNPEPL-1", "XPNPEPL1"}
7512	{"APP-2", "APP2", "XPNPEP-2", "XPNPEP2"}
7514	{"CRM-1", "CRM1", "DKFZP686B1823", "EMB", "EXP-1", "EXP1", "XPO-1", "XPO1"}
7515	{"RCC", "XRCC-1", "XRCC1"}
7516	{"DKFZP781P0919", "XRCC-2", "XRCC2"}
7517	{"CMM-6", "CMM6", "XRCC-3", "XRCC3"}
7518	{"XRCC-4", "XRCC4"}
7520	{"FLJ39089", "KARP-1", "KARP1", "KU80", "KU86", "KUB-2", "KUB2", "NFIV", "XRCC-5", "XRCC5"}
7521	{"XRCC-8", "XRCC8"}
7523	{"LUXS", "XS"}
7524	{"XWNPEP"}
7525	{"C-YES", "HST441", "P61-YES", "YES", "YES-1", "YES1"}
7526	{"D22S670", "SYR", "YES-2", "YES2", "YESP"}
7528	{"INO80S", "NF-E1", "UCRBP", "YIN-YANG-1", "YY-1", "YY1"}
7529	{"GW128", "YWHAA", "YWHAB"}
7531	{"14-3-3E", "FLJ45465", "FLJ53559", "YWHAE"}
7532	{"14-3-3GAMMA", "YWHAG"}
7533	{"YWHA-1", "YWHA1", "YWHAH"}
7534	{"14-3-3-ZETA", "MGC111427", "MGC126532", "MGC138156", "YWHAD", "YWHAZ"}
7535	{"FLJ17670", "FLJ17679", "TZK", "ZAP-70", "ZAP70"}
7536	{"D11S636", "MBBP", "ZFM-1", "ZFM1", "ZNF162"}
7538	{"G0S24", "GOS24", "NUP475", "RNF162A", "TIS11", "ZFP36"}
7539	{"FLJ38524", "ZFP37", "ZNF906"}
7541	{"MGC126126", "ZBTB14", "ZF-5", "ZF5", "ZFP-161", "ZFP161", "ZFP-5", "ZNF478"}
7542	{"D11S750", "MCG-4", "MCG4", "ZFPL-1", "ZFPL1"}
7543	{"ZFX", "ZNF926"}
7544	{"MGC138710", "ZFY", "ZNF911"}
7545	{"ZIC", "ZIC-1", "ZIC1", "ZNF201"}
7546	{"HPE-5", "HPE5", "ZIC-2", "ZIC2"}
7547	{"HTX", "HTX-1", "HTX1", "ZIC-3", "ZIC3", "ZNF203"}
7549	{"A1-5", "ZFP661", "ZNF-2", "ZNF2", "ZNF661"}
7551	{"A8-51", "FLJ20216", "HF.12", "KOX25", "PP838", "ZFP113", "ZNF-3", "ZNF3"}
7552	{"CMPX-1", "CMPX1", "DJ75N13.1", "ZFP711", "ZNF-6", "ZNF6", "ZNF711"}
7553	{"FLJ38706", "HF.16", "KOX-4", "KOX4", "ZF30", "ZNF-7", "ZNF7"}
7554	{"HF.18", "ZFP128", "ZNF-8", "ZNF8"}
7555	{"CNBP", "CNBP-1", "CNBP1", "FLJ11631", "PROMM", "RNF163", "ZCCHC22", "ZNF-9", "ZNF9"}
7556	{"KOX-1", "KOX1", "ZNF10"}
7559	{"GIOT-3", "HZF11", "KOX-3", "KOX3", "ZNF12", "ZNF325"}
7561	{"GIOT-4", "KOX-6", "KOX6", "ZNF14"}
7562	{"DKFZP686L10267", "FLJ16755", "FLJ46310", "KOX-8", "KOX8", "ZNF15", "ZNF15L-1", "ZNF15L1", "ZNF708"}
7564	{"KOX-9", "KOX9", "ZNF16"}
7565	{"FLJ40864", "FLJ46058", "FLJ46615", "HPF-3", "HPF3", "KIAA1947", "KOX10", "ZNF17"}
7566	{"HDSG-1", "HDSG1", "KOX11", "ZFP535", "ZKSCAN-6", "ZKSCAN6", "ZNF18", "ZNF535"}
7567	{"KOX12", "MGC51021", "ZNF19"}
7568	{"KOX13"}
7569	{"HHZ150", "KOX14", "MGC125383", "MGC131713", "ZFP182", "ZNF21"}
7570	{"HKR-T1", "KOX15", "ZFP422", "ZNF22"}
7571	{"KOX16", "MGC57283", "ZFP612", "ZNF23", "ZNF359", "ZNF612"}
7572	{"KOX17", "RSG-A", "ZFP191", "ZNF191", "ZNF24", "ZSCAN-3", "ZSCAN3"}
7574	{"FLJ20755", "KOX20", "ZNF26"}
7576	{"DKFZP781D0275", "KOX24", "ZNF28"}
7577	{"KOX26", "ZNF29", "ZNF29P"}
7579	{"KOX29", "ZFP-31", "ZNF31", "ZNF360", "ZSCAN20"}
7580	{"KOX30"}
7581	{"FLJ23404", "KIAA0065", "NF11A", "ZNF11", "ZNF11A", "ZNF33", "ZNF33A", "ZZAPK"}
7582	{"MGC129696", "ZNF11B", "ZNF33B"}
7584	{"HF.10", "HF10", "ZFP105", "ZNF35"}
7586	{"9130423L19RIK", "KOX18", "MGC138429", "PHZ-37", "ZKSCAN-1", "ZKSCAN1", "ZNF139", "ZNF36"}
7587	{"ZNF37", "ZNF37A"}
7589	{"DKFZP434L134", "DKFZP686H10254", "NY-REN-21", "ZIPRO-1", "ZIPRO1", "ZNF38", "ZSCAN21"}
7592	{"MGC8941", "MRX89", "ZNF41"}
7593	{"MZF-1", "MZF1", "MZF1B", "ZFP98", "ZNF42", "ZSCAN-6", "ZSCAN6"}
7594	{"DKFZP686L1854", "HTF-6", "HTF6", "KOX27", "ZNF39L-1", "ZNF39L1", "ZNF43"}
7596	{"ZNF13", "ZNF45"}
7597	{"C14ORF51", "KUP", "ZBTB25", "ZNF46"}
7608	{"ZNF56", "ZNF742"}
7617	{"FLJ16537", "MGC87430", "ZNF66", "ZNF66P"}
7618	{"ZNF67", "ZNF67P", "ZNF726P-1", "ZNF726P1"}
7620	{"COS-5", "COS5", "MGC59928", "ZNF69"}
7621	{"COS17", "MGC48959", "ZNF70"}
7624	{"COS12", "HZNF-2", "HZNF2", "ZNF186", "ZNF73"}
7625	{"COS52", "ZFP520", "ZNF520", "ZNF74"}
7626	{"D8C-6", "D8C6", "MGC126327", "ZNF75", "ZNF75D", "ZNF82"}
7627	{"FLJ31529", "MGC59959", "ZNF75A"}
7628	{"ZNF75B", "ZNF75BP"}
7629	{"D6S229E", "ZFP523", "ZNF523", "ZNF76"}
7633	{"PT-7", "PT7", "ZNF79"}
7634	{"PT17", "ZNF80"}
7637	{"HPF-2", "HPF2", "ZNF84"}
7638	{"MGC138186", "MGC141986", "ZNF221"}
7639	{"HPF-4", "HPF4", "HTF-1", "HTF1", "MGC78566", "ZNF85"}
7643	{"HTF-9", "HTF9", "ZNF90"}
7644	{"HPF-7", "HPF7", "HTF10", "ZNF91"}
7652	{"C19ORF-9", "C19ORF9", "F8281", "MGC24986", "ZNF99"}
7661	{"ZNF108", "ZNF108P", "ZNF90P-1", "ZNF90P1"}
7673	{"ZNF222"}
7675	{"D19S204", "ZHC32", "ZNF121"}
7678	{"HZF-16", "HZF16", "MGC117046", "ZK-7", "ZK7", "ZNF124"}
7681	{"D15S-9", "D15S9", "MGC88288", "MKRN-3", "MKRN3", "RNF63", "ZFP127", "ZNF127"}
7682	{"MKRN-4", "MKRN4", "MKRN4P", "MKRNP-5", "MKRNP5", "RNF64", "ZNF127L-1", "ZNF127L1", "ZNF127-XP", "ZNF-XP"}
7683	{"MKRN5P", "MKRNP-1", "MKRNP1", "ZNF127L-2", "ZNF127L2", "ZNF-XQ"}
7686	{"DJ981L23.2", "MKRN7P", "MKRNP-3", "MKRNP3", "ZNF127L-5", "ZNF127L5"}
7690	{"PHZ-10", "ZNF131"}
7691	{"MGC126390", "MGC126391", "PHZ-12", "ZNF132"}
7692	{"PHZ-13", "PHZ-66", "ZNF133", "ZNF150"}
7693	{"MGC138499", "MGC141970", "PHZ-15", "ZNF134"}
7694	{"PHZ-17", "PT-3", "PT3", "ZNF135", "ZNF61", "ZNF78L-1", "ZNF78L1"}
7695	{"PHZ-20", "ZNF136"}
7696	{"MGC119990", "MGC119991", "PHZ-30", "ZNF137", "ZNF137P"}
7697	{"PHZ-32", "ZNF138"}
7699	{"PHZ-39", "ZNF140"}
7700	{"D4S90", "PHZ-44", "ZNF141"}
7701	{"PHZ-49", "ZNF142"}
7702	{"PHZ-1", "SBF", "STAF", "ZNF143"}
7703	{"MEL-18", "MGC10545", "PCGF-2", "PCGF2", "RNF110", "ZNF144"}
7704	{"PLZF", "ZBTB16", "ZNF145"}
7705	{"MGC125660", "MGC125661", "OZF", "ZNF146"}
7706	{"EFP", "RNF147", "TRIM25", "Z147", "ZNF147"}
7707	{"BERF-1", "BFCOL-1", "BFCOL1", "HT-BETA", "PHZ-52", "ZBP-89", "ZFP148", "ZNF148"}
7709	{"MIZ-1", "PHZ-67", "ZBTB17", "ZNF151", "ZNF60"}
7710	{"MGC176628", "MGC176661", "PHZ-92", "ZNF154"}
7711	{"MGC161655", "PHZ-96", "ZNF155"}
7712	{"HZF22", "ZNF157"}
7716	{"DB-1", "DB1", "VEZF-1", "VEZF1", "ZNF161"}
7718	{"CT53", "LD65", "ZNF165", "ZSCAN-7", "ZSCAN7"}
7726	{"FLJ16483", "RNF95", "TRIM26", "ZNF173"}
7727	{"ZNF174", "ZSCAN-8", "ZSCAN8"}
7728	{"OTK18", "ZNF175"}
7730	{"ZNF177"}
7732	{"BFP", "FLJ99413", "RNF112", "ZNF179"}
7733	{"HHZ168", "ZNF180"}
7737	{"CWC24", "RNF113", "RNF113A"}
7738	{"ZNF184"}
7739	{"ZNF185"}
7741	{"MGC2815", "SRE-ZBP", "ZNF187", "ZSCAN26"}
7743	{"ZNF189"}
7745	{"LD5-1", "ZKSCAN-8", "ZKSCAN8", "ZNF192"}
7746	{"PRD51", "ZNF193", "ZSCAN-9", "ZSCAN9"}
7748	{"DKFZP666D035", "HRF-1", "HRF1", "ZNF195"}
7750	{"FIM", "ZMYM-2", "ZMYM2", "ZNF198"}
7752	{"MGC45293", "ZNF200"}
7753	{"ZKSCAN10", "ZNF202"}
7754	{"B24O18.1", "ZNF184-LP", "ZNF204", "ZNF204P", "ZNF315P"}
7755	{"ZFP13", "ZNF205", "ZNF210"}
7756	{"DKFZP761N202", "ZNF207"}
7757	{"PMIDP", "ZNF208", "ZNF95"}
7760	{"CR53", "ZKSCAN21", "ZNF213"}
7761	{"BAZ-1", "BAZ1", "ZNF214"}
7762	{"BAZ-2", "BAZ2", "ZKSCAN11", "ZNF215"}
7763	{"ZA20D-2", "ZA20D2", "ZFAND-5", "ZFAND5", "ZFAND5A", "ZNF216"}
7764	{"ZABC-1", "ZABC1", "ZNF217"}
7766	{"ZNF223"}
7767	{"BMZF-2", "BMZF2", "KOX22", "ZNF224", "ZNF255", "ZNF27"}
7768	{"MGC119735"}
7769	{"ZNF226"}
7770	{"ZNF227"}
7771	{"ZFP112", "ZNF228"}
7772	{"FLJ34222", "ZNF229"}
7773	{"FDZF-2", "FDZF2"}
7775	{"ZNF232", "ZSCAN11"}
7776	{"ZNF236", "ZNF236A", "ZNF236B"}
7779	{"SLC30A-1", "SLC30A1", "ZNT-1", "ZNT1"}
7780	{"FLJ36708", "MGC11303", "PP12488", "SLC30A-2", "SLC30A2", "ZNT-2", "ZNT2"}
7781	{"SLC30A-3", "SLC30A3", "ZNT-3", "ZNT3"}
7782	{"SLC30A-4", "SLC30A4", "ZNT-4", "ZNT4"}
7783	{"ZP-2", "ZP2", "ZPA"}
7784	{"ZP-3", "ZP3", "ZP3A", "ZP3B", "ZPC"}
7786	{"MAP3K12", "MEKK12", "MUK", "ZPK", "ZPKP-1", "ZPKP1"}
7789	{"ZNF896", "ZXDA"}
7791	{"ESP-2", "HED-2", "ZYX"}
7792	{"CCV"}
7798	{"FLJ35697", "LUZP", "LUZP-1", "LUZP1"}
7799	{"HUMHOXY-1", "HUMHOXY1", "KMT-8", "KMT8", "MTB-ZF", "PRDM-2", "PRDM2", "RIZ", "RIZ-1", "RIZ1", "RIZ-2", "RIZ2"}
7802	{"DJ423B22.5", "DNALI-1", "DNALI1", "HP28"}
7803	{"DKFZP779M0721", "HH72", "PRL-1", "PTP4A-1", "PTP4A1", "PTP(CAAX1)", "PTPCAAX-1", "PTPCAAX1"}
7804	{"APOER-2", "APOER2", "HSZ75190", "LRP-8", "LRP8", "MCI-1", "MCI1"}
7805	{"CLAST-6", "CLAST6", "FLJ61683", "FLJ97251", "LAPTM-5", "LAPTM5", "MGC125860", "MGC125861"}
7809	{"BSND", "DFNB73", "MGC119283", "MGC119284", "MGC119285"}
7812	{"CSDE-1", "CSDE1", "D1S155E", "DKFZP779B0247", "DKFZP779J1455", "FLJ26882", "RP5-1000E10.3"}
7813	{"EVI-5", "EVI5", "NB4S"}
7818	{"BMRP-10", "DAP-3", "DKFZP686G12159", "FLJ12817", "MGC126058", "MGC126059", "MRP-S29", "MRPS29"}
7824	{"D1S111", "D1S61", "MS336"}
7827	{"NPHS-2", "NPHS2", "PDCN", "SRN-1", "SRN1"}
7830	{"PHA-2", "PHA2", "PHA2A"}
7832	{"BTG-2", "BTG2", "MGC126063", "MGC126064", "TIS21"}
7833	{"SLE-1", "SLE1"}
7834	{"HPC-8", "HPC8"}
7837	{"D2S448", "D2S448E", "KIAA0230", "MG50", "PXDN", "VPO"}
7839	{"LSL"}
7840	{"ALMS-1", "ALMS1", "ALSS", "DKFZP686A118", "DKFZP686D1828", "KIAA0328"}
7841	{"CDG2B", "GCS-1", "GCS1", "MOGS"}
7842	{"IGKJ", "IGKJ@"}
7844	{"HKF-1", "KF-1", "KF1", "MGC102815", "MGC41857", "RNF103", "ZFP-103", "ZFP103"}
7845	{"PAFAH1B1P1", "PAFAH1P-1", "PAFAH1P1"}
7846	{"B-ALPHA-1", "FLJ25113", "LIS-3", "LIS3", "TUBA1A", "TUBA-3", "TUBA3"}
7849	{"PAX-8", "PAX8"}
7850	{"CD121B", "IL1R-2", "IL1R2", "IL1RB", "MGC47725"}
7851	{"BENE", "MALL", "MGC4419"}
7852	{"CD184", "CXCR-4", "CXCR4", "D2S201E", "FB22", "HM89", "HSY3RR", "LCR-1", "LCR1", "LESTR", "NPY3R", "NPYRL", "NPYY3R", "WHIM"}
7855	{"C2ORF31", "DKFZP434E2135", "FZD-5", "FZD5", "HFZ-5", "HFZ5", "MGC129692"}
7857	{"CHGC", "SGII"}
7862	{"BR140"}
7864	{"SCCL", "SCLC", "SCLC-1", "SCLC1"}
7866	{"FLJ40446", "IFNRP", "IFRD-2", "IFRD2", "SKMC15", "SM15"}
7867	{"3PK", "MAPKAP-3", "MAPKAP3", "MAPKAPK-3", "MAPKAPK3"}
7869	{"FLJ34863", "LUCA-1", "SEMA", "SEMA3B", "SEMA-5", "SEMA5", "SEMAA", "SEMAV"}
7870	{"TRR"}
7871	{"FLJ42206", "KIAA1601", "MGC138760", "MGC138761", "SLMAP"}
7873	{"ARMET", "MANF", "MGC142148", "MGC142150"}
7874	{"HAUSP", "TEF-1", "TEF1", "USP-7", "USP7"}
7879	{"FLJ20819", "PRO2706", "RAB7A"}
7880	{"HCFP-1", "HCFP1", "MBS-2", "MBS2"}
7881	{"AKR6A-3", "AKR6A3", "HKVB-3", "HKVB3", "HKVBETA-3", "HKVBETA3", "KCNA1B", "KCNAB-1", "KCNAB1", "KVB1.3", "KV-BETA-1"}
7884	{"SLBP"}
7885	{"CRSA"}
7889	{"PSORS-3", "PSORS3"}
7892	{"FECB"}
7895	{"LAG-5", "LAG5"}
7896	{"TS13"}
7903	{"MGC34450", "MGC61459", "PST-1", "PST1", "SIAT8D", "ST8SIA-4", "ST8SIA4", "ST8SIA-IV"}
7905	{"C5ORF18", "D5S346", "MGC70440", "REEP-5", "REEP5", "TB-2", "TB2", "YOP-1", "YOP1"}
7909	{"HEMC"}
7910	{"PFBI"}
7911	{"SM-1", "SM1"}
7913	{"D6S231E", "DEK"}
7915	{"ALDH5A-1", "ALDH5A1", "SSADH", "SSDH"}
7916	{"BAT-2", "BAT2", "D6S51", "D6S51E", "DKFZP686D09175", "PRRC2A"}
7917	{"BAG-6", "BAG6", "BAT-3", "BAT3", "D6S52E", "G3"}
7918	{"ANKRD59", "BAT-4", "BAT4", "D6S54E", "G5", "GPANK-1", "GPANK1", "GPATCH10"}
7919	{"D6S81E", "DDX39B", "UAP56"}
7920	{"ABHD16A", "BAT-5", "BAT5", "D6S82E", "NG26", "PP199"}
7921	{"D6S207E", "HLA-HA2"}
7922	{"D6S115E", "D6S2244E", "H2-KE4", "HKE-4", "HKE4", "KE-4", "KE4", "SLC39A-7", "SLC39A7", "ZIP-7", "ZIP7"}
7923	{"D6S2245E", "DJ1033B10.9", "FABG", "FABGL", "H2-KE6", "HKE-6", "HKE6", "HSD17B-8", "HSD17B8", "KE-6", "KE6", "SDR30C-1", "SDR30C1"}
7925	{"IGLP-1", "IGLP1"}
7926	{"IGLP-2", "IGLP2"}
7927	{"IGAT"}
7928	{"ISCW", "ISSCW"}
7932	{"DJ271M21.2", "FAT11", "HS6M1-12", "MGC126732", "MGC138381", "OLFR-2", "OLFR2", "OR2H-2", "OR2H2", "OR2H-3", "OR2H3"}
7936	{"D6S45", "NELF-E", "RDBP"}
7938	{"CP20", "LCP20"}
7940	{"B144", "D6S49E", "MGC119006", "MGC119007"}
7941	{"LDL-PLA2", "LP-PLA2", "PAFAD", "PLA2G-7", "PLA2G7"}
7942	{"ALPHATFEB", "BHLHE35", "TCFEB", "TFEB"}
7944	{"CSCI"}
7945	{"PUJO"}
7948	{"CRAPB", "PBCRA", "PBCRA-1", "PBCRA1"}
7951	{"BKMA-1", "BKMA1"}
7952	{"DMTN", "TNDM"}
7954	{"HPFH"}
7955	{"STL"}
7957	{"EPM-2", "EPM2", "MELF"}
7959	{"FEA"}
7960	{"MRBC"}
7962	{"PBCA"}
7963	{"TS546"}
7965	{"AIMP-2", "AIMP2", "JTV-1", "JTV1"}
7971	{"GHS"}
7975	{"FLJ32205", "MAFK", "MGC71717", "NFE2U"}
7976	{"FZ-3"}
7977	{"MHS-3", "MHS3"}
7978	{"MGC131634", "MTERF"}
7979	{"DSS-1", "DSS1", "SEM-1", "SEM1", "SHFD-1", "SHFD1", "SHFDG-1", "SHFDG1", "SHFM-1", "SHFM1", "SHSF-1", "SHSF1"}
7980	{"FLJ21164", "TFPI-2", "TFPI2"}
7982	{"DKFZP762O2113", "ETS7Q", "FAM4A", "FAM4A-1", "FAM4A1", "HELG", "RAY-1", "RAY1", "SEN-4", "SEN4", "TSG-7", "TSG7"}
7984	{"ARHGEF-5", "ARHGEF5", "DKFZP686N1969", "GEF-5", "GEF5"}
7986	{"GPDS-1", "GPDS1", "PDS-1", "PDS1"}
7988	{"C2H2-150", "MGC9707", "ZNF212", "ZNFC150"}
7990	{"CRS1C"}
7991	{"D8S1992", "DKFZP686B22120", "MGC13453", "MRT-7", "MRT7", "N3-3", "N33", "OST3A", "TUSC-3", "TUSC3"}
7993	{"D8S2298E", "REP-8", "REP8", "UBXD-6", "UBXD6", "UBXN-8", "UBXN8"}
7994	{"KAT6A", "MGC167033", "MOZ", "MYST-3", "MYST3", "RUNXBP-2", "RUNXBP2", "ZNF220"}
8000	{"PRO232", "PSCA"}
8001	{"GLRA-3", "GLRA3"}
8008	{"BDMF", "DMSFH", "DMSMFH"}
8009	{"LALL"}
8011	{"MROS"}
8013	{"CSMF", "MINOR", "NR4A-3", "NR4A3"}
8019	{"BRD-3", "BRD3", "FLJ23227", "FLJ41328", "KIAA0043", "ORFX", "RING3L"}
8021	{"CAN", "D9S46E", "MGC104525", "N214", "NUP214"}
8022	{"CPHD-3", "CPHD3", "LHX-3", "LHX3", "LIM-3", "LIM3", "M2-LHX3"}
8023	{"H142T"}
8024	{"RDPA"}
8026	{"DGS-2", "DGS2"}
8027	{"DKFZP686J2352", "STAM", "STAM-1", "STAM1"}
8028	{"AF10", "DKFZP686E10210", "MGC75086", "MLLT10"}
8029	{"CUBN", "FLJ90055", "FLJ90747", "GP280", "IFCR", "MGA-1", "MGA1"}
8030	{"CCDC-6", "CCDC6", "D10S170", "FLJ32286"}
8031	{"ARA70", "DKFZP762E1112", "ELE-1", "ELE1", "NCOA-4", "NCOA4", "PTC-3", "PTC3", "RFG"}
8034	{"D10S105E", "GDC", "HGT.1", "HML-7", "HML7", "MGC39851", "ML-7", "ML7", "SLC25A16"}
8036	{"FLJ60412", "KIAA0862", "SHOC-2", "SHOC2", "SIAA0862", "SOC-2", "SOC2", "SUR-8", "SUR8"}
8038	{"ADAM12", "MCMPMLTNA", "MLTN", "MLTNA"}
8039	{"PROA"}
8041	{"TP250"}
8045	{"C11ORF13", "HRC-1", "HRC1", "MGC126069", "MGC126070", "RASSF-7", "RASSF7"}
8048	{"CMD1M", "CMH12", "CSRP-3", "CSRP3", "MGC14488", "MGC61993"}
8050	{"DLDBP", "E3BP", "OPDX", "PDHX", "PROX"}
8056	{"ECB-2", "ECB2"}
8060	{"FNL-2", "FNL2"}
8061	{"FOSL-1", "FOSL1", "FRA-1", "FRA1"}
8065	{"CUL-5", "CUL5", "VACM-1", "VACM1"}
8066	{"ANC"}
8068	{"BRCATA"}
8072	{"HJCD"}
8073	{"HH13", "HH7-2", "HU-PP-1", "OV-1", "PRL-2", "PRL2", "PTP4A", "PTP4A-2", "PTP4A2", "PTPCAAX-2", "PTPCAAX2", "PTP-IV1A", "PTP-IV1B"}
8074	{"FGF23", "HPDR-2", "HPDR2", "PHPTC"}
8076	{"MAGP-2", "MAGP2", "MFAP-5", "MFAP5", "MP25"}
8078	{"ISOT", "USP-5", "USP5"}
8079	{"MLF-2", "MLF2"}
8080	{"HTNB"}
8081	{"AD-5", "AD5"}
8082	{"DAGA-5", "DAGA5", "KRAG", "NANOSPAN", "NSPN", "SPN-1", "SPN1", "SPN-2", "SPN2", "SSPN"}
8084	{"PPKB"}
8085	{"AAD10", "CAGL114", "KMT2B", "KMT2D", "TNRC21"}
8086	{"AAAS", "AAASB", "ADRACALA", "ADRACALIN", "ALADIN", "DKFZP586G1624"}
8087	{"FXR-1", "FXR1", "FXR1P"}
8089	{"4930573H17RIK", "B230215M10RIK", "GAS41", "NUBI-1", "YAF-9", "YAF9", "YEATS-4", "YEATS4"}
8090	{"SPPM"}
8091	{"BABL", "HMGA-2", "HMGA2", "HMGI-C", "HMGIC", "LIPO", "STQTL-9", "STQTL9"}
8092	{"ALX-1", "ALX1", "FND-3", "FND3"}
8093	{"MGCT"}
8094	{"SMAL"}
8099	{"CDK2AP-1", "CDK2AP1", "DOC-1", "DORC-1", "DORC1", "P12DOC-1", "ST19"}
8100	{"D13S1056E", "DAF19", "HTG737", "IFT88", "MGC26259", "TG737", "TTC10"}
8101	{"D13S25"}
8102	{"XRS"}
8103	{"PAPA-2", "PAPA2"}
8104	{"MCOR"}
8105	{"BCDS-1", "BCDS1", "BRCD-1", "BRCD1"}
8106	{"OPMD", "PAB-2", "PAB2", "PABII", "PABP-2", "PABPN-1", "PABPN1"}
8110	{"CERD-4", "CERD4", "DPF-3", "DPF3", "FLJ14079"}
8111	{"GPR12A", "GPR68", "MGC111379", "MGC156983", "OGR-1", "OGR1"}
8113	{"MCOP", "MCOP-1", "MCOP1"}
8114	{"SIV"}
8115	{"TCL-1", "TCL1", "TCL1A"}
8118	{"LCH"}
8120	{"AP3B-2", "AP3B2", "DKFZP686D17136", "NAPTB"}
8123	{"D15S226E", "PAR-5", "PAR5"}
8125	{"ANP32A", "I1PP2A", "LANP", "MAPM", "MGC119787", "MGC150373", "PHAP-1", "PHAP1", "PHAPI", "PP32"}
8126	{"MRST"}
8128	{"HST19690", "MGC116854", "MGC116857", "SIAT8B", "ST8SIA-2", "ST8SIA2", "ST8SIA-II", "STX"}
8129	{"HBHR"}
8130	{"CATM", "MCOPCT-1", "MCOPCT1"}
8131	{"C16ORF35", "CGTHBA", "HS-40", "MARE", "NPRL-3", "NPRL3", "RMD11"}
8132	{"PKDTS"}
8136	{"WT-3", "WT3"}
8137	{"HYD-2", "HYD2"}
8139	{"FLJ38059", "GAN", "GAN-1", "GAN1", "KLHL16"}
8140	{"4F2LC", "D16S469E", "E1-6", "E16", "HLAT-1", "HLAT1", "MPE16", "SLC7A-5", "SLC7A5"}
8142	{"BCPR"}
8144	{"CMS1A-1", "CMS1A1", "FIMG", "FIMG-1", "FIMG1", "MGI"}
8148	{"HTAFII68", "NPL-3", "NPL3", "RBP56", "TAF15", "TAF2N", "TAFII68"}
8151	{"FWT-1", "FWT1", "WT-4", "WT4"}
8153	{"ARHN", "RHO-7", "RHO7", "RHON", "RND-2", "RND2"}
8156	{"GPSC"}
8160	{"MVWF"}
8161	{"CLN80", "COIL", "P80-COILIN"}
8163	{"CDR-3", "CDR3"}
8165	{"AKAP", "AKAP-1", "AKAP1", "AKAP121", "AKAP149", "AKAP84", "D-AKAP1", "MGC1807", "PPP1R43", "PRKA-1", "PRKA1", "SAKAP84"}
8167	{"TGFBRE", "TGFR"}
8168	{"TW"}
8170	{"FLJ16167", "HUT-2", "HUT2", "HUT-A6", "MGC119566", "MGC119567", "SLC14A-2", "SLC14A2", "UT-2", "UT2", "UTA", "UT-A2"}
8173	{"CNSN"}
8174	{"MACAM-1", "MACAM1", "MADCAM-1", "MADCAM1"}
8175	{"PRP11", "PRPF11", "SAP62", "SF3A-2", "SF3A2", "SF3A66"}
8177	{"D19S381E", "LPSA"}
8178	{"C19ORF17", "DKFZP434I1916", "ELL", "ELL-1", "ELL1", "MEN", "PPP1R68"}
8181	{"BFIC", "BFIC-1", "BFIC1"}
8184	{"HBN-1", "HBN1"}
8187	{"HOK-2", "MOK-2", "MOK2", "ZNF239"}
8188	{"NGFG"}
8189	{"FLJ27092", "SYM", "SYMPK"}
8190	{"CD-RAP", "MIA"}
8192	{"CLPP"}
8193	{"BAF45B", "DPF-1", "DPF1", "MGC150428", "MGC150429", "NEUD-4", "NEUD4", "NEURO-D4"}
8195	{"BBS-6", "BBS6", "MKKS"}
8197	{"CHED-1", "CHED1"}
8200	{"BMP14", "CDMP-1", "CDMP1", "GDF-5", "GDF5", "LAP-4", "LAP4", "OS-5", "OS5", "SYNS-2", "SYNS2"}
8201	{"MLRG"}
8202	{"ACTR", "AIB-1", "CAGH16", "KAT13B", "MGC141848", "NCOA-3", "NCOA3", "PCIP", "SRC-3", "SRC3", "TNRC16", "TRAM-1"}
8204	{"FLJ77253", "NRIP-1", "NRIP1", "RIP140"}
8205	{"TAM"}
8208	{"CAF1A", "CAF1P60", "CAF-IP60", "CHAF1B", "MPHOSPH-7", "MPHOSPH7"}
8209	{"C21ORF33", "ES-1", "ES1", "GT335", "KNPH", "KNPI"}
8212	{"AABT"}
8213	{"BAS"}
8214	{"DGCR-6", "DGCR6"}
8215	{"DVL-22", "DVL-4", "DVL4"}
8216	{"LZTR-1", "LZTR1", "MGC21205"}
8217	{"IGLJ", "IGLJ@"}
8218	{"CHC22", "CLH22", "CLTCL", "CLTCL-1", "CLTCL1", "CLTD"}
8220	{"DGCR13", "DGCR14", "DGS-H", "DGSH", "DGS-I", "DGSI", "ES-2", "ES2", "ES2EL"}
8221	{"BBBG-2", "BBBG2", "GBBB-2", "GBBB2", "OGS-2", "OGS2"}
8224	{"SYN-3", "SYN3"}
8225	{"FLJ20977", "FLJ22809", "FLJ56662", "FLJ56805", "FLJ90047", "GTPBP-6", "GTPBP6", "PGPL"}
8226	{"DXF68S1E", "FAM16AX", "HDHD-1", "HDHD1", "HDHD1A"}
8227	{"721P", "AKAP-17A", "AKAP17A", "CCDC133", "CXYORF-3", "CXYORF3", "DXYS155E", "FLJ98315", "MGC125365", "MGC125366", "MGC39904", "PRKA17A", "SFRS17A", "XE-7", "XE7", "XE7Y"}
8228	{"DXS1283E", "PNPLA-4", "PNPLA4"}
8231	{"CND"}
8233	{"MGC142014", "MGC142040", "U2AF1L-2", "U2AF1L2", "U2AF1-RS2", "U2AF1RS-2", "U2AF1RS2", "ZRSR-2", "ZRSR2"}
8237	{"UHX-1", "UHX1", "USP11"}
8239	{"DFFRX", "FAM", "USP9X"}
8241	{"DXS8237E", "FLJ40796", "GPATC-9", "GPATC9", "GPATCH-9", "GPATCH9", "KIAA0122", "MGC1132", "MGC997", "RBM10", "S1-1", "TARPS", "ZRANB-5", "ZRANB5"}
8242	{"DXS1272E", "JARID1C", "KDM5C", "MRXJ", "MRXSCJ", "MRXSJ", "SMCX", "XE169"}
8243	{"CDLS-2", "CDLS2", "DKFZP686L19178", "DXS423E", "KIAA0178", "MGC138332", "SB1.8", "SMC-1", "SMC1", "SMC1A", "SMC1ALPHA", "SMC1L-1", "SMC1L1", "SMCB"}
8245	{"IDDMX"}
8246	{"MRXS12"}
8248	{"DXS435E"}
8249	{"MFTS", "MGR-2", "MGR2"}
8251	{"AUF1B", "AUF1P", "HNRNPDP", "HNRPDP"}
8255	{"BDCS", "BZX"}
8258	{"GUST"}
8259	{"INDX"}
8260	{"ARD1A", "DXS707", "MGC71248", "NAA10", "NATD", "TE-2", "TE2"}
8263	{"DXS522E", "F8A", "F8A-1", "F8A1", "HAP40"}
8266	{"DX254E", "DXS254E", "GDX", "GET-5", "GET5", "MDY-2", "MDY2", "TMA24", "UBL-4", "UBL4", "UBL4A"}
8268	{"CIIP", "CIIPX", "IPOX"}
8269	{"CXORF12", "DXS9878E", "FLJ95849", "ITBA-1", "ITBA1", "TMEM187"}
8270	{"CVG-5", "CVG5", "DXS9879E", "DXS9951E", "ESO-3", "ESO3", "ITBA-2", "ITBA2", "LAGE-3", "LAGE3"}
8273	{"DXS253E", "SLC10A-3", "SLC10A3"}
8277	{"TKR", "TKT-2", "TKT2", "TKTL-1", "TKTL1"}
8284	{"HY", "HYA", "JARID1D", "KDM5D", "KIAA0234", "SMCY"}
8287	{"DFFRY", "FLJ33043", "USP9Y"}
8288	{"EPX", "EPX-PEN"}
8289	{"ARID1A", "B120", "BAF250", "BAF250A", "BM029", "C1ORF-4", "C1ORF4", "P270", "SMARCF-1", "SMARCF1"}
8290	{"H3.4", "H3FT", "H3/G", "H3T", "HIST3H-3", "HIST3H3", "MGC126886", "MGC126888"}
8291	{"DYSF", "FER1L-1", "FER1L1", "FLJ00175", "FLJ90168", "LGMD2B", "MMD-1", "MMD1"}
8292	{"COLQ", "EAD"}
8293	{"4F5", "FAM2A", "H4F-5", "H4F5", "SERF-1", "SERF1", "SMAM-1", "SMAM1"}
8294	{"H4FM", "H4/M", "H4M"}
8295	{"FLJ10671", "PAF350/400", "PAF400", "STAF40", "TRA-1", "TRA1", "TR-AP", "TRRAP"}
8301	{"CLTH", "PICALM"}
8302	{"KLRC-4", "KLRC4", "NKG2-F", "NKG2F"}
8303	{"SNN"}
8309	{"ACOX-2", "ACOX2", "BRCACOX", "BRCOX", "THCCOX"}
8310	{"ACOX-3", "ACOX3"}
8312	{"AXIN", "AXIN-1", "AXIN1", "MGC52315", "PPP1R49"}
8313	{"AXIL", "AXIN-2", "AXIN2", "DKFZP781B0869", "MGC10366", "MGC126582"}
8314	{"DKFZP686N04275", "FLJ35406", "FLJ37180", "HUCEP-13", "KIAA0272", "UCHL-2", "UCHL2"}
8315	{"BRAP", "BRAP-2", "BRAP2", "RNF52"}
8317	{"CDC-7", "CDC7", "CDC7L-1", "CDC7L1", "HSCDC-7", "HSCDC7", "HSK-1", "HSK1", "HUCDC-7", "HUCDC7", "MGC117361", "MGC126237", "MGC126238"}
8318	{"CDC45", "CDC45L", "CDC45L-2", "CDC45L2", "PORC-PI-1"}
8320	{"EOMES", "TBR-2", "TBR2"}
8321	{"DKFZP564G072", "FLJ95923", "FZD-1", "FZD1"}
8322	{"CD344", "FZ-4", "FZD-4", "FZD4", "FZD4S", "FZE-4", "FZE4", "MGC34390"}
8323	{"FZ-6", "FZ6", "FZD-6", "FZD6", "HFZ-6", "HFZ6", "NDNC10"}
8324	{"FZD-7", "FZD7", "FZE-3", "FZE3"}
8325	{"FZ-8", "FZD-8", "FZD8", "HFZ-8", "HFZ8"}
8326	{"CD349", "FZD-9", "FZD9"}
8327	{"GABPAP"}
8328	{"GFI1B"}
8329	{"FLJ92027", "H2A/C", "H2AFC"}
8330	{"H2A/D", "H2AFD"}
8331	{"DJ160A22.4", "H2A/E", "H2AFE"}
8332	{"DJ193B12.9", "H2AFI", "H2A.I", "H2A/I"}
8333	{"DJ34B20.2", "H2AFK", "H2AFKP", "H2A/K", "HIST1H2APS4", "PH2A/K"}
8334	{"DJ221C16.4", "H2AFL", "H2A/L", "HIST1H2AC", "MGC99519"}
8335	{"H2AFM", "H2A/M", "HIST1H2AB"}
8336	{"DJ193B12.1", "H2AFN", "H2A/N"}
8337	{"H2A-615", "H2AFO", "H2A/O", "HIST2H2AA"}
8338	{"H2AFQ", "H2A-GL101", "HIST2H2AC", "MGC74460"}
8339	{"H2B.1A", "H2BFA", "HIST1H2BG"}
8340	{"DJ97D16.4", "H2B/C", "H2BFC", "HIST1H2BL"}
8341	{"H2B/D", "H2BFD", "HIST1H2BN", "MGC125414", "MGC125415", "MGC125416", "MGC9388"}
8342	{"DJ160A22.3", "H2B/E", "H2BFE", "HIST1H2BM"}
8343	{"H2BFG", "HIST1H2BF"}
8344	{"H2BFH", "H2B.H", "HIST1H2BE"}
8345	{"H2BFJ", "H2B/J", "HIST1H2BH"}
8346	{"H2BFK", "HIST1H2BI"}
8347	{"DJ221C16.3", "H2BFL", "HIST1H2BC", "MGC104246"}
8348	{"DJ193B12.2", "H2B.2", "H2B/N", "HIST1H2BO", "MGC119806"}
8349	{"GL105", "H2B", "H2BFQ", "H2BGL105", "H2BQ", "HIST2H2BE", "MGC119802", "MGC129733", "MGC129734"}
8350	{"H3/A", "H3FA"}
8351	{"H3/B", "H3FB"}
8352	{"H3/C", "H3FC"}
8353	{"H3/D", "H3FD"}
8354	{"H3.F", "H3/F", "H3FF"}
8355	{"H3FH", "H3/H"}
8356	{"H3FJ", "H3/J"}
8357	{"FLJ92264", "H3F1K", "H3FK", "H3/K"}
8358	{"H3FL", "H3/L"}
8359	{"H4/A", "H4FA"}
8360	{"DJ221C16.9", "H4/B", "H4FB"}
8361	{"H4/C", "H4FC"}
8362	{"DJ160A22.1", "H4/D", "H4F2III", "H4FD"}
8363	{"DJ160A22.2", "H4/E", "H4F2IV", "H4FE", "MGC166960", "MGC29783"}
8364	{"DJ221C16.1", "H4FG", "H4/G"}
8365	{"H4FH", "H4/H"}
8366	{"H4FI", "H4/I"}
8367	{"H4FJ", "H4/J"}
8368	{"H4FK", "H4.K", "H4/K"}
8369	{"H4FL", "H4/L", "HIST1H4G"}
8370	{"FO108", "H4F-2", "H4F2", "H4FN", "H4/N", "HIST2H-4", "HIST2H4"}
8372	{"HYAL-3", "LUCA-3", "LUCA3"}
8373	{"G13P-1", "G13P1", "IFI56P", "IFIT1P", "IFIT1P-1", "IFIT1P1", "II56P"}
8377	{"LOH1CR-1", "LOH1CR1"}
8378	{"LOH19CR-1", "LOH19CR1"}
8379	{"MAD1L-1", "MAD1L1", "TP53I-9", "TP53I9", "TXBP181"}
8382	{"NM23-H5", "NM23H-5", "NM23H5", "NME-5", "NME5", "RSPH23"}
8383	{"OR17-7", "OR1A-1", "OR1A1"}
8384	{"OR1D3P", "OR1D6P", "OR1D7P"}
8386	{"C17ORF-2", "C17ORF2", "OR17-31", "OR1D-5", "OR1D5"}
8387	{"HGM071", "OR13-66", "OR17-32", "OR1E-1", "OR1E1", "OR1E-5", "OR1E5", "OR1E-6", "OR1E6", "OR1E8P", "OR1E9P", "OST547"}
8388	{"OR17-135", "OR17-93", "OR1E-2", "OR1E2", "OR1E-4", "OR1E4", "OR1E-7", "OR1E7", "OST529"}
8389	{"OR17-210", "OR1E-3", "OR1E3", "OR1E3P"}
8390	{"OR17-130", "OR17-209", "OR1G-1", "OR1G1", "OR1G-2", "OR1G2"}
8391	{"OR17-208", "OR1P-1", "OR1P1", "OR1P1P"}
8392	{"OR17-137", "OR17-201", "OR3A-3", "OR3A3", "OR3A-6", "OR3A6", "OR3A-7", "OR3A7", "OR3A8P"}
8394	{"PIP5K1A"}
8395	{"PIP5K1B", "STM-7", "STM7"}
8396	{"PI5P4KB", "PIP4K2B", "PIP5K2B", "PIP5KIIB", "PIP5KIIBETA"}
8398	{"CAI-PLA2", "GVI", "INAD-1", "INAD1", "IPLA-2", "IPLA2", "IPLA2-VIA", "NBIA2A", "NBIA2B", "PARK14", "PLA2G-6", "PLA2G6", "PNPLA-9", "PNPLA9"}
8399	{"GXPLA-2", "GXPLA2", "GXSPLA-2", "GXSPLA2", "MGC119918", "MGC119919", "MGC133367", "PLA2G10", "SPLA-2", "SPLA2"}
8400	{"SCZD-6", "SCZD6"}
8401	{"SCZD-7", "SCZD7"}
8402	{"OGC", "SLC20A-4", "SLC20A4", "SLC25A11"}
8403	{"MGC119898", "MGC119899", "SOX14", "SOX28"}
8404	{"PIG33", "SPARCL-1", "SPARCL1"}
8405	{"SPOP", "TEF-2", "TEF2"}
8406	{"ETX-1", "ETX1", "SRPX", "SRPX-1", "SRPX1"}
8407	{"HA1756", "KIAA0120", "TAGLN-2", "TAGLN2"}
8408	{"ATG-1", "ATG1", "ATG1A", "FLJ38455", "FLJ46475", "HATG-1", "HATG1", "ULK-1", "ULK1", "UNC51", "UNC51.1"}
8409	{"ART-27", "UXT"}
8410	{"RPS9_2_1730", "RPS9P", "RPS9P-1", "RPS9P1"}
8411	{"EEA-1", "EEA1", "MST105", "MSTP105", "ZFYVE-2", "ZFYVE2"}
8412	{"BCAR-3", "BCAR3", "SH2D3B"}
8416	{"ANX31", "ANXA-9", "ANXA9"}
8417	{"STX-7", "STX7"}
8418	{"CMAH", "CMAHP", "CSAH"}
8419	{"BFSP-2", "BFSP2", "CP47", "CP49", "LIFL-L", "MGC142078", "MGC142080", "PHAKOSIN"}
8420	{"FLJ18619", "NCRNA00014", "RNU17C", "RNU17D", "SNHG-3", "SNHG3", "U17HG", "U17HG-A", "U17HG-AB"}
8422	{"MEHMO"}
8424	{"BBH", "BBOX", "BBOX-1", "BBOX1", "GAMMA-BBH", "G-BBH"}
8425	{"FLJ46318", "FLJ90018", "LTBP-4", "LTBP4", "LTBP4L", "LTBP4S"}
8427	{"ZNF282"}
8428	{"MST-3", "MST3", "MST3B", "STE20", "STK24"}
8431	{"FLJ17090", "NR0B-2", "NR0B2", "SHP"}
8433	{"UTF-1", "UTF1"}
8434	{"RECK", "ST15"}
8435	{"ACACT-2", "ACACT2", "ARGP-2", "ARGP2", "MGC116732", "SOAT-2", "SOAT2"}
8436	{"CAVIN-2", "CAVIN2", "PS-P68", "SDPR", "SDR"}
8437	{"RASAL", "RASAL-1", "RASAL1"}
8438	{"HHR54", "HR54", "HRAD54", "RAD54A"}
8439	{"NSMAF"}
8440	{"GRB-4", "GRB4", "NCK-2", "NCK2", "NCKBETA"}
8443	{"DAP-AT", "DAPAT", "DHAPAT", "GNPAT"}
8444	{"DYRK-3", "DYRK3", "DYRK-5", "DYRK5", "HYAK3-2", "REDK"}
8445	{"DYRK-2", "DYRK2", "FLJ21217", "FLJ21365"}
8446	{"DUSP11", "PIR-1", "PIR1"}
8447	{"DOC2B", "DOC2BL"}
8448	{"DOC-2", "DOC2", "DOC2A"}
8449	{"DBP-2", "DBP2", "DDX16", "DHX16", "PRO2014", "PRP-2", "PRP2", "PRPF-2", "PRPF2"}
8450	{"CUL4B", "DKFZP686F1470", "KIAA0695", "MRXHF-2", "MRXHF2", "MRXS15", "MRXSC", "SFM-2", "SFM2"}
8451	{"CUL4A"}
8452	{"CUL-3", "CUL3"}
8453	{"CUL-2", "CUL2", "MGC131970"}
8454	{"CUL-1", "CUL1", "MGC149834", "MGC149835"}
8455	{"ATRN", "DPPT-L", "KIAA0548", "MGC126754", "MGCA"}
8456	{"FKHL20", "FOXN-1", "FOXN1", "RONU", "WHN"}
8458	{"HUF-2", "HUF2"}
8459	{"TPST-2", "TPST2"}
8460	{"TPST-1", "TPST1"}
8462	{"FKLF", "FKLF-1", "FKLF1", "KLF11", "MODY-7", "MODY7", "TIEG-2", "TIEG2", "TIEG-3", "TIEG3"}
8463	{"ETF", "TEAD-2", "TEAD2", "TEF-4", "TEF4"}
8464	{"SPT3L", "SUPT3H"}
8466	{"PETS-1", "PETS1", "ST11"}
8467	{"HISWI", "HSNF2H", "SMARCA-5", "SMARCA5", "SNF2H", "WCRF135"}
8468	{"FKBP36", "FKBP-6", "FKBP6", "MGC87179"}
8470	{"ARGBP-2", "ARGBP2", "FLJ93447", "KIAA0777", "PRO0618", "SORBS-2", "SORBS2"}
8471	{"IRS-4", "IRS4", "PY160"}
8473	{"FLJ23071", "HRNT-1", "HRNT1", "MGC22921", "O-GLCNAC", "OGT"}
8476	{"CDC42BPA", "DKFZP686L1738", "DKFZP686P1738", "FLJ23347", "KIAA0451", "MRCK", "MRCKA", "PK428"}
8477	{"GPR65", "HTDAG-8", "HTDAG8", "TDAG-8", "TDAG8"}
8479	{"HIRIP-3", "HIRIP3"}
8480	{"DJ481F12.3", "DJ800J21.1", "FLJ30608", "MGC117333", "MGC126076", "MGC126077", "MIG14", "MNRP41", "MRNP41", "RAE-1", "RAE1"}
8481	{"71-7A", "CXORF-5", "CXORF5", "JBTS10", "MGC117039", "MGC117040", "OFD-1", "OFD1", "SGBS-2", "SGBS2"}
8482	{"CD108", "CDW108", "H-SEMA-K1", "H-SEMA-L", "JMH", "MGC126692", "MGC126696", "SEMA7A", "SEMAK-1", "SEMAK1"}
8483	{"CILP", "CILP-1", "HST18872"}
8484	{"GALR-3", "GALR3"}
8487	{"GEMIN-2", "GEMIN2", "SIP1-DELTA"}
8488	{"RPL3_8_1731", "RPL3P", "RPL3P-1", "RPL3P1"}
8489	{"RPL23A_37_1729", "RPL23AP-3", "RPL23AP3"}
8490	{"MST092", "MST106", "MST129", "MSTP032", "MSTP092", "MSTP106", "MSTP129", "RGS-5", "RGS5"}
8491	{"MAP4K-3", "MAP4K3", "MAPKKKK-3", "MAPKKKK3", "MEKKK 3", "RAB8IPL-1", "RAB8IPL1"}
8492	{"BSSP-3", "BSSP3", "MGC12722", "PRSS12"}
8493	{"PPM1D", "WIP-1", "WIP1"}
8495	{"CCLP-1", "CCLP1", "DKFZP781K06126", "MGC42541", "PPFIBP-2", "PPFIBP2"}
8496	{"HSGT-2", "HSGT2", "HSGT2P", "PPFIBP-1", "PPFIBP1"}
8497	{"PPFIA-4", "PPFIA4"}
8498	{"DKFZP586I1520", "RANBP-3", "RANBP3"}
8499	{"FLJ41378", "MGC132572", "PPFIA-2", "PPFIA2"}
8500	{"FLJ41337", "FLJ42630", "FLJ43474", "LIP.1", "LIPRIN", "MGC26800", "PPFIA-1", "PPFIA1"}
8501	{"PB39", "POV-1", "POV1", "R00504", "SLC43A-1", "SLC43A1"}
8502	{"FLJ31261", "FLJ42243", "P0071", "PKP-4", "PKP4"}
8503	{"DKFZP686P05226", "FLJ41892", "P55-GAMMA", "PIK3R-3", "PIK3R3"}
8504	{"DKFZP686N14184", "FLJ13531", "PEX-3", "PEX3", "TRG18"}
8505	{"FLJ54459", "FLJ60257", "PARG", "PARG99"}
8506	{"CASPR", "CNTNAP", "CNTNAP-1", "CNTNAP1", "P190"}
8507	{"ENC-1", "ENC1", "FLJ39259", "KLHL37", "NRPB", "PIG10", "TP53I10"}
8508	{"NIPSNAP-1", "NIPSNAP1"}
8509	{"MGC129697", "MGC129705", "NDST-2", "NDST2", "NST-2", "NST2"}
8510	{"MMP22", "MMP23B"}
8512	{"COLEC3P", "MBL1P", "MBL1P-1", "MBL1P1"}
8513	{"LIPF", "MGC138477", "MGC142271"}
8514	{"AKR6A-5", "AKR6A5", "HKVBETA-2", "HKVBETA2", "HKVBETA2.1", "HKVBETA2.2", "KCNA2B", "KCNAB-2", "KCNAB2", "KV-BETA-2", "MGC117289"}
8515	{"ITGA10", "PRO827"}
8516	{"ITGA-8", "ITGA8"}
8517	{"AMCBX-1", "AMCBX1", "FIP-3", "FIP3", "FIP3P", "IKBKG", "IKK-GAMMA", "IP-1", "IP1", "IP-2", "IP2", "IPD-2", "IPD2", "NEMO"}
8518	{"DKFZP781H1425", "DYS", "ELP-1", "ELP1", "FD", "FLJ12497", "IKAP", "IKBKAP", "IKI-3", "IKI3", "TOT-1", "TOT1"}
8519	{"9-27", "CD225", "IFI17", "IFITM-1", "IFITM1", "LEU13"}
8520	{"HAT-1", "HAT1"}
8521	{"GCM-1", "GCM1", "GCMA", "HGCMA"}
8522	{"GAS-7", "GAS7", "KIAA0394", "MGC1348"}
8525	{"DGKZ", "DGK-ZETA", "HDGKZETA"}
8526	{"DGKE"}
8527	{"DGKD", "DGKD-2", "DGKDELTA", "FLJ26930", "KIAA0145"}
8528	{"DASOX", "DDO", "DDO-1", "DDO-2"}
8529	{"CPF-2", "CPF2", "CYP4F-2", "CYP4F2"}
8530	{"CMAP", "CST-7", "CST7"}
8531	{"CSDA", "CSDA-1", "CSDA1", "DBPA", "ZONAB"}
8532	{"CPZ", "MGC99682"}
8533	{"COPS-3", "COPS3", "SGN-3", "SGN3"}
8534	{"CHST-1", "CHST1", "GST-1", "KS6ST", "KSGAL6ST", "KSST"}
8535	{"CBX-4", "CBX4", "NBP16"}
8536	{"CAMK-1", "CAMK1", "CAMKI", "MGC120317", "MGC120318"}
8537	{"AIBC-1", "AIBC1", "BCAS-1", "BCAS1"}
8538	{"BARX-2", "BARX2", "MGC133368", "MGC133369"}
8539	{"AAC-11", "AAC11", "API-5", "API5", "FLJ11587"}
8540	{"ADAP-S", "ADAS", "ADHAPS", "ADPS", "AGPS", "ALDHPSY", "DKFZP762O2215", "FLJ99755"}
8541	{"KIAA0654", "LPNA-3", "LPNA3", "MGC126567", "MGC126569", "PPFIA-3", "PPFIA3"}
8542	{"APO-L", "APOL", "APOL-1", "APOL1", "APOL-I", "FSGS-4", "FSGS4"}
8544	{"PIR"}
8545	{"CGGBP", "CGGBP-1", "CGGBP1", "P20-CGGBP"}
8546	{"ADTB-3", "ADTB3", "ADTB3A", "AP3B-1", "AP3B1"}
8547	{"FCN-3", "FCN3", "FCNH", "HAKA-1", "HAKA1", "MGC22543"}
8548	{"BLZF-1", "BLZF1", "GOLGIN-45", "JEM-1", "JEM1", "JEM-1S", "MGC22497"}
8549	{"FEX", "GPR49", "GPR67", "GRP49", "HG38", "LGR-5", "LGR5", "MGC117008"}
8550	{"MAPKAPK-5", "MAPKAPK5", "PRAK"}
8551	{"INE-2", "INE2", "NCRNA00011"}
8552	{"INE-1", "INE1", "MGC97326", "MGC97335", "MGC97386", "NCRNA00010"}
8553	{"BHLHB-2", "BHLHB2", "BHLHE40", "FLJ99214", "HLHB-2", "HLHB2", "SHARP-2", "STRA14"}
8554	{"DDXBP-1", "DDXBP1", "GU/RH-II", "MGC141878", "MGC141879", "PIAS-1", "PIAS1", "ZMIZ-3", "ZMIZ3"}
8555	{"CDC14B-1", "CDC14B1", "CDC14B-2", "CDC14B2", "CDC14B-3", "CDC14B3", "HCDC14B"}
8556	{"CDC14", "CDC14A", "HCDC14"}
8557	{"CMD1N", "LGMD2G", "T-CAP", "TCAP", "TELE", "TELETHONIN"}
8558	{"CDK10", "PISSLRE"}
8559	{"HPRP18", "PRP18", "PRPF18"}
8560	{"DEGS", "DEGS-1", "DEGS1", "DES-1", "DES1", "FADS-7", "FADS7", "MGC5079"}
8562	{"DENR", "SMAP-3"}
8563	{"C22ORF19", "FMIP", "FSAP79", "PK1.3", "THOC-5", "THOC5"}
8564	{"DJ317G22.1", "KMO"}
8565	{"CMTDIC", "YARS", "YRS", "YTS"}
8566	{"C21ORF124", "C21ORF97", "DKFZP566A071", "FLJ31940", "FLJ37311", "MGC15873", "MGC31754", "MGC52346", "PDXK", "PKH"}
8567	{"DENN", "FLJ35600", "FLJ36300", "IG20", "KIAA0358", "RAB3GEP"}
8568	{"D21S2056E", "NNP-1", "NOP52", "RRP1A"}
8569	{"MKNK-1", "MKNK1", "MNK-1", "MNK1"}
8570	{"FUBP-2", "FUBP2", "KHSRP", "KSRP", "MGC99676"}
8572	{"PDLIM-4", "PDLIM4", "RIL"}
8573	{"CAGH39", "CAMGUK", "CASK", "CMG", "FGS-4", "FGS4", "FLJ22219", "FLJ31914", "LIN-2", "LIN2", "MICPCH", "TNRC-8", "TNRC8"}
8574	{"AFAR", "AFAR-1", "AFAR1", "AFB1-AR1", "AKR-7", "AKR7", "AKR7A-2", "AKR7A2"}
8575	{"DYT16", "PRKRA"}
8576	{"FLJ39635", "KRCT", "MGC16211", "MPSK", "PKL12", "STK16", "TSF-1", "TSF1"}
8577	{"C9ORF-2", "C9ORF2", "CT120.1", "H7365", "TMEFF-1", "TMEFF1", "TR-1"}
8578	{"KIAA0149", "MGC47738", "SCARF-1", "SCARF1", "SREC", "SREC-1", "SREC1", "SREC-I"}
8580	{"OR11-175", "OR8C1P", "OR8C3P", "OR8C4P", "OR912-106", "OR912-45"}
8581	{"E4-8", "E48", "LY-6D", "LY6D"}
8582	{"OR11-561", "OR8B11P", "OR8B1P"}
8583	{"HG84", "OR11-20", "OR7E41P", "OR7E50P", "OR7E95P", "OR7F6P", "OR8-126"}
8585	{"OR7E4P", "OR7E9P", "OR7F4P", "OST289"}
8586	{"OR11-261", "OR11-9", "OR7E3P", "OR7E87P", "OR7F3P"}
8587	{"HG94", "OR11-6", "OR7E143P", "OR7E2P", "OR7E51P", "OR7E52P", "OR7F2P", "OST245"}
8588	{"OR11-392", "OR7E15P", "OR7E42P", "OR7E80P", "OST001"}
8590	{"I7", "MGC126538", "MGC126540", "OR6A-1", "OR6A1", "OR6A-2", "OR6A2", "OR6A2P"}
8591	{"OR5G1P", "OR5G2P", "OR93", "OR93HUM"}
8594	{"OR11-8B", "OR11-8C", "OR5D-3", "OR5D3", "OR5D3P", "OR5D-4", "OR5D4"}
8595	{"OR11-7A", "OR18-17", "OR18-42", "OR18-43", "OR18-44", "OR18-79", "OR5D10P", "OR5D11", "OR5D11P", "OR5D12", "OR5D12P", "OR5D1P", "OR5D2P", "OR5D5P", "OR5D6P", "OR5D7P", "OR5D8P", "OR5D9P", "OR8-125", "OR8-127", "OR912-47", "OR912-91", "OR912-94", "R5D9P"}
8596	{"OR11-30", "OR4A1P", "OR4A20P"}
8600	{"CD254", "HRANKL-2", "HRANKL2", "OPGL", "OPTB-2", "OPTB2", "RANKL", "SODF", "TNFSF11", "TRANCE"}
8601	{"RGS20", "RGSZ-1", "RGSZ1", "ZGAP-1", "ZGAP1"}
8602	{"C4ORF-9", "C4ORF9", "NOL14", "NOP14", "RES425", "UTP-2", "UTP2"}
8603	{"C4ORF-8", "C4ORF8", "FAM193A"}
8604	{"ARALAR", "SLC25A12"}
8605	{"CPLA2-GAMMA", "DKFZP586C0423", "FLJ42247", "FLJ44164", "PLA2G4C"}
8607	{"ECP54", "INO80H", "NMP238", "PONTIN", "PONTIN52", "RUVBL-1", "RUVBL1", "RVB-1", "RVB1", "TIP49", "TIP49A"}
8608	{"RDH16", "RODH-4", "SDR9C-8", "SDR9C8"}
8609	{"KLF-7", "KLF7", "UKLF"}
8611	{"LLP1A", "PAP-2A", "PAP2A-2", "PAP2A2", "PAP2ALPHA2", "PAPALPHA1", "PPAP2A"}
8612	{"PAP-2C", "PAP2-G", "PPAP2C"}
8613	{"DRI42", "LPP-3", "LPP3", "MGC15306", "PAP2B", "PPAP2B", "VCIP"}
8614	{"STC-2", "STC2", "STCRP"}
8615	{"P115", "USO-1", "USO1", "VDP"}
8618	{"CADPS", "CADPS-1", "CADPS1", "KIAA1121"}
8620	{"FMRFAL", "NPFF"}
8621	{"CDC2L", "CDC2L-5", "CDC2L5", "CDK13", "FLJ35215", "HCDK13", "KIAA1791"}
8622	{"ADSD", "FLJ11212", "PDE8B", "PPNAD-3", "PPNAD3"}
8623	{"ASMTL", "ASMTLX", "ASMTLY", "ASTML"}
8624	{"C21LRP", "DSCR-2", "DSCR2", "LRPC21", "PSMG-1", "PSMG1"}
8625	{"ANKRA-1", "ANKRA1", "BLS", "F14150_1", "MGC138628", "RFXANK", "RFX-B"}
8626	{"B(P51A)", "B(P51B)", "EEC-3", "EEC3", "KET", "LMS", "OFC-8", "OFC8", "P5-1", "P51", "P53CP", "P73H", "P73L", "RHS", "SHFM-4", "SHFM4", "TP53CP", "TP53L", "TP63", "TP73L"}
8629	{"DKFZP686C24207", "FLJ45729", "JH-8", "JH8", "JRK"}
8630	{"HSD17B-6", "HSD17B6", "HSE", "RODH", "SDR9C-6", "SDR9C6"}
8631	{"SCAP-1", "SCAP1", "SKAP-1", "SKAP1", "SKAP55"}
8632	{"DNAH17", "DNAHL-1", "DNAHL1", "DNEL-2", "DNEL2", "FLJ40457", "MGC132767", "MGC138489"}
8633	{"UNC5C", "UNC5H-3", "UNC5H3"}
8634	{"RPC", "RTCD-1", "RTCD1"}
8635	{"BA514O12.3", "FLJ42372", "RNASE6PL", "RNASET-2", "RNASET2"}
8636	{"N1-4", "N14", "NA-14", "NA14", "SSNA-1", "SSNA1"}
8637	{"4E-BP3", "4EBP3", "EIF4EBP-3", "EIF4EBP3"}
8638	{"OASL", "P59OASL", "TRIP14"}
8639	{"AOC-3", "AOC3", "HPAO", "SSAO", "VAP-1", "VAP1"}
8641	{"FIB-2", "FIB2", "MGC138293", "MGC142167", "PCDH-GAMMA-B4", "PCDHGB-4", "PCDHGB4"}
8642	{"CDH25", "CDHR-6", "CDHR6", "DCHS-1", "DCHS1", "FIB-1", "FIB1", "FLJ11790", "KIAA1773", "PCDH16"}
8643	{"PTC-2", "PTC2", "PTCH-2", "PTCH2"}
8644	{"AKR1C-3", "AKR1C3", "DDX", "HA1753", "HAKRB", "HAKRE", "HLUPGFS", "HSD17B-5", "HSD17B5", "KIAA0119", "PGFS"}
8645	{"FLJ11035", "K2P5.1", "KCNK-5", "KCNK5", "TASK-2", "TASK2"}
8646	{"CHRD", "MGC133038"}
8647	{"ABC16", "ABCB11", "BRIC-2", "BRIC2", "BSEP", "PFIC-2", "PFIC2", "PGY-4", "PGY4", "SPGP"}
8648	{"BHLHE74", "F-SRC-1", "KAT13A", "MGC129719", "MGC129720", "NCOA-1", "NCOA1", "RIP160"}
8649	{"LAMTOR-3", "LAMTOR3", "MAP2K1IP1", "MAPBP", "MAPKSP-1", "MAPKSP1", "PRO0633", "RAGULATOR3"}
8650	{"NUMB", "S171"}
8651	{"CIS-1", "CIS1", "CISH-1", "CISH1", "JAB", "SOCS-1", "SOCS1", "SSI-1", "SSI1", "TIP-3", "TIP3"}
8653	{"DBY", "DDX3Y"}
8654	{"CGB-PDE", "CN5A", "PDE-5", "PDE5", "PDE5A"}
8655	{"DLC-8", "DLC8", "DNCL-1", "DNCL1", "DNCLC-1", "DNCLC1", "DYNLL-1", "DYNLL1", "HDLC-1", "HDLC1", "LC-8", "LC8", "LC8A", "MGC126137", "MGC126138", "PIN"}
8658	{"PARP-5A", "PARP5A", "PART-5", "PART5", "TIN-1", "TIN1", "TINF-1", "TINF1", "TNKS", "TNKS-1", "TNKS1"}
8659	{"ALDH4A-1", "ALDH4A1", "DKFZP779M035", "P5CD", "P5CDH"}
8660	{"IRS-2", "IRS2"}
8661	{"EIF-3", "EIF3", "EIF3-P170", "EIF3S10", "EIF3-THETA", "KIAA0139", "P167", "P185", "TIF32"}
8662	{"EIF3B", "EIF3-ETA", "EIF3-P110", "EIF3-P116", "EIF3S-9", "EIF3S9", "MGC104664", "MGC131875", "PRT-1", "PRT1"}
8663	{"EIF3C", "EIF3-P110", "EIF3S-8", "EIF3S8", "FLJ53378", "FLJ54400", "FLJ54404", "FLJ55450", "FLJ55750", "FLJ78287", "MGC189737", "MGC189744"}
8664	{"EIF3D", "EIF3-P66", "EIF3S-7", "EIF3S7", "EIF3-ZETA", "MGC126526", "MGC17258"}
8665	{"EIF3F", "EIF3-P47", "EIF3S-5", "EIF3S5"}
8666	{"EIF3-DELTA", "EIF3G", "EIF3-P42", "EIF3-P44", "EIF3S-4", "EIF3S4"}
8667	{"EIF3-GAMMA", "EIF3H", "EIF3-P40", "EIF3S-3", "EIF3S3", "MGC102958"}
8668	{"EIF3-BETA", "EIF3I", "EIF3-P36", "EIF3S-2", "EIF3S2", "PRO2242", "TRIP-1"}
8669	{"EIF3-ALPHA", "EIF3J", "EIF3-P35", "EIF3S-1", "EIF3S1"}
8671	{"DKFZP781H1314", "HHNMC", "HNBC-1", "HNBC1", "KNBC", "NBC-1", "NBC1", "PNBC", "SLC4A-4", "SLC4A4"}
8672	{"EIF-4G 3", "EIF4G-3", "EIF4G 3", "EIF4G3", "EIF4GII"}
8673	{"EDB", "VAMP-8", "VAMP8"}
8674	{"VAMP24", "VAMP-4", "VAMP4"}
8675	{"MGC90328", "STX16", "SYN16"}
8676	{"FHL-4", "FHL4", "HLH-4", "HLH4", "HPLH-4", "HPLH4", "STX11"}
8677	{"HSYN10", "STX10", "SYN10"}
8678	{"ATG-6", "ATG6", "BECLIN-1", "BECLIN1", "BECN-1", "BECN1", "VPS30"}
8681	{"JMJD7-PLA2G4B"}
8682	{"HUMMAT1H", "MAT1H", "PEA-15", "PEA15"}
8683	{"SFRS-9", "SFRS9", "SRP30C", "SRSF-9", "SRSF9"}
8685	{"MARCO", "SCARA-2", "SCARA2"}
8686	{"KRT41P", "KRTHAP-1", "KRTHAP1"}
8687	{"HA-8", "HA8", "HHA-8", "HHA8", "KRT38", "KRTHA-8", "KRTHA8"}
8688	{"HA-7", "HA7", "K3-7", "K37", "KRT37", "KRTHA-7", "KRTHA7"}
8689	{"HA-6", "HA6", "HHA-6", "HHA6", "KRT36", "KRTHA-6", "KRTHA6"}
8690	{"HHMJG", "JRKL", "MGC129608"}
8691	{"IDDM17"}
8692	{"HYAL-2", "HYAL2", "LUCA-2", "LUCA2"}
8693	{"FLJ93314", "GALNAC-T4", "GALNACT-4", "GALNACT4", "GALNT-4", "GALNT4"}
8694	{"ARGP-1", "ARGP1", "DGAT", "DGAT-1", "DGAT1"}
8697	{"ANAPC-8", "ANAPC8", "APC-8", "APC8", "CDC23", "CUT23"}
8698	{"EDG-6", "EDG6", "S1P-4", "S1P4", "S1PR-4", "S1PR4"}
8701	{"CILD-7", "CILD7", "DNAH11", "DNAHBL", "DNAHC11", "DNHBL", "DPL11", "FLJ30095", "FLJ37699"}
8702	{"B4GAL-T4", "B4GALT-4", "B4GALT4", "BETA4GAL-T4"}
8703	{"B4GALT-3", "B4GALT3", "BETA4GAL-T3"}
8704	{"B4GAL-T2", "B4GALT-2", "B4GALT2", "B4GAL-T3", "BETA4GAL-T2"}
8705	{"B3GALT-4", "B3GALT4", "BETA3GALT4", "GALT-2", "GALT2", "GALT-4", "GALT4"}
8706	{"B3GALNT-1", "B3GALNT1", "B3GALT-3", "B3GALT3", "BETA3GAL-T3", "GALT-3", "GALT3", "GB4CER", "GLCT-3", "GLCT3", "GLOB"}
8707	{"B3GALT-2", "B3GALT2", "BETA3GAL-T2", "BETA3GALT2", "GLCT-2", "GLCT2"}
8708	{"B3GALT-1", "B3GALT1", "BETA3GAL-T1", "MGC126594"}
8710	{"DKFZP686D06190", "MEGSIN", "MGC120014", "MGC120015", "SERPINB-7", "SERPINB7"}
8711	{"MGC46193", "TNK-1", "TNK1"}
8712	{"AL-5", "AL5", "CT16.3", "GAGEB-1", "GAGEB1", "PAGE-1", "PAGE1"}
8714	{"ABC31", "ABCC-3", "ABCC3", "CMOAT-2", "CMOAT2", "DKFZP686E22157", "EST90757", "MLP-2", "MLP2", "MOAT-D", "MRP-3", "MRP3"}
8715	{"CT125", "NOL-4", "NOL4", "NOLP"}
8717	{"HS.89862", "MGC11078", "TRADD"}
8718	{"APO-3", "DDR-3", "DDR3", "DR-3", "DR3", "LARD", "TNFRSF12", "TNFRSF25", "WSL-1", "WSL-LR"}
8720	{"KIAA0091", "MBTPS-1", "MBTPS1", "MGC138711", "MGC138712", "PCSK-8", "PCSK8", "S1P", "SKI-1"}
8721	{"EDF-1", "EDF1", "MBF-1", "MBF1", "MGC9058"}
8722	{"CATSF", "CTSF"}
8723	{"ATG24B", "SNX-4", "SNX4"}
8724	{"GRD19", "MCOPS-8", "MCOPS8", "MGC17570", "SDP-3", "SDP3", "SNX-3", "SNX3"}
8725	{"C19ORF-2", "C19ORF2", "FLJ10575", "URI"}
8726	{"EED", "HEED", "WAIT-1", "WAIT1"}
8727	{"ALPHA-CATU", "CLLP", "CTNNAL-1", "CTNNAL1", "FLJ08121"}
8728	{"ADAM19", "MADDAM", "MLTNB"}
8729	{"ARF1GEF", "FLJ21263", "FLJ21500", "KIAA0248", "MGC134877", "MGC134878"}
8731	{"DKFZP686H1252", "HCMT1C", "KIAA0398", "RG7MT-1", "RG7MT1", "RNMT"}
8732	{"DKFZP686J2031", "HCAP", "HCE", "HCE-1", "HCE1", "RNGTT"}
8733	{"GAA-1", "GAA1", "GPAA-1", "GPAA1", "HGAA-1", "HGAA1"}
8735	{"MYH13", "MYHC-EO"}
8736	{"MGC134946", "MGC134947", "MYOM-1", "MYOM1", "SKELEMIN"}
8737	{"FLJ39204", "RIPK-1", "RIPK1"}
8738	{"CRADD", "MGC9163", "RAIDD"}
8739	{"DP-5", "DP5", "HARAKIRI", "HRK"}
8740	{"CD258", "HVEML", "LTG", "TNFSF14"}
[truncated: 4,862,118 more chars]
